# Supplementary material for: IL-21 Stimulates the expression and activation of cell cycle regulators and promotes cell proliferation in EBV-positive diffuse large B cell lymphoma
Source: Sci Rep. 2020 Jul 23;10:12326. doi: 10.1038/s41598-020-69227-0 (PMC7378064; doi:10.1038/s41598-020-69227-0)
Supplement: Supplementary file 2 — Supplementary Table 1. [file 41598_2020_69227_MOESM2_ESM.xlsx]

## Sheet: PALM-IST gene list
GENE	GENEID	No. of articles	Taxonomy
BCL2	596	1902	Homo sapiens
MS4A1	931	1861	Homo sapiens
CD4	920	1581	Homo sapiens
RTEL1	51750	1341	Homo sapiens
TNFRSF8	943	1295	Homo sapiens
CD5	921	1025	Homo sapiens
MME	4311	1017	Homo sapiens
BCL6	604	991	Homo sapiens
CD8A	925	989	Homo sapiens
MYC	4609	948	Homo sapiens
IGH@	3492	835	Homo sapiens
IGSF1	3547	800	Homo sapiens
TSPYL2	64061	797	Homo sapiens
CCND1	595	788	Homo sapiens
ALK	238	745	Homo sapiens
DDIT3	1649	736	Homo sapiens
TP53	7157	728	Homo sapiens
LDHBL2	3947	619	Homo sapiens
NCAM1	4684	619	Homo sapiens
CD19	930	613	Homo sapiens
CD34	947	583	Homo sapiens
CSF3	1440	580	Homo sapiens
POLM	27434	557	Homo sapiens
CD40LG	959	554	Homo sapiens
CD79A	973	535	Homo sapiens
IL2	3558	472	Homo sapiens
ERVK2	2087	446	Homo sapiens
PTPRC	5788	444	Homo sapiens
TNF	7124	398	Homo sapiens
FCER2	2208	372	Homo sapiens
NFKB1	4790	367	Homo sapiens
TNFSF8	944	361	Homo sapiens
MUM1	84939	334	Homo sapiens
CD2	914	328	Homo sapiens
IL6	3569	316	Homo sapiens
CD7	924	304	Homo sapiens
CDKN2A	1029	303	Homo sapiens
AKT1	207	300	Homo sapiens
SHE	126669	277	Homo sapiens
CHRDL1	91851	275	Homo sapiens
IL10	3586	274	Homo sapiens
SPN	6693	272	Homo sapiens
BCR	613	255	Homo sapiens
FAS	355	250	Homo sapiens
CD22	933	248	Homo sapiens
IFNG	3458	231	Homo sapiens
CD38	952	227	Homo sapiens
IFNA1	3439	221	Homo sapiens
KRT20	54474	221	Homo sapiens
BCL2L1	598	210	Homo sapiens
FUT4	2526	209	Homo sapiens
PAX5	5079	207	Homo sapiens
IL4	3565	201	Homo sapiens
CISH	1154	196	Homo sapiens
MALT1	10892	196	Homo sapiens
STAT3	6774	193	Homo sapiens
TIA1	7072	188	Homo sapiens
CR2	1380	187	Homo sapiens
PDLIM7	9260	187	Homo sapiens
LMP-1	3783750	187	Human herpesvirus 4
CD40	958	181	Homo sapiens
HBB	3043	178	Homo sapiens
BAX	581	174	Homo sapiens
IL2RA	3559	169	Homo sapiens
HCP5P3	352997	168	Homo sapiens
B2M	567	167	Homo sapiens
CD68	968	164	Homo sapiens
DNTT	1791	164	Homo sapiens
VEGFA	7422	158	Homo sapiens
SDC1	6382	157	Homo sapiens
NPM1	4869	141	Homo sapiens
GZMB	3002	140	Homo sapiens
IRF4	3662	140	Homo sapiens
UCHL1	7345	136	Homo sapiens
MTX1	4580	132	Homo sapiens
CDKN1A	1026	131	Homo sapiens
SLC35B2	347734	131	Homo sapiens
TRG@	6965	130	Homo sapiens
PSMF1	9491	130	Homo sapiens
ISG20	3669	129	Homo sapiens
BIRC3	330	122	Homo sapiens
FCGR3A	2214	122	Homo sapiens
GBA	2629	122	Homo sapiens
CDK5R1	8851	122	Homo sapiens
SMUG1	23583	122	Homo sapiens
CRP	1401	117	Homo sapiens
MCL1	4170	116	Homo sapiens
TGFB1	7040	115	Homo sapiens
ICAM1	3383	113	Homo sapiens
BCL10	8915	109	Homo sapiens
SSSCA1	10534	108	Homo sapiens
EXOSC1	51013	108	Homo sapiens
ABL1	25	104	Homo sapiens
B3GAT1	27087	103	Homo sapiens
FOXP3	50943	102	Homo sapiens
ALB	213	101	Homo sapiens
ABCB6	10058	101	Homo sapiens
MAPK1	5594	100	Homo sapiens
EBNA-2	3783761	100	Human herpesvirus 4
REV3L	5980	99	Homo sapiens
ROS1	6098	98	Homo sapiens
CADM4	199731	98	Homo sapiens
MIB1	57534	94	Homo sapiens
CD44	960	93	Homo sapiens
VIM	7431	93	Homo sapiens
PIK3CG	5294	92	Homo sapiens
ACVRL1	94	91	Homo sapiens
FASLG	356	90	Homo sapiens
ATM	472	89	Homo sapiens
PTPN22	26191	88	Homo sapiens
MDM2	4193	87	Homo sapiens
XCL2	6846	87	Homo sapiens
TNFSF10	8743	87	Homo sapiens
CDKN1B	1027	84	Homo sapiens
CXCR4	7852	84	Homo sapiens
MUC1	4582	83	Homo sapiens
IFNA10	3446	82	Homo sapiens
ITGAX	3687	81	Homo sapiens
TFRC	7037	81	Homo sapiens
TPT1	7178	81	Homo sapiens
FANCB	2187	80	Homo sapiens
IFNA17	3451	80	Homo sapiens
REL	5966	80	Homo sapiens
HDAC9	9734	80	Homo sapiens
CXCL13	10563	79	Homo sapiens
MKI67	4288	78	Homo sapiens
SOAT1	6646	78	Homo sapiens
SYK	6850	77	Homo sapiens
ANPEP	290	75	Homo sapiens
RB1	5925	75	Homo sapiens
FOXP1	27086	75	Homo sapiens
ASRGL1	80150	75	Homo sapiens
PGP	283871	75	Homo sapiens
ACTBL2	345651	75	Homo sapiens
EBNA-1	3783774	75	Human herpesvirus 4
NOS2	4843	74	Homo sapiens
PRL	5617	74	Homo sapiens
NOTCH1	4851	72	Homo sapiens
SCT	6343	72	Homo sapiens
ARHGEF5	7984	72	Homo sapiens
EFS	10278	71	Homo sapiens
CD1A	909	70	Homo sapiens
CD33	945	70	Homo sapiens
IL8	3576	70	Homo sapiens
ENDOU	8909	70	Homo sapiens
AICDA	57379	70	Homo sapiens
YY2	404281	70	Homo sapiens
KIT	3815	69	Homo sapiens
PRDM1	639	68	Homo sapiens
CD81	975	68	Homo sapiens
MPO	4353	68	Homo sapiens
POU2F2	5452	68	Homo sapiens
CR1	1378	67	Homo sapiens
JAK2	3717	67	Homo sapiens
RIT1	6016	67	Homo sapiens
TH1L	51497	67	Homo sapiens
RNASE3	6037	66	Homo sapiens
TCEAL1	9338	66	Homo sapiens
CDK4	1019	65	Homo sapiens
ETFA	2108	65	Homo sapiens
IGBP1	3476	65	Homo sapiens
CD27	939	64	Homo sapiens
CCR4	1233	64	Homo sapiens
LPL	4023	64	Homo sapiens
ABCB1	5243	64	Homo sapiens
CXCL12	6387	64	Homo sapiens
CCND3	896	63	Homo sapiens
CD14	929	63	Homo sapiens
CD80	941	63	Homo sapiens
TNFSF13B	10673	63	Homo sapiens
CASP8	841	62	Homo sapiens
COL11A2	1302	62	Homo sapiens
IL5	3567	62	Homo sapiens
LYZ	4069	62	Homo sapiens
CASP3	836	61	Homo sapiens
CD9	928	60	Homo sapiens
IL3	3562	60	Homo sapiens
POU2AF1	5450	60	Homo sapiens
MLL	4297	59	Homo sapiens
PCNA	5111	59	Homo sapiens
PTEN	5728	59	Homo sapiens
CDKN2B	1030	58	Homo sapiens
CDR3	8163	58	Homo sapiens
IL1B	3553	57	Homo sapiens
ITGAL	3683	57	Homo sapiens
CD99	4267	57	Homo sapiens
PLAT	5327	57	Homo sapiens
ALPPL2	251	56	Homo sapiens
HTC2	3342	56	Homo sapiens
IGHE	3497	56	Homo sapiens
INS	3630	55	Homo sapiens
LBR	3930	55	Homo sapiens
XIAP	331	54	Homo sapiens
CAT	847	54	Homo sapiens
PDCD1	5133	54	Homo sapiens
CCND2	894	53	Homo sapiens
IL15	3600	53	Homo sapiens
NFKBIA	4792	53	Homo sapiens
CFLAR	8837	53	Homo sapiens
COX6C	1345	52	Homo sapiens
MMP9	4318	52	Homo sapiens
COX5A	9377	52	Homo sapiens
BTK	695	51	Homo sapiens
TSPO	706	51	Homo sapiens
ZAP70	7535	51	Homo sapiens
PML	5371	50	Homo sapiens
SELL	6402	50	Homo sapiens
DYT10	50818	50	Homo sapiens
POLE4	56655	50	Homo sapiens
CD86	942	49	Homo sapiens
IL13	3596	49	Homo sapiens
PIK3CB	5291	49	Homo sapiens
CRS	1403	48	Homo sapiens
MAPK8	5599	48	Homo sapiens
RELA	5970	48	Homo sapiens
RUNX1	861	46	Homo sapiens
CD28	940	46	Homo sapiens
HLA-E	3133	46	Homo sapiens
WRAP53	55135	46	Homo sapiens
MIR155	406947	46	Homo sapiens
BAK1	578	45	Homo sapiens
CD3E	916	45	Homo sapiens
CD52	1043	45	Homo sapiens
IL7	3574	45	Homo sapiens
JUN	3725	45	Homo sapiens
MGMT	4255	45	Homo sapiens
TNFRSF1A	7132	45	Homo sapiens
SH3PXD2A	9644	45	Homo sapiens
PSS	780904	45	Homo sapiens
CASP1	834	44	Homo sapiens
IL1A	3552	44	Homo sapiens
ITGAM	3684	44	Homo sapiens
ITGB2	3689	44	Homo sapiens
JUNB	3726	44	Homo sapiens
RERG	85004	44	Homo sapiens
ADA	100	43	Homo sapiens
EGFR	1956	43	Homo sapiens
TNFRSF9	3604	43	Homo sapiens
STAT1	6772	43	Homo sapiens
IGHV1-2	28474	43	Homo sapiens
PARP1	142	42	Homo sapiens
EPO	2056	42	Homo sapiens
ETV6	2120	42	Homo sapiens
PIK3CA	5290	42	Homo sapiens
S100A1	6271	42	Homo sapiens
BCL2L11	10018	42	Homo sapiens
IGL@	3535	41	Homo sapiens
KRT3	3850	41	Homo sapiens
LMO2	4005	41	Homo sapiens
COX2	4513	41	Homo sapiens
TCL1A	8115	41	Homo sapiens
MAMLD1	10046	41	Homo sapiens
IGK@	50802	41	Homo sapiens
P704P	641455	41	Homo sapiens
ADCY3	109	40	Homo sapiens
CD1C	911	40	Homo sapiens
CD79B	974	40	Homo sapiens
CYP27A1	1593	40	Homo sapiens
EZH2	2146	40	Homo sapiens
CXCR3	2833	40	Homo sapiens
IL3RA	3563	40	Homo sapiens
JAK3	3718	40	Homo sapiens
P4HA2	8974	40	Homo sapiens
PHB2	11331	40	Homo sapiens
HBG2	3048	39	Homo sapiens
HDC	3067	39	Homo sapiens
MT1F	4494	39	Homo sapiens
ANXA5	308	38	Homo sapiens
CXCR5	643	38	Homo sapiens
CD74	972	38	Homo sapiens
CDA	978	38	Homo sapiens
CCR7	1236	38	Homo sapiens
ESR1	2099	38	Homo sapiens
SDHD	6392	38	Homo sapiens
SPI1	6688	38	Homo sapiens
TCF3	6929	38	Homo sapiens
TNFAIP3	7128	38	Homo sapiens
MUC16	94025	38	Homo sapiens
BID	637	37	Homo sapiens
FH	2271	37	Homo sapiens
HLA-A	3105	37	Homo sapiens
PLN	5350	37	Homo sapiens
SCFV	652070	37	Homo sapiens
PNP	4860	36	Homo sapiens
SOX11	6664	36	Homo sapiens
SST	6750	36	Homo sapiens
STAT5B	6777	36	Homo sapiens
STAT6	6778	36	Homo sapiens
VCAM1	7412	36	Homo sapiens
BCL3	602	35	Homo sapiens
CDK6	1021	35	Homo sapiens
FLT4	2324	35	Homo sapiens
HPS1	3257	35	Homo sapiens
PAM	5066	35	Homo sapiens
BRD2	6046	35	Homo sapiens
CNTN2	6900	35	Homo sapiens
CARD11	84433	35	Homo sapiens
RHOH	399	34	Homo sapiens
CXCL10	3627	34	Homo sapiens
CCL17	6361	34	Homo sapiens
TIE1	7075	34	Homo sapiens
TNFRSF10B	8795	34	Homo sapiens
ANTXR2	118429	34	Homo sapiens
CDK2	1017	33	Homo sapiens
ERCC8	1161	33	Homo sapiens
DPP4	1803	33	Homo sapiens
ITGAE	3682	33	Homo sapiens
PIM1	5292	33	Homo sapiens
STAT5A	6776	33	Homo sapiens
CARTPT	9607	33	Homo sapiens
EML4	27436	33	Homo sapiens
MIR21	406991	33	Homo sapiens
BCL2L2	599	32	Homo sapiens
CD59	966	32	Homo sapiens
FLT3	2322	32	Homo sapiens
HSP90AB1	3326	32	Homo sapiens
KRAS	3845	32	Homo sapiens
MT1E	4493	32	Homo sapiens
PHYH	5264	32	Homo sapiens
PTHLH	5744	32	Homo sapiens
TXK	7294	32	Homo sapiens
YWHAE	7531	32	Homo sapiens
ADC	113451	32	Homo sapiens
LMP-2A	3783751	32	Human herpesvirus 4
IGHV@	3509	31	Homo sapiens
PECAM1	5175	31	Homo sapiens
PTH	5741	31	Homo sapiens
S100B	6285	31	Homo sapiens
WT1	7490	31	Homo sapiens
EPHB2	2048	30	Homo sapiens
HGF	3082	30	Homo sapiens
IK	3550	30	Homo sapiens
MET	4233	30	Homo sapiens
MLH1	4292	30	Homo sapiens
NPC1	4864	30	Homo sapiens
TAL1	6886	30	Homo sapiens
IL21	59067	30	Homo sapiens
GSTT1	2952	29	Homo sapiens
IFNA2	3440	29	Homo sapiens
LAMC2	3918	29	Homo sapiens
MYD88	4615	29	Homo sapiens
CCL5	6352	29	Homo sapiens
TRB@	6957	29	Homo sapiens
CD163	9332	29	Homo sapiens
ANXA2	302	28	Homo sapiens
CRABP1	1381	28	Homo sapiens
CSF1	1435	28	Homo sapiens
E2F1	1869	28	Homo sapiens
ERBB2	2064	28	Homo sapiens
IFNA16	3449	28	Homo sapiens
LYN	4067	28	Homo sapiens
CXCL9	4283	28	Homo sapiens
ANC	8066	28	Homo sapiens
PRSS22	64063	28	Homo sapiens
AFP	174	27	Homo sapiens
BIRC2	329	27	Homo sapiens
CCNA2	890	27	Homo sapiens
CD69	969	27	Homo sapiens
CDH1	999	27	Homo sapiens
CCR5	1234	27	Homo sapiens
ENO2	2026	27	Homo sapiens
FGF2	2247	27	Homo sapiens
GNRH1	2796	27	Homo sapiens
HIF1A	3091	27	Homo sapiens
HSPA4	3308	27	Homo sapiens
ITGA4	3676	27	Homo sapiens
MTHFR	4524	27	Homo sapiens
MTTP	4547	27	Homo sapiens
PIK3CD	5293	27	Homo sapiens
PPL	5493	27	Homo sapiens
TIMP1	7076	27	Homo sapiens
NR3C1	2908	26	Homo sapiens
HLA-DRB1	3123	26	Homo sapiens
HRAS	3265	26	Homo sapiens
JAK1	3716	26	Homo sapiens
LEP	3952	26	Homo sapiens
KITLG	4254	26	Homo sapiens
MSH2	4436	26	Homo sapiens
MAP2K3	5606	26	Homo sapiens
TOP1	7150	26	Homo sapiens
TP73	7161	26	Homo sapiens
HGS	9146	26	Homo sapiens
ABCG2	9429	26	Homo sapiens
KIAA0101	9768	26	Homo sapiens
RAD54B	25788	26	Homo sapiens
RHOJ	57381	26	Homo sapiens
RAPH1	65059	26	Homo sapiens
MIR17	406952	26	Homo sapiens
ACPP	55	25	Homo sapiens
CCNB1	891	25	Homo sapiens
COP	1313	25	Homo sapiens
ITGB1	3688	25	Homo sapiens
LTA	4049	25	Homo sapiens
MMP2	4313	25	Homo sapiens
PIK3R1	5295	25	Homo sapiens
PRS	5640	25	Homo sapiens
SKP2	6502	25	Homo sapiens
CYCS	54205	25	Homo sapiens
BAD	572	24	Homo sapiens
BCL2A1	597	24	Homo sapiens
CD58	965	24	Homo sapiens
CDK1	983	24	Homo sapiens
CTLA4	1493	24	Homo sapiens
EIF4E	1977	24	Homo sapiens
F2	2147	24	Homo sapiens
GSTM1	2944	24	Homo sapiens
HDAC1	3065	24	Homo sapiens
IL9	3578	24	Homo sapiens
NFKB2	4791	24	Homo sapiens
MAP2K4	6416	24	Homo sapiens
TERT	7015	24	Homo sapiens
TF	7018	24	Homo sapiens
TNFRSF10A	8797	24	Homo sapiens
CIB1	10519	24	Homo sapiens
D4S234E	27065	24	Homo sapiens
DDX41	51428	24	Homo sapiens
TLR9	54106	24	Homo sapiens
GCET2	257144	24	Homo sapiens
KIR2DS2	100132285	24	Homo sapiens
CD24	100133941	24	Homo sapiens
APC	324	23	Homo sapiens
CD37	951	23	Homo sapiens
CD55	1604	23	Homo sapiens
DES	1674	23	Homo sapiens
FCGR2A	2212	23	Homo sapiens
GSTP1	2950	23	Homo sapiens
IL1R1	3554	23	Homo sapiens
IRF6	3664	23	Homo sapiens
KDR	3791	23	Homo sapiens
KRT1	3848	23	Homo sapiens
SPTBN1	6711	23	Homo sapiens
STK32C	282974	23	Homo sapiens
BZLF1	3783744	23	Human herpesvirus 4
BRCA1	672	22	Homo sapiens
CCR6	1235	22	Homo sapiens
FCGR3B	2215	22	Homo sapiens
FGFR1	2260	22	Homo sapiens
IGHD	3495	22	Homo sapiens
MYB	4602	22	Homo sapiens
NME1	4830	22	Homo sapiens
POMC	5443	22	Homo sapiens
PTPN6	5777	22	Homo sapiens
CCL3	6348	22	Homo sapiens
SNCA	6622	22	Homo sapiens
THBS1	7057	22	Homo sapiens
TNFRSF1B	7133	22	Homo sapiens
STK38L	23012	22	Homo sapiens
TBC1D9	23158	22	Homo sapiens
TBX21	30009	22	Homo sapiens
FXYD5	53827	22	Homo sapiens
ALLC	55821	22	Homo sapiens
ERVK6	64006	22	Homo sapiens
TNFRSF13C	115650	22	Homo sapiens
GSTA5	221357	22	Homo sapiens
BMI1	648	21	Homo sapiens
FUT1	2523	21	Homo sapiens
GRN	2896	21	Homo sapiens
GSK3B	2932	21	Homo sapiens
SH2D1A	4068	21	Homo sapiens
NEUROD1	4760	21	Homo sapiens
NTRK1	4914	21	Homo sapiens
RAF1	5894	21	Homo sapiens
THY1	7070	21	Homo sapiens
TSHR	7253	21	Homo sapiens
YY1	7528	21	Homo sapiens
ZNF238	10472	21	Homo sapiens
TNFRSF13B	23495	21	Homo sapiens
SH3BP4	23677	21	Homo sapiens
JAG1	182	20	Homo sapiens
BRAF	673	20	Homo sapiens
CD70	970	20	Homo sapiens
FCGRT	2217	20	Homo sapiens
FLT1	2321	20	Homo sapiens
FOS	2353	20	Homo sapiens
IAPP	3375	20	Homo sapiens
IL18	3606	20	Homo sapiens
LCK	3932	20	Homo sapiens
LIG4	3981	20	Homo sapiens
NBN	4683	20	Homo sapiens
PBX1	5087	20	Homo sapiens
SP1	6667	20	Homo sapiens
TRA@	6955	20	Homo sapiens
TRAF1	7185	20	Homo sapiens
WHSC1	7468	20	Homo sapiens
KLRK1	22914	20	Homo sapiens
EIF2C2	27161	20	Homo sapiens
TUBA8	51807	20	Homo sapiens
SERPINA9	327657	20	Homo sapiens
CTNNB1	1499	19	Homo sapiens
DYNC1H1	1778	19	Homo sapiens
ATN1	1822	19	Homo sapiens
FOXO3	2309	19	Homo sapiens
GYPA	2993	19	Homo sapiens
IL7R	3575	19	Homo sapiens
IL17A	3605	19	Homo sapiens
JUND	3727	19	Homo sapiens
NR3C2	4306	19	Homo sapiens
PMAIP1	5366	19	Homo sapiens
PSMB5	5693	19	Homo sapiens
RELB	5971	19	Homo sapiens
SRC	6714	19	Homo sapiens
TRAF2	7186	19	Homo sapiens
TP63	8626	19	Homo sapiens
FADD	8772	19	Homo sapiens
NPEPPS	9520	19	Homo sapiens
UBE3C	9690	19	Homo sapiens
ZMYND10	51364	19	Homo sapiens
NKRF	55922	19	Homo sapiens
FRTS	65211	19	Homo sapiens
IL28B	282617	19	Homo sapiens
ATP1B2	482	18	Homo sapiens
AVP	551	18	Homo sapiens
CREBBP	1387	18	Homo sapiens
CXADR	1525	18	Homo sapiens
DAPK1	1612	18	Homo sapiens
FN1	2335	18	Homo sapiens
GATA3	2625	18	Homo sapiens
HAL	3034	18	Homo sapiens
IGF1	3479	18	Homo sapiens
LTK	4058	18	Homo sapiens
MUC3A	4584	18	Homo sapiens
NRAS	4893	18	Homo sapiens
PRKCB	5579	18	Homo sapiens
S100A8	6279	18	Homo sapiens
SELPLG	6404	18	Homo sapiens
SLPI	6590	18	Homo sapiens
XBP1	7494	18	Homo sapiens
DYRK3	8444	18	Homo sapiens
IKZF1	10320	18	Homo sapiens
CAD	790	17	Homo sapiens
CASP9	842	17	Homo sapiens
CRYAB	1410	17	Homo sapiens
ENG	2022	17	Homo sapiens
F3	2152	17	Homo sapiens
FHIT	2272	17	Homo sapiens
FUS	2521	17	Homo sapiens
HSPG2	3339	17	Homo sapiens
AFF1	4299	17	Homo sapiens
ABCC1	4363	17	Homo sapiens
MT2A	4502	17	Homo sapiens
MAPK10	5602	17	Homo sapiens
RBL1	5933	17	Homo sapiens
HDAC3	8841	17	Homo sapiens
STUB1	10273	17	Homo sapiens
NRM	11270	17	Homo sapiens
PLXNA3	55558	17	Homo sapiens
LCS1	84565	17	Homo sapiens
GSTK1	373156	17	Homo sapiens
ADM	133	16	Homo sapiens
CMD1B	1218	16	Homo sapiens
DFFA	1676	16	Homo sapiens
DNMT1	1786	16	Homo sapiens
EIF4EBP1	1978	16	Homo sapiens
FGR	2268	16	Homo sapiens
FOXO1	2308	16	Homo sapiens
IKBKB	3551	16	Homo sapiens
LCT	3938	16	Homo sapiens
NOS1	4842	16	Homo sapiens
NT5E	4907	16	Homo sapiens
PDGFRA	5156	16	Homo sapiens
PSMD1	5707	16	Homo sapiens
RARA	5914	16	Homo sapiens
RPS6KB1	6198	16	Homo sapiens
SOCS1	8651	16	Homo sapiens
MVP	9961	16	Homo sapiens
CCNO	10309	16	Homo sapiens
SUB1	10923	16	Homo sapiens
GAGE12I	26748	16	Homo sapiens
H2BFS	54145	16	Homo sapiens
DIABLO	56616	16	Homo sapiens
WDR48	57599	16	Homo sapiens
TRAP	100187907	16	Homo sapiens
BMP1	649	15	Homo sapiens
BRCA2	675	15	Homo sapiens
CBL	867	15	Homo sapiens
FGFR3	2261	15	Homo sapiens
GLI1	2735	15	Homo sapiens
HP	3240	15	Homo sapiens
IL2RB	3560	15	Homo sapiens
KIR3DL1	3811	15	Homo sapiens
KLRD1	3824	15	Homo sapiens
NOTCH2	4853	15	Homo sapiens
PLK1	5347	15	Homo sapiens
RAG1	5896	15	Homo sapiens
CCL2	6347	15	Homo sapiens
CCL22	6367	15	Homo sapiens
SFRS5	6430	15	Homo sapiens
SLC4A1	6521	15	Homo sapiens
PRDX2	7001	15	Homo sapiens
UGCG	7357	15	Homo sapiens
VEGFC	7424	15	Homo sapiens
XRCC1	7515	15	Homo sapiens
SOCS3	9021	15	Homo sapiens
CKAP4	10970	15	Homo sapiens
CHEK2	11200	15	Homo sapiens
SLC17A5	26503	15	Homo sapiens
CD274	29126	15	Homo sapiens
ERVWE1	30816	15	Homo sapiens
LEF1	51176	15	Homo sapiens
WNK2	65268	15	Homo sapiens
SERPINA3	12	14	Homo sapiens
TNFRSF17	608	14	Homo sapiens
CDR1	1038	14	Homo sapiens
ACE	1636	14	Homo sapiens
FLT3LG	2323	14	Homo sapiens
MSH6	2956	14	Homo sapiens
LDLR	3949	14	Homo sapiens
MRC1	4360	14	Homo sapiens
PI3	5266	14	Homo sapiens
PPARG	5468	14	Homo sapiens
MAPK3	5595	14	Homo sapiens
MAPK13	5603	14	Homo sapiens
PTN	5764	14	Homo sapiens
RBBP4	5928	14	Homo sapiens
CCL21	6366	14	Homo sapiens
SYP	6855	14	Homo sapiens
TIMP2	7077	14	Homo sapiens
TNFRSF4	7293	14	Homo sapiens
PREB	10113	14	Homo sapiens
ARL4C	10123	14	Homo sapiens
ZHX2	22882	14	Homo sapiens
BCL11A	53335	14	Homo sapiens
DHDDS	79947	14	Homo sapiens
TC2N	123036	14	Homo sapiens
IRAK1BP1	134728	14	Homo sapiens
HYLS1	219844	14	Homo sapiens
MIR17HG	407975	14	Homo sapiens
AGXT	189	13	Homo sapiens
CALR	811	13	Homo sapiens
CCR3	1232	13	Homo sapiens
FCGR1A	2209	13	Homo sapiens
GLI2	2736	13	Homo sapiens
HIST1H1A	3024	13	Homo sapiens
HES1	3280	13	Homo sapiens
HSP90AA1	3320	13	Homo sapiens
ID2	3398	13	Homo sapiens
IL6R	3570	13	Homo sapiens
CD46	4179	13	Homo sapiens
MUC2	4583	13	Homo sapiens
PTPN11	5781	13	Homo sapiens
RAG2	5897	13	Homo sapiens
RBL2	5934	13	Homo sapiens
CCL4	6351	13	Homo sapiens
SLC4A3	6508	13	Homo sapiens
SLC7A4	6545	13	Homo sapiens
SOD2	6648	13	Homo sapiens
TLR4	7099	13	Homo sapiens
TPM3	7170	13	Homo sapiens
TRAF3	7187	13	Homo sapiens
TAM	8205	13	Homo sapiens
PAGE1	8712	13	Homo sapiens
TNFSF13	8741	13	Homo sapiens
MSC	9242	13	Homo sapiens
CD83	9308	13	Homo sapiens
HDAC4	9759	13	Homo sapiens
PIM2	11040	13	Homo sapiens
SIRT4	23409	13	Homo sapiens
CADM1	23705	13	Homo sapiens
LGALS14	56891	13	Homo sapiens
BACH2	60468	13	Homo sapiens
ELTD1	64123	13	Homo sapiens
AES	166	12	Homo sapiens
AMH	268	12	Homo sapiens
AR	367	12	Homo sapiens
ASNS	440	12	Homo sapiens
ATIC	471	12	Homo sapiens
BLM	641	12	Homo sapiens
CALCR	799	12	Homo sapiens
CD6	923	12	Homo sapiens
CDKN2C	1031	12	Homo sapiens
CHUK	1147	12	Homo sapiens
CLU	1191	12	Homo sapiens
CLTC	1213	12	Homo sapiens
CPM	1368	12	Homo sapiens
CYLD	1540	12	Homo sapiens
DCK	1633	12	Homo sapiens
DHFR	1719	12	Homo sapiens
EP300	2033	12	Homo sapiens
ETS1	2113	12	Homo sapiens
FCAR	2204	12	Homo sapiens
FYN	2534	12	Homo sapiens
GAPDH	2597	12	Homo sapiens
GPT	2875	12	Homo sapiens
ICAM3	3385	12	Homo sapiens
IGF1R	3480	12	Homo sapiens
IL4R	3566	12	Homo sapiens
IRF1	3659	12	Homo sapiens
STMN1	3925	12	Homo sapiens
MST1R	4486	12	Homo sapiens
MYCN	4613	12	Homo sapiens
PDC	5132	12	Homo sapiens
PDGFRB	5159	12	Homo sapiens
PLAU	5328	12	Homo sapiens
MAPK11	5600	12	Homo sapiens
PSMB9	5698	12	Homo sapiens
PSMD9	5715	12	Homo sapiens
S100A9	6280	12	Homo sapiens
SSB	6741	12	Homo sapiens
TYMS	7298	12	Homo sapiens
TYRO3	7301	12	Homo sapiens
NR0B2	8431	12	Homo sapiens
RFXANK	8625	12	Homo sapiens
TNFRSF14	8764	12	Homo sapiens
TRAP1	10131	12	Homo sapiens
TPX2	22974	12	Homo sapiens
IL22	50616	12	Homo sapiens
CNTN5	53942	12	Homo sapiens
SLC5A7	60482	12	Homo sapiens
TMPRSS13	84000	12	Homo sapiens
WDR83	84292	12	Homo sapiens
GLIS2	84662	12	Homo sapiens
CDAN1	146059	12	Homo sapiens
CLEC4D	338339	12	Homo sapiens
MIR150	406942	12	Homo sapiens
AGRP	181	11	Homo sapiens
AHR	196	11	Homo sapiens
APCS	325	11	Homo sapiens
ATR	545	11	Homo sapiens
CARS	833	11	Homo sapiens
CASP10	843	11	Homo sapiens
KRIT1	889	11	Homo sapiens
CCR1	1230	11	Homo sapiens
CYP3A4	1576	11	Homo sapiens
DPH1	1801	11	Homo sapiens
EGF	1950	11	Homo sapiens
PTK2B	2185	11	Homo sapiens
MTOR	2475	11	Homo sapiens
GRB2	2885	11	Homo sapiens
HLA-B	3106	11	Homo sapiens
NR4A1	3164	11	Homo sapiens
HSPD1	3329	11	Homo sapiens
ID3	3399	11	Homo sapiens
IL1RN	3557	11	Homo sapiens
INPP5D	3635	11	Homo sapiens
ITGA5	3678	11	Homo sapiens
KLRC1	3821	11	Homo sapiens
KRT7	3855	11	Homo sapiens
LGALS1	3956	11	Homo sapiens
MAL	4118	11	Homo sapiens
MBP	4155	11	Homo sapiens
CIITA	4261	11	Homo sapiens
CD200	4345	11	Homo sapiens
ROR1	4919	11	Homo sapiens
PCYT1A	5130	11	Homo sapiens
PMS2	5395	11	Homo sapiens
PPP2R4	5524	11	Homo sapiens
PRKDC	5591	11	Homo sapiens
MAPK9	5601	11	Homo sapiens
RAD1	5810	11	Homo sapiens
RAC1	5879	11	Homo sapiens
SLC2A1	6513	11	Homo sapiens
TFDP1	7027	11	Homo sapiens
TG	7038	11	Homo sapiens
TK1	7083	11	Homo sapiens
TPO	7173	11	Homo sapiens
TXN	7295	11	Homo sapiens
VWF	7450	11	Homo sapiens
PABPN1	8106	11	Homo sapiens
PICALM	8301	11	Homo sapiens
BECN1	8678	11	Homo sapiens
IL1RL2	8808	11	Homo sapiens
LONP1	9361	11	Homo sapiens
SLC27A4	10999	11	Homo sapiens
SPEN	23013	11	Homo sapiens
DLL1	28514	11	Homo sapiens
ICOS	29851	11	Homo sapiens
PAG1	55824	11	Homo sapiens
SCYL1	57410	11	Homo sapiens
HSPBAP1	79663	11	Homo sapiens
MIR223	407008	11	Homo sapiens
EBNA-1	3783709	11	Human herpesvirus 4
ACTB	60	10	Homo sapiens
AKR1B1	231	10	Homo sapiens
ALPP	250	10	Homo sapiens
AMCN	261	10	Homo sapiens
APAF1	317	10	Homo sapiens
RERE	473	10	Homo sapiens
C1QBP	708	10	Homo sapiens
ENTPD1	953	10	Homo sapiens
CHEK1	1111	10	Homo sapiens
STN	1177	10	Homo sapiens
ABCC2	1244	10	Homo sapiens
CREB1	1385	10	Homo sapiens
CSF1R	1436	10	Homo sapiens
EGR1	1958	10	Homo sapiens
ESD	2098	10	Homo sapiens
GJA8	2703	10	Homo sapiens
H2AFX	3014	10	Homo sapiens
HDAC2	3066	10	Homo sapiens
HLA-G	3135	10	Homo sapiens
IFNA21	3452	10	Homo sapiens
IFNB1	3456	10	Homo sapiens
ITK	3702	10	Homo sapiens
KIR3DL2	3812	10	Homo sapiens
MAF	4094	10	Homo sapiens
NF1	4763	10	Homo sapiens
P4HB	5034	10	Homo sapiens
PROS1	5627	10	Homo sapiens
RENBP	5973	10	Homo sapiens
RET	5979	10	Homo sapiens
RRBP1	6238	10	Homo sapiens
SERPINB3	6317	10	Homo sapiens
SLC19A1	6573	10	Homo sapiens
SOD1	6647	10	Homo sapiens
AURKA	6790	10	Homo sapiens
TIAM1	7074	10	Homo sapiens
UROD	7389	10	Homo sapiens
VDR	7421	10	Homo sapiens
BEST1	7439	10	Homo sapiens
MAP4K3	8491	10	Homo sapiens
TNFSF11	8600	10	Homo sapiens
TNFSF14	8740	10	Homo sapiens
PROM1	8842	10	Homo sapiens
EIF2AK3	9451	10	Homo sapiens
TRIM13	10206	10	Homo sapiens
DLEU1	10301	10	Homo sapiens
SDS	10993	10	Homo sapiens
SMG1	23049	10	Homo sapiens
SEC14L2	23541	10	Homo sapiens
RBM9	23543	10	Homo sapiens
GDE1	51573	10	Homo sapiens
FBXW7	55294	10	Homo sapiens
GORASP1	64689	10	Homo sapiens
MARCKSL1	65108	10	Homo sapiens
APH1B	83464	10	Homo sapiens
C9orf3	84909	10	Homo sapiens
IL4I1	259307	10	Homo sapiens
IL28A	282616	10	Homo sapiens
ZC3H12D	340152	10	Homo sapiens
MIR15A	406948	10	Homo sapiens
MIR410	574434	10	Homo sapiens
CXADRP1	653108	10	Homo sapiens
NAT2	10	9	Homo sapiens
BIRC5	332	9	Homo sapiens
RHOA	387	9	Homo sapiens
CCNE1	898	9	Homo sapiens
CD3G	917	9	Homo sapiens
CD36	948	9	Homo sapiens
CTSC	1075	9	Homo sapiens
CGA	1081	9	Homo sapiens
CTAG1B	1485	9	Homo sapiens
NQO1	1728	9	Homo sapiens
DNMT3A	1788	9	Homo sapiens
DNMT3B	1789	9	Homo sapiens
FND	2336	9	Homo sapiens
G6PD	2539	9	Homo sapiens
GPI	2821	9	Homo sapiens
CCR10	2826	9	Homo sapiens
GSS	2937	9	Homo sapiens
HMGB1	3146	9	Homo sapiens
IFI27	3429	9	Homo sapiens
IL6ST	3572	9	Homo sapiens
CXCR2	3579	9	Homo sapiens
IL10RA	3587	9	Homo sapiens
IL11	3589	9	Homo sapiens
ITGA6	3655	9	Homo sapiens
ITGB3	3690	9	Homo sapiens
MAX	4149	9	Homo sapiens
MYOG	4656	9	Homo sapiens
NFATC1	4772	9	Homo sapiens
NGFR	4804	9	Homo sapiens
SERPINB9	5272	9	Homo sapiens
PRF1	5551	9	Homo sapiens
PRKCA	5578	9	Homo sapiens
PROC	5624	9	Homo sapiens
PSG2	5670	9	Homo sapiens
PTGS2	5743	9	Homo sapiens
CCL20	6364	9	Homo sapiens
SELE	6401	9	Homo sapiens
TAF9	6880	9	Homo sapiens
TAPBP	6892	9	Homo sapiens
THBD	7056	9	Homo sapiens
THPO	7066	9	Homo sapiens
WNT1	7471	9	Homo sapiens
HIST1H4G	8369	9	Homo sapiens
GRAP2	9402	9	Homo sapiens
NR1I3	9970	9	Homo sapiens
HDAC6	10013	9	Homo sapiens
TPPP	11076	9	Homo sapiens
CHMP2A	27243	9	Homo sapiens
BLNK	29760	9	Homo sapiens
SCARA3	51435	9	Homo sapiens
TET2	54790	9	Homo sapiens
BCL11B	64919	9	Homo sapiens
MAP1LC3A	84557	9	Homo sapiens
TMEM37	140738	9	Homo sapiens
MIR26A1	407015	9	Homo sapiens
MIR34A	407040	9	Homo sapiens
TIFAB	497189	9	Homo sapiens
BHRF1	3783706	9	Human herpesvirus 4
EBNA-3B/EBNA-3C	3783763	9	Human herpesvirus 4
ADRA1D	146	8	Homo sapiens
ANG	283	8	Homo sapiens
BIK	638	8	Homo sapiens
BSG	682	8	Homo sapiens
DDR1	780	8	Homo sapiens
RUNX1T1	862	8	Homo sapiens
CD47	961	8	Homo sapiens
CDR2	1039	8	Homo sapiens
CEACAM5	1048	8	Homo sapiens
CES1	1066	8	Homo sapiens
CNR1	1268	8	Homo sapiens
COMP	1311	8	Homo sapiens
CTRL	1506	8	Homo sapiens
TYMP	1890	8	Homo sapiens
EWSR1	2130	8	Homo sapiens
FCGR2B	2213	8	Homo sapiens
FOXG1	2290	8	Homo sapiens
HLA-C	3107	8	Homo sapiens
HPRT1	3251	8	Homo sapiens
IRF8	3394	8	Homo sapiens
LTB	4050	8	Homo sapiens
MCM2	4171	8	Homo sapiens
MRE11A	4361	8	Homo sapiens
MTAP	4507	8	Homo sapiens
MTNR1B	4544	8	Homo sapiens
MYBL1	4603	8	Homo sapiens
PLEC	5339	8	Homo sapiens
PNLIP	5406	8	Homo sapiens
MAP2K1	5604	8	Homo sapiens
RFC1	5981	8	Homo sapiens
RHO	6010	8	Homo sapiens
CCL19	6363	8	Homo sapiens
SLAMF1	6504	8	Homo sapiens
TLR1	7096	8	Homo sapiens
TLR2	7097	8	Homo sapiens
TRAF6	7189	8	Homo sapiens
TTF1	7270	8	Homo sapiens
TWIST1	7291	8	Homo sapiens
DLEU2	8847	8	Homo sapiens
MAP3K14	9020	8	Homo sapiens
ADIPOQ	9370	8	Homo sapiens
FARSB	10056	8	Homo sapiens
TFG	10342	8	Homo sapiens
CHL1	10752	8	Homo sapiens
HSPH1	10808	8	Homo sapiens
BTG3	10950	8	Homo sapiens
MMRN1	22915	8	Homo sapiens
PRAME	23532	8	Homo sapiens
LAT	27040	8	Homo sapiens
MBL3P	50639	8	Homo sapiens
TLR7	51284	8	Homo sapiens
LY6K	54742	8	Homo sapiens
POLD4	57804	8	Homo sapiens
POF1B	79983	8	Homo sapiens
UBASH3B	84959	8	Homo sapiens
MAGEA9B	728269	8	Homo sapiens
CCR2	729230	8	Homo sapiens
NAT1	9	7	Homo sapiens
ANXA1	301	7	Homo sapiens
ALDH7A1	501	7	Homo sapiens
BCL9	607	7	Homo sapiens
C3	718	7	Homo sapiens
CAPG	822	7	Homo sapiens
CAPZB	832	7	Homo sapiens
CDC25C	995	7	Homo sapiens
CDC42	998	7	Homo sapiens
CDKN1C	1028	7	Homo sapiens
CEACAM3	1084	7	Homo sapiens
CHGA	1113	7	Homo sapiens
CCR8	1237	7	Homo sapiens
CNR2	1269	7	Homo sapiens
CREM	1390	7	Homo sapiens
DAP	1611	7	Homo sapiens
EPHA7	2045	7	Homo sapiens
ERCC2	2068	7	Homo sapiens
GAST	2520	7	Homo sapiens
XRCC6	2547	7	Homo sapiens
GCG	2641	7	Homo sapiens
GEM	2669	7	Homo sapiens
GLB1	2720	7	Homo sapiens
GPX1	2876	7	Homo sapiens
GUSB	2990	7	Homo sapiens
HIST1H1C	3006	7	Homo sapiens
TLX1	3195	7	Homo sapiens
HSPA5	3309	7	Homo sapiens
IDUA	3425	7	Homo sapiens
IGF2	3481	7	Homo sapiens
CXCR1	3577	7	Homo sapiens
IRF3	3661	7	Homo sapiens
ITGA2B	3674	7	Homo sapiens
KIR2DS1	3806	7	Homo sapiens
MCS	4183	7	Homo sapiens
CTAGE5	4253	7	Homo sapiens
MVD	4597	7	Homo sapiens
MX1	4599	7	Homo sapiens
MYOD1	4654	7	Homo sapiens
NGF	4803	7	Homo sapiens
NOS3	4846	7	Homo sapiens
NPR2	4882	7	Homo sapiens
OGG1	4968	7	Homo sapiens
PDE4B	5142	7	Homo sapiens
PLCG1	5335	7	Homo sapiens
POU2F1	5451	7	Homo sapiens
PRTN3	5657	7	Homo sapiens
PVRL1	5818	7	Homo sapiens
RAB1A	5861	7	Homo sapiens
RARRES1	5918	7	Homo sapiens
RRAS	6237	7	Homo sapiens
SHBG	6462	7	Homo sapiens
SHC1	6464	7	Homo sapiens
TAT	6898	7	Homo sapiens
TCHH	7062	7	Homo sapiens
TLR3	7098	7	Homo sapiens
TPM4	7171	7	Homo sapiens
TYR	7299	7	Homo sapiens
VAV1	7409	7	Homo sapiens
ZMYM2	7750	7	Homo sapiens
LCH	8118	7	Homo sapiens
MADCAM1	8174	7	Homo sapiens
COLQ	8292	7	Homo sapiens
MBTPS1	8720	7	Homo sapiens
TNFSF9	8744	7	Homo sapiens
TIAF1	9220	7	Homo sapiens
ATG5	9474	7	Homo sapiens
ODZ1	10178	7	Homo sapiens
CFDP1	10428	7	Homo sapiens
CTCF	10664	7	Homo sapiens
CCR9	10803	7	Homo sapiens
C10orf10	11067	7	Homo sapiens
CORO1A	11151	7	Homo sapiens
RASSF1	11186	7	Homo sapiens
CHP	11261	7	Homo sapiens
SACM1L	22908	7	Homo sapiens
CYFIP1	23191	7	Homo sapiens
UPF2	26019	7	Homo sapiens
BBC3	27113	7	Homo sapiens
IGHV3-23	28442	7	Homo sapiens
NXT1	29107	7	Homo sapiens
CRNN	49860	7	Homo sapiens
IL21R	50615	7	Homo sapiens
TLR8	51311	7	Homo sapiens
SCLY	51540	7	Homo sapiens
DLL4	54567	7	Homo sapiens
USE1	55850	7	Homo sapiens
KIDINS220	57498	7	Homo sapiens
HDAC11	79885	7	Homo sapiens
PDCD1LG2	80380	7	Homo sapiens
FCRL4	83417	7	Homo sapiens
TRIM63	84676	7	Homo sapiens
MIR155HG	114614	7	Homo sapiens
MRPL52	122704	7	Homo sapiens
CCDC112	153733	7	Homo sapiens
EXD1	161829	7	Homo sapiens
ARMC3	219681	7	Homo sapiens
NCR3	259197	7	Homo sapiens
CISD2	493856	7	Homo sapiens
BRLF1	3783727	7	Human herpesvirus 4
LMP-2B	3783760	7	Human herpesvirus 4
NR0B1	190	6	Homo sapiens
APLP2	334	6	Homo sapiens
STS	412	6	Homo sapiens
BCL7A	605	6	Homo sapiens
OPN1SW	611	6	Homo sapiens
BNIP3	664	6	Homo sapiens
SERPING1	710	6	Homo sapiens
CD1B	910	6	Homo sapiens
CD247	919	6	Homo sapiens
CEACAM7	1087	6	Homo sapiens
MAPK14	1432	6	Homo sapiens
CTSB	1508	6	Homo sapiens
CYP1A1	1543	6	Homo sapiens
GADD45A	1647	6	Homo sapiens
DEFA6	1671	6	Homo sapiens
EBF1	1879	6	Homo sapiens
ENPEP	2028	6	Homo sapiens
FCN2	2220	6	Homo sapiens
GGT1	2678	6	Homo sapiens
GRK4	2868	6	Homo sapiens
GUCY2D	3000	6	Homo sapiens
HARS	3035	6	Homo sapiens
CFH	3075	6	Homo sapiens
HK2	3099	6	Homo sapiens
HMGA1	3159	6	Homo sapiens
IARS	3376	6	Homo sapiens
IGFALS	3483	6	Homo sapiens
IGHA1	3493	6	Homo sapiens
IGHG3	3502	6	Homo sapiens
IGHM	3507	6	Homo sapiens
IGLL1	3543	6	Homo sapiens
IL2RG	3561	6	Homo sapiens
INPP4A	3631	6	Homo sapiens
EIF6	3692	6	Homo sapiens
KIR2DL2	3803	6	Homo sapiens
KLRB1	3820	6	Homo sapiens
LAMP1	3916	6	Homo sapiens
LCN2	3934	6	Homo sapiens
LPA	4018	6	Homo sapiens
LRPAP1	4043	6	Homo sapiens
EPCAM	4072	6	Homo sapiens
SMAD3	4088	6	Homo sapiens
MAGEA4	4103	6	Homo sapiens
MDM4	4194	6	Homo sapiens
MITF	4286	6	Homo sapiens
MNDA	4332	6	Homo sapiens
NCL	4691	6	Homo sapiens
NDUFB3	4709	6	Homo sapiens
NOTCH3	4854	6	Homo sapiens
NOVA2	4858	6	Homo sapiens
NPPB	4879	6	Homo sapiens
ODC1	4953	6	Homo sapiens
PAEP	5047	6	Homo sapiens
PAK1	5058	6	Homo sapiens
PC	5091	6	Homo sapiens
PLG	5340	6	Homo sapiens
PLS3	5358	6	Homo sapiens
PON1	5444	6	Homo sapiens
PPP3R1	5534	6	Homo sapiens
PTPN1	5770	6	Homo sapiens
PTS	5805	6	Homo sapiens
RARB	5915	6	Homo sapiens
RPA1	6117	6	Homo sapiens
S100A10	6281	6	Homo sapiens
CCL8	6355	6	Homo sapiens
CCL11	6356	6	Homo sapiens
SEPP1	6414	6	Homo sapiens
SET	6418	6	Homo sapiens
SHH	6469	6	Homo sapiens
SPARC	6678	6	Homo sapiens
SPIB	6689	6	Homo sapiens
TCF4	6925	6	Homo sapiens
TCN1	6947	6	Homo sapiens
TGFB2	7042	6	Homo sapiens
TTR	7276	6	Homo sapiens
XRCC5	7520	6	Homo sapiens
NR4A3	8013	6	Homo sapiens
MLL2	8085	6	Homo sapiens
CDK2AP1	8099	6	Homo sapiens
CNTNAP1	8506	6	Homo sapiens
IKBKG	8517	6	Homo sapiens
EED	8726	6	Homo sapiens
RIPK1	8737	6	Homo sapiens
NOL3	8996	6	Homo sapiens
AIFM1	9131	6	Homo sapiens
KLF4	9314	6	Homo sapiens
NCOR2	9612	6	Homo sapiens
MLL4	9757	6	Homo sapiens
DLC1	10395	6	Homo sapiens
GNA13	10672	6	Homo sapiens
PNMA2	10687	6	Homo sapiens
CCL27	10850	6	Homo sapiens
LYVE1	10894	6	Homo sapiens
JTB	10899	6	Homo sapiens
AKAP2	11217	6	Homo sapiens
DICER1	23405	6	Homo sapiens
CD2AP	23607	6	Homo sapiens
SULT4A1	25830	6	Homo sapiens
ERAL1	26284	6	Homo sapiens
UTP20	27340	6	Homo sapiens
TRDD3	28523	6	Homo sapiens
MYLIP	29116	6	Homo sapiens
PRICKLE4	29964	6	Homo sapiens
COX16	51241	6	Homo sapiens
CSAD	51380	6	Homo sapiens
ISYNA1	51477	6	Homo sapiens
UGT1A1	54658	6	Homo sapiens
ADCY10	55811	6	Homo sapiens
HDAC8	55869	6	Homo sapiens
CILD2	56162	6	Homo sapiens
CHPT1	56994	6	Homo sapiens
TWSG1	57045	6	Homo sapiens
OSTC	58505	6	Homo sapiens
CPAT1	60502	6	Homo sapiens
CRLF2	64109	6	Homo sapiens
C6orf25	80739	6	Homo sapiens
IL17F	112744	6	Homo sapiens
WFDC3	140686	6	Homo sapiens
ALKBH3	221120	6	Homo sapiens
SLC26A5	375611	6	Homo sapiens
TAG	404663	6	Homo sapiens
MIR145	406937	6	Homo sapiens
MIR16-1	406950	6	Homo sapiens
MIR203	406986	6	Homo sapiens
MSMP	692094	6	Homo sapiens
MEF2B	100271849	6	Homo sapiens
FL1	100306940	6	Homo sapiens
ALL1	100310785	6	Homo sapiens
ABR	29	5	Homo sapiens
AKT2	208	5	Homo sapiens
ANGPT2	285	5	Homo sapiens
KLK3	354	5	Homo sapiens
C1QA	712	5	Homo sapiens
DAGLA	747	5	Homo sapiens
CBFB	865	5	Homo sapiens
SERPINH1	871	5	Homo sapiens
CBS	875	5	Homo sapiens
CD48	962	5	Homo sapiens
CDC25A	993	5	Homo sapiens
CDK7	1022	5	Homo sapiens
CDK9	1025	5	Homo sapiens
CEACAM8	1088	5	Homo sapiens
CPA1	1357	5	Homo sapiens
CST3	1471	5	Homo sapiens
CTAA1	1483	5	Homo sapiens
CTGF	1490	5	Homo sapiens
CTSD	1509	5	Homo sapiens
CUX1	1523	5	Homo sapiens
DUSP5	1847	5	Homo sapiens
S1PR1	1901	5	Homo sapiens
ELAVL1	1994	5	Homo sapiens
ESR2	2100	5	Homo sapiens
ETV2	2116	5	Homo sapiens
FABP6	2172	5	Homo sapiens
FGFR2	2263	5	Homo sapiens
FGFR4	2264	5	Homo sapiens
FOXC1	2296	5	Homo sapiens
FLI1	2313	5	Homo sapiens
FPGS	2356	5	Homo sapiens
GDNF	2668	5	Homo sapiens
GFAP	2670	5	Homo sapiens
GCLC	2729	5	Homo sapiens
HBA1	3039	5	Homo sapiens
HLA-DQA1	3117	5	Homo sapiens
HSPA1A	3303	5	Homo sapiens
HSPA8	3312	5	Homo sapiens
HSPB1	3315	5	Homo sapiens
IDH1	3417	5	Homo sapiens
IFNA8	3445	5	Homo sapiens
IGHVOR16@	3511	5	Homo sapiens
IGKV@	3519	5	Homo sapiens
IL12A	3592	5	Homo sapiens
IL16	3603	5	Homo sapiens
IDO1	3620	5	Homo sapiens
INSR	3643	5	Homo sapiens
IRF5	3663	5	Homo sapiens
IRF7	3665	5	Homo sapiens
ITPR3	3710	5	Homo sapiens
IVL	3713	5	Homo sapiens
KRT5	3852	5	Homo sapiens
KRT14	3861	5	Homo sapiens
KRT18	3875	5	Homo sapiens
LDHA	3939	5	Homo sapiens
LIF	3976	5	Homo sapiens
LPP	4026	5	Homo sapiens
LSP1	4046	5	Homo sapiens
SMAD1	4086	5	Homo sapiens
SMAD4	4089	5	Homo sapiens
MMP1	4312	5	Homo sapiens
MMP8	4317	5	Homo sapiens
MOS	4342	5	Homo sapiens
MSN	4478	5	Homo sapiens
MST1	4485	5	Homo sapiens
MTR	4548	5	Homo sapiens
MTRR	4552	5	Homo sapiens
MYCL1	4610	5	Homo sapiens
OSM	5008	5	Homo sapiens
PEBP1	5037	5	Homo sapiens
PDGFA	5154	5	Homo sapiens
PIK3R2	5296	5	Homo sapiens
PMP22	5376	5	Homo sapiens
PPARA	5465	5	Homo sapiens
PRNP	5621	5	Homo sapiens
PTK2	5747	5	Homo sapiens
PTPRJ	5795	5	Homo sapiens
PVT1	5820	5	Homo sapiens
RAB4A	5867	5	Homo sapiens
RING1	6015	5	Homo sapiens
SATB1	6304	5	Homo sapiens
CCL18	6362	5	Homo sapiens
CXCL11	6373	5	Homo sapiens
SHMT1	6470	5	Homo sapiens
SHMT2	6472	5	Homo sapiens
SLC2A3	6515	5	Homo sapiens
SLC3A2	6520	5	Homo sapiens
SLC6A4	6532	5	Homo sapiens
SLC18A1	6570	5	Homo sapiens
SMS	6611	5	Homo sapiens
SOX4	6659	5	Homo sapiens
SPINK1	6690	5	Homo sapiens
HNF1A	6927	5	Homo sapiens
TGFA	7039	5	Homo sapiens
TGM2	7052	5	Homo sapiens
TRAF5	7188	5	Homo sapiens
TSC2	7249	5	Homo sapiens
TSTA3	7264	5	Homo sapiens
SCLC1	7864	5	Homo sapiens
NUP214	8021	5	Homo sapiens
CSRP3	8048	5	Homo sapiens
D13S25	8101	5	Homo sapiens
ARID1A	8289	5	Homo sapiens
NRP1	8829	5	Homo sapiens
SQSTM1	8878	5	Homo sapiens
NUMBL	9253	5	Homo sapiens
RECQL4	9401	5	Homo sapiens
NCR1	9437	5	Homo sapiens
FGFBP1	9982	5	Homo sapiens
RAD50	10111	5	Homo sapiens
CEBPZ	10153	5	Homo sapiens
CDK2AP2	10263	5	Homo sapiens
MAEA	10296	5	Homo sapiens
CCL26	10344	5	Homo sapiens
TUBA1B	10376	5	Homo sapiens
SEMA4D	10507	5	Homo sapiens
GNLY	10578	5	Homo sapiens
SH2B2	10603	5	Homo sapiens
PAICS	10606	5	Homo sapiens
PDPN	10630	5	Homo sapiens
DCTN6	10671	5	Homo sapiens
LILRB1	10859	5	Homo sapiens
COPS5	10987	5	Homo sapiens
PEG10	23089	5	Homo sapiens
TAB2	23118	5	Homo sapiens
SUZ12	23512	5	Homo sapiens
NAAA	27163	5	Homo sapiens
HPGDS	27306	5	Homo sapiens
EXOSC3	51010	5	Homo sapiens
ZBTB7A	51341	5	Homo sapiens
CCL28	56477	5	Homo sapiens
LXN	56925	5	Homo sapiens
DUSP22	56940	5	Homo sapiens
TP53INP2	58476	5	Homo sapiens
SLC39A8	64116	5	Homo sapiens
NOD2	64127	5	Homo sapiens
CTAGE1	64693	5	Homo sapiens
BIRC7	79444	5	Homo sapiens
HAVCR2	84868	5	Homo sapiens
MTG1	92170	5	Homo sapiens
SFXN1	94081	5	Homo sapiens
NRSN1	140767	5	Homo sapiens
CLEC4C	170482	5	Homo sapiens
ASXL1	171023	5	Homo sapiens
PTCRA	171558	5	Homo sapiens
ABHD3	171586	5	Homo sapiens
T-SP1	203074	5	Homo sapiens
MIR143	406935	5	Homo sapiens
MIR20A	406982	5	Homo sapiens
MIR210	406992	5	Homo sapiens
HCC	619501	5	Homo sapiens
SNORD116@	692236	5	Homo sapiens
MUC5B	727897	5	Homo sapiens
PTLS	100038247	5	Homo sapiens
AADAC	13	4	Homo sapiens
ABL2	27	4	Homo sapiens
ACLY	47	4	Homo sapiens
ACTG1	71	4	Homo sapiens
ADK	132	4	Homo sapiens
AGT	183	4	Homo sapiens
APOE	348	4	Homo sapiens
SERPINC1	462	4	Homo sapiens
AXPC1	559	4	Homo sapiens
BMP6	654	4	Homo sapiens
BMP7	655	4	Homo sapiens
BUB1	699	4	Homo sapiens
C2	717	4	Homo sapiens
C5AR1	728	4	Homo sapiens
C11orf2	738	4	Homo sapiens
CA9	768	4	Homo sapiens
CALM2	805	4	Homo sapiens
CCK	885	4	Homo sapiens
CCNH	902	4	Homo sapiens
CD3D	915	4	Homo sapiens
CD8B	926	4	Homo sapiens
CD72	971	4	Homo sapiens
CDX2	1045	4	Homo sapiens
CEBPA	1050	4	Homo sapiens
CEBPB	1051	4	Homo sapiens
CENPF	1063	4	Homo sapiens
CHKA	1119	4	Homo sapiens
CKM	1158	4	Homo sapiens
CP	1356	4	Homo sapiens
CSK	1445	4	Homo sapiens
CTSL1	1514	4	Homo sapiens
CYBA	1535	4	Homo sapiens
CYP2E1	1571	4	Homo sapiens
CYP3A5	1577	4	Homo sapiens
DCC	1630	4	Homo sapiens
DDB1	1642	4	Homo sapiens
DDC	1644	4	Homo sapiens
DR1	1810	4	Homo sapiens
TOR1A	1861	4	Homo sapiens
EDN1	1906	4	Homo sapiens
EEF2	1938	4	Homo sapiens
ELF2	1998	4	Homo sapiens
EN1	2019	4	Homo sapiens
EPOR	2057	4	Homo sapiens
ERCC5	2073	4	Homo sapiens
F8	2157	4	Homo sapiens
FANCD2	2177	4	Homo sapiens
FASN	2194	4	Homo sapiens
FBN2	2201	4	Homo sapiens
GPC5	2262	4	Homo sapiens
FOXM1	2305	4	Homo sapiens
MLANA	2315	4	Homo sapiens
FSHMD1A	2489	4	Homo sapiens
GDF10	2662	4	Homo sapiens
GHR	2690	4	Homo sapiens
HLA-DQB1	3119	4	Homo sapiens
HMOX1	3162	4	Homo sapiens
HNRNPH3	3189	4	Homo sapiens
HPR	3250	4	Homo sapiens
AGFG1	3267	4	Homo sapiens
HSPA9	3313	4	Homo sapiens
DNAJB1	3337	4	Homo sapiens
TNC	3371	4	Homo sapiens
ID4	3400	4	Homo sapiens
IDH2	3418	4	Homo sapiens
IL9R	3581	4	Homo sapiens
IL10RB	3588	4	Homo sapiens
IRAK1	3654	4	Homo sapiens
ITGA3	3675	4	Homo sapiens
KCNS1	3787	4	Homo sapiens
KIR2DL1	3802	4	Homo sapiens
KIR3DS1	3813	4	Homo sapiens
KRT19	3880	4	Homo sapiens
LEPR	3953	4	Homo sapiens
LNPEP	4012	4	Homo sapiens
LRMP	4033	4	Homo sapiens
LRP1	4035	4	Homo sapiens
SMAD2	4087	4	Homo sapiens
MAGEA1	4100	4	Homo sapiens
MAGEA3	4102	4	Homo sapiens
MBNL1	4154	4	Homo sapiens
MEFV	4210	4	Homo sapiens
MTNR1A	4543	4	Homo sapiens
NCF4	4689	4	Homo sapiens
NFE2L2	4780	4	Homo sapiens
NHS	4810	4	Homo sapiens
NOV	4856	4	Homo sapiens
YBX1	4904	4	Homo sapiens
OA3	4936	4	Homo sapiens
FURIN	5045	4	Homo sapiens
PAH	5053	4	Homo sapiens
SERPINE1	5054	4	Homo sapiens
SERPINB2	5055	4	Homo sapiens
PDGFB	5155	4	Homo sapiens
PEPC	5183	4	Homo sapiens
PFN2	5217	4	Homo sapiens
PGR	5241	4	Homo sapiens
SERPINA1	5265	4	Homo sapiens
PLXNA2	5362	4	Homo sapiens
PRKAA1	5562	4	Homo sapiens
PRKCE	5581	4	Homo sapiens
MAP2K2	5605	4	Homo sapiens
PRLR	5618	4	Homo sapiens
PSMD8	5714	4	Homo sapiens
PTCH1	5727	4	Homo sapiens
RANGAP1	5905	4	Homo sapiens
RGS13	6003	4	Homo sapiens
RPE	6120	4	Homo sapiens
RPL26	6154	4	Homo sapiens
RPS6	6194	4	Homo sapiens
SARS	6301	4	Homo sapiens
SCN5A	6331	4	Homo sapiens
STIL	6491	4	Homo sapiens
SLC16A1	6566	4	Homo sapiens
SMARCA1	6594	4	Homo sapiens
SMO	6608	4	Homo sapiens
SNRPN	6638	4	Homo sapiens
SRI	6717	4	Homo sapiens
TRIM21	6737	4	Homo sapiens
STAT4	6775	4	Homo sapiens
STATH	6779	4	Homo sapiens
SYCP1	6847	4	Homo sapiens
SYT1	6857	4	Homo sapiens
ADAM17	6868	4	Homo sapiens
TAP2	6891	4	Homo sapiens
TDGF3	6998	4	Homo sapiens
TEF	7008	4	Homo sapiens
TEP1	7011	4	Homo sapiens
TERC	7012	4	Homo sapiens
TERF1	7013	4	Homo sapiens
TGFBR2	7048	4	Homo sapiens
TIMP3	7078	4	Homo sapiens
TMF1	7110	4	Homo sapiens
TNNI3	7137	4	Homo sapiens
TOP2A	7153	4	Homo sapiens
TRH	7200	4	Homo sapiens
UBB	7314	4	Homo sapiens
UMOD	7369	4	Homo sapiens
VIP	7432	4	Homo sapiens
WNT5A	7474	4	Homo sapiens
WRN	7486	4	Homo sapiens
ZBTB16	7704	4	Homo sapiens
PAX8	7849	4	Homo sapiens
REEP5	7905	4	Homo sapiens
LAP	7939	4	Homo sapiens
MLLT10	8028	4	Homo sapiens
PCS	8075	4	Homo sapiens
MCOP	8113	4	Homo sapiens
BLZF1	8548	4	Homo sapiens
HSD17B6	8630	4	Homo sapiens
RTCD1	8634	4	Homo sapiens
ABCC3	8714	4	Homo sapiens
TNFRSF25	8718	4	Homo sapiens
HRK	8739	4	Homo sapiens
TNFRSF11A	8792	4	Homo sapiens
PCSK7	9159	4	Homo sapiens
MYOM2	9172	4	Homo sapiens
AURKB	9212	4	Homo sapiens
NCR2	9436	4	Homo sapiens
HAND2	9464	4	Homo sapiens
APOBEC3B	9582	4	Homo sapiens
SART3	9733	4	Homo sapiens
TOX	9760	4	Homo sapiens
GINS1	9837	4	Homo sapiens
C2CD2L	9854	4	Homo sapiens
CASP8AP2	9994	4	Homo sapiens
ABCC5	10057	4	Homo sapiens
RASGRP1	10125	4	Homo sapiens
TNIP1	10318	4	Homo sapiens
TLR6	10333	4	Homo sapiens
PRMT5	10419	4	Homo sapiens
CDIPT	10423	4	Homo sapiens
TXNIP	10628	4	Homo sapiens
CSPG5	10675	4	Homo sapiens
HPSE	10855	4	Homo sapiens
MAPRE2	10982	4	Homo sapiens
METAP2	10988	4	Homo sapiens
ABHD2	11057	4	Homo sapiens
ADAMTS13	11093	4	Homo sapiens
PSIP1	11168	4	Homo sapiens
WIF1	11197	4	Homo sapiens
ICK	22858	4	Homo sapiens
LPHN1	22859	4	Homo sapiens
ABLIM3	22885	4	Homo sapiens
SIN3B	23309	4	Homo sapiens
CRTC1	23373	4	Homo sapiens
SIRT1	23411	4	Homo sapiens
MLYCD	23417	4	Homo sapiens
BRD4	23476	4	Homo sapiens
PLA2G15	23659	4	Homo sapiens
SND1	27044	4	Homo sapiens
BBS9	27241	4	Homo sapiens
PDCD4	27250	4	Homo sapiens
RRP7A	27341	4	Homo sapiens
IGHV4-34	28395	4	Homo sapiens
IGKV1-27	28935	4	Homo sapiens
MCTS1	28985	4	Homo sapiens
RNASEN	29102	4	Homo sapiens
PYCARD	29108	4	Homo sapiens
TLX3	30012	4	Homo sapiens
CD209	30835	4	Homo sapiens
GMNN	51053	4	Homo sapiens
WWOX	51741	4	Homo sapiens
CRLS1	54675	4	Homo sapiens
AHI1	54806	4	Homo sapiens
MRAP	56246	4	Homo sapiens
CTNNBL1	56259	4	Homo sapiens
GRHL3	57822	4	Homo sapiens
IL22RA1	58985	4	Homo sapiens
WNK1	65125	4	Homo sapiens
C7orf49	78996	4	Homo sapiens
C14orf169	79697	4	Homo sapiens
TBL1XR1	79718	4	Homo sapiens
ATP8B4	79895	4	Homo sapiens
FIP1L1	81608	4	Homo sapiens
CDT1	81620	4	Homo sapiens
FCRL5	83416	4	Homo sapiens
ARHGAP24	83478	4	Homo sapiens
PARP9	83666	4	Homo sapiens
ZNF469	84627	4	Homo sapiens
NAV3	89795	4	Homo sapiens
SIGLEC12	89858	4	Homo sapiens
BMF	90427	4	Homo sapiens
DDIT4L	115265	4	Homo sapiens
GRDX	117189	4	Homo sapiens
RBM45	129831	4	Homo sapiens
PASD1	139135	4	Homo sapiens
KRT25	147183	4	Homo sapiens
LYPD4	147719	4	Homo sapiens
PLB1	151056	4	Homo sapiens
KLHDC8B	200942	4	Homo sapiens
FLCN	201163	4	Homo sapiens
CRCL	261727	4	Homo sapiens
HLA-S	267015	4	Homo sapiens
PTRF	284119	4	Homo sapiens
MIR106A	406899	4	Homo sapiens
MIR127	406914	4	Homo sapiens
PRB2	653247	4	Homo sapiens
SFTPA1	653509	4	Homo sapiens
BARF0	3783682	4	Human herpesvirus 4
EBNA-3A	3783762	4	Human herpesvirus 4
ACR	49	3	Homo sapiens
ADAM10	102	3	Homo sapiens
AIM1	202	3	Homo sapiens
AMPD1	270	3	Homo sapiens
ANXA6	309	3	Homo sapiens
AQP3	360	3	Homo sapiens
ARF1	375	3	Homo sapiens
ARL1	400	3	Homo sapiens
ATF3	467	3	Homo sapiens
ATF4	468	3	Homo sapiens
ATHS	470	3	Homo sapiens
ATP5E	514	3	Homo sapiens
BAG1	573	3	Homo sapiens
BCL8	606	3	Homo sapiens
BDNF	627	3	Homo sapiens
BLK	640	3	Homo sapiens
DST	667	3	Homo sapiens
BPI	671	3	Homo sapiens
BTG1	694	3	Homo sapiens
CA2	760	3	Homo sapiens
SLC25A20	788	3	Homo sapiens
CALD1	800	3	Homo sapiens
CALM1	801	3	Homo sapiens
CAMP	820	3	Homo sapiens
CASP2	835	3	Homo sapiens
CBFA2T3	863	3	Homo sapiens
RUNX3	864	3	Homo sapiens
CBLB	868	3	Homo sapiens
CD1D	912	3	Homo sapiens
CD63	967	3	Homo sapiens
CDH13	1012	3	Homo sapiens
CDKN3	1033	3	Homo sapiens
CDS1	1040	3	Homo sapiens
RCC1	1104	3	Homo sapiens
AKR1C4	1109	3	Homo sapiens
CHI3L1	1116	3	Homo sapiens
CKS1B	1163	3	Homo sapiens
CLTA	1211	3	Homo sapiens
CNN1	1264	3	Homo sapiens
COL3A1	1281	3	Homo sapiens
ATF2	1386	3	Homo sapiens
CSE1L	1434	3	Homo sapiens
CSF2	1437	3	Homo sapiens
VCAN	1462	3	Homo sapiens
CSPG4	1464	3	Homo sapiens
CSTB	1476	3	Homo sapiens
CTNND1	1500	3	Homo sapiens
CTSL2	1515	3	Homo sapiens
CTSS	1520	3	Homo sapiens
CX3CR1	1524	3	Homo sapiens
CYBB	1536	3	Homo sapiens
CYP2C19	1557	3	Homo sapiens
CYP2C9	1559	3	Homo sapiens
CYP2D6	1565	3	Homo sapiens
DAG1	1605	3	Homo sapiens
DAXX	1616	3	Homo sapiens
AKR1C1	1645	3	Homo sapiens
DDX6	1656	3	Homo sapiens
DLST	1743	3	Homo sapiens
SARDH	1757	3	Homo sapiens
DNASE1L3	1776	3	Homo sapiens
DNASE2	1777	3	Homo sapiens
DPYD	1806	3	Homo sapiens
TSC22D3	1831	3	Homo sapiens
E2F4	1874	3	Homo sapiens
EDNRA	1909	3	Homo sapiens
EFNA5	1946	3	Homo sapiens
EIF2S1	1965	3	Homo sapiens
EIF4G1	1981	3	Homo sapiens
ELANE	1991	3	Homo sapiens
ENDOG	2021	3	Homo sapiens
SLC29A1	2030	3	Homo sapiens
ERG	2078	3	Homo sapiens
FBL	2091	3	Homo sapiens
ETV5	2119	3	Homo sapiens
F10	2159	3	Homo sapiens
F11	2160	3	Homo sapiens
FANCF	2188	3	Homo sapiens
FCER1G	2207	3	Homo sapiens
GPC4	2239	3	Homo sapiens
FGD1	2245	3	Homo sapiens
FGF1	2246	3	Homo sapiens
KDSR	2531	3	Homo sapiens
GALT	2592	3	Homo sapiens
GFI1	2672	3	Homo sapiens
GH1	2688	3	Homo sapiens
GIF	2694	3	Homo sapiens
GMFB	2764	3	Homo sapiens
GML	2765	3	Homo sapiens
GNRH2	2797	3	Homo sapiens
GSR	2936	3	Homo sapiens
GZMA	3001	3	Homo sapiens
H1F0	3005	3	Homo sapiens
HIST1H2BD	3017	3	Homo sapiens
HCK	3055	3	Homo sapiens
CFHR1	3078	3	Homo sapiens
HHEX	3087	3	Homo sapiens
HIC1	3090	3	Homo sapiens
HK1	3098	3	Homo sapiens
HLA-DPB1	3115	3	Homo sapiens
HLA-DRA	3122	3	Homo sapiens
HMBS	3145	3	Homo sapiens
HMMR	3161	3	Homo sapiens
HOXA9	3205	3	Homo sapiens
HSPA1B	3304	3	Homo sapiens
HSP90AA2	3324	3	Homo sapiens
ICAM2	3384	3	Homo sapiens
IDH3A	3419	3	Homo sapiens
IDS	3423	3	Homo sapiens
IGFBP2	3485	3	Homo sapiens
IGFBP3	3486	3	Homo sapiens
IL1RAP	3556	3	Homo sapiens
IL12B	3593	3	Homo sapiens
IL12RB1	3594	3	Homo sapiens
IL13RA2	3598	3	Homo sapiens
ING1	3621	3	Homo sapiens
INSRR	3645	3	Homo sapiens
IRS1	3667	3	Homo sapiens
ITGA1	3672	3	Homo sapiens
ITPKA	3706	3	Homo sapiens
ITPR2	3709	3	Homo sapiens
CD82	3732	3	Homo sapiens
KCNJ11	3767	3	Homo sapiens
KRT8	3856	3	Homo sapiens
KRT81	3887	3	Homo sapiens
LAMB2	3913	3	Homo sapiens
LASP1	3927	3	Homo sapiens
LCP2	3937	3	Homo sapiens
LGALS3	3958	3	Homo sapiens
LGALS3BP	3959	3	Homo sapiens
LGALS4	3960	3	Homo sapiens
LLGL2	3993	3	Homo sapiens
LMNA	4000	3	Homo sapiens
LPO	4025	3	Homo sapiens
LSS	4047	3	Homo sapiens
CYP4F3	4051	3	Homo sapiens
LTBR	4055	3	Homo sapiens
LY75	4065	3	Homo sapiens
LYL1	4066	3	Homo sapiens
MAD2L1	4085	3	Homo sapiens
SMAD7	4092	3	Homo sapiens
MAG	4099	3	Homo sapiens
MARS	4141	3	Homo sapiens
MCC	4163	3	Homo sapiens
MCF2	4168	3	Homo sapiens
MCM6	4175	3	Homo sapiens
MEN1	4221	3	Homo sapiens
MMP3	4314	3	Homo sapiens
MMP7	4316	3	Homo sapiens
MMP11	4320	3	Homo sapiens
MMP14	4323	3	Homo sapiens
MPL	4352	3	Homo sapiens
MSX1	4487	3	Homo sapiens
MT1H	4496	3	Homo sapiens
MTHFD1	4522	3	Homo sapiens
MUC5AC	4586	3	Homo sapiens
TRIM37	4591	3	Homo sapiens
MYH11	4629	3	Homo sapiens
NAIP	4671	3	Homo sapiens
NDUFB7	4713	3	Homo sapiens
NFATC2	4773	3	Homo sapiens
NFE2	4778	3	Homo sapiens
NFKBIB	4793	3	Homo sapiens
NPY6R	4888	3	Homo sapiens
NTRK2	4915	3	Homo sapiens
NTRK3	4916	3	Homo sapiens
NVL	4931	3	Homo sapiens
OAS3	4940	3	Homo sapiens
PAFAH1B1	5048	3	Homo sapiens
PAFAH2	5051	3	Homo sapiens
PARK2	5071	3	Homo sapiens
PAX3	5077	3	Homo sapiens
PDE4A	5141	3	Homo sapiens
ENPP1	5167	3	Homo sapiens
SERPINE2	5270	3	Homo sapiens
PKM2	5315	3	Homo sapiens
PLAG1	5324	3	Homo sapiens
FXYD3	5349	3	Homo sapiens
POLD1	5424	3	Homo sapiens
PPBP	5473	3	Homo sapiens
PRD	5548	3	Homo sapiens
PREP	5550	3	Homo sapiens
PRKAR1A	5573	3	Homo sapiens
PRKCG	5582	3	Homo sapiens
PRKCZ	5590	3	Homo sapiens
PRKG1	5592	3	Homo sapiens
PSEN1	5663	3	Homo sapiens
PSMA5	5686	3	Homo sapiens
PSMA6	5687	3	Homo sapiens
PSMB6	5694	3	Homo sapiens
PSMB10	5699	3	Homo sapiens
PTPN2	5771	3	Homo sapiens
PTPRK	5796	3	Homo sapiens
PVR	5817	3	Homo sapiens
RAC2	5880	3	Homo sapiens
RAD51	5888	3	Homo sapiens
RAN	5901	3	Homo sapiens
RBP1	5947	3	Homo sapiens
REG1A	5967	3	Homo sapiens
RGS1	5996	3	Homo sapiens
SNORA73A	6080	3	Homo sapiens
RPL17	6139	3	Homo sapiens
RPS6KA1	6195	3	Homo sapiens
RRM2	6241	3	Homo sapiens
S100A4	6275	3	Homo sapiens
SAA@	6287	3	Homo sapiens
SAG	6295	3	Homo sapiens
CCL7	6354	3	Homo sapiens
CX3CL1	6376	3	Homo sapiens
SECTM1	6398	3	Homo sapiens
SELP	6403	3	Homo sapiens
SFTPD	6441	3	Homo sapiens
SILV	6490	3	Homo sapiens
SLC10A1	6554	3	Homo sapiens
SLC22A2	6582	3	Homo sapiens
SMARCA4	6597	3	Homo sapiens
SMN1	6606	3	Homo sapiens
SPP1	6696	3	Homo sapiens
SRF	6722	3	Homo sapiens
SSTR1	6751	3	Homo sapiens
SSX2	6757	3	Homo sapiens
STAT2	6773	3	Homo sapiens
STX1A	6804	3	Homo sapiens
STXBP2	6813	3	Homo sapiens
TAP1	6890	3	Homo sapiens
TBCE	6905	3	Homo sapiens
TCF7	6932	3	Homo sapiens
ZEB1	6935	3	Homo sapiens
TERF2	7014	3	Homo sapiens
TK2	7084	3	Homo sapiens
TLR5	7100	3	Homo sapiens
TNNT2	7139	3	Homo sapiens
TP53BP1	7158	3	Homo sapiens
TPI1	7167	3	Homo sapiens
TPMT	7172	3	Homo sapiens
TPP2	7174	3	Homo sapiens
NR2C2	7182	3	Homo sapiens
TRO	7216	3	Homo sapiens
TXNRD1	7296	3	Homo sapiens
TYRP1	7306	3	Homo sapiens
UBE2D3	7323	3	Homo sapiens
KDM6A	7403	3	Homo sapiens
VHL	7428	3	Homo sapiens
WEE1	7465	3	Homo sapiens
XPA	7507	3	Homo sapiens
XPO1	7514	3	Homo sapiens
XRCC4	7518	3	Homo sapiens
ZFP36	7538	3	Homo sapiens
ZNF10	7556	3	Homo sapiens
IGHR	8117	3	Homo sapiens
CDC7	8317	3	Homo sapiens
EOMES	8320	3	Homo sapiens
HIST1H3H	8357	3	Homo sapiens
MKNK1	8569	3	Homo sapiens
STX11	8676	3	Homo sapiens
TRADD	8717	3	Homo sapiens
CRADD	8738	3	Homo sapiens
CES2	8824	3	Homo sapiens
NRP2	8828	3	Homo sapiens
SOCS2	8835	3	Homo sapiens
GGH	8836	3	Homo sapiens
NR1I2	8856	3	Homo sapiens
ARHGEF7	8874	3	Homo sapiens
TRPA1	8989	3	Homo sapiens
PKD2L1	9033	3	Homo sapiens
AIP	9049	3	Homo sapiens
PRC1	9055	3	Homo sapiens
SLC7A7	9056	3	Homo sapiens
PIAS2	9063	3	Homo sapiens
ARHGEF1	9138	3	Homo sapiens
B4GALT5	9334	3	Homo sapiens
PPIG	9360	3	Homo sapiens
TMPRSS11D	9407	3	Homo sapiens
LITAF	9516	3	Homo sapiens
TP53I3	9540	3	Homo sapiens
H6PD	9563	3	Homo sapiens
CTR9	9646	3	Homo sapiens
NR2E3	10002	3	Homo sapiens
HDAC5	10014	3	Homo sapiens
PTPRU	10076	3	Homo sapiens
NAMPT	10135	3	Homo sapiens
MSLN	10232	3	Homo sapiens
ABCC4	10257	3	Homo sapiens
AKR1A1	10327	3	Homo sapiens
PGCP	10404	3	Homo sapiens
IFI30	10437	3	Homo sapiens
TAB1	10454	3	Homo sapiens
MERTK	10461	3	Homo sapiens
CLEC10A	10462	3	Homo sapiens
CXCR6	10663	3	Homo sapiens
PTGES3	10728	3	Homo sapiens
PPP1R13L	10848	3	Homo sapiens
YWHAQ	10971	3	Homo sapiens
LIAS	11019	3	Homo sapiens
CDC37	11140	3	Homo sapiens
PDAP1	11333	3	Homo sapiens
CASC3	22794	3	Homo sapiens
ATF5	22809	3	Homo sapiens
PDZRN3	23024	3	Homo sapiens
KDM4C	23081	3	Homo sapiens
RRS1	23212	3	Homo sapiens
TBC1D1	23216	3	Homo sapiens
SYNE1	23345	3	Homo sapiens
DDX58	23586	3	Homo sapiens
AMACR	23600	3	Homo sapiens
PGLS	25796	3	Homo sapiens
SUMF2	25870	3	Homo sapiens
POT1	25913	3	Homo sapiens
LATS2	26524	3	Homo sapiens
IL1F5	26525	3	Homo sapiens
PDE7B	27115	3	Homo sapiens
HTRA2	27429	3	Homo sapiens
IGHV4-39	28394	3	Homo sapiens
IGHJ1	28483	3	Homo sapiens
IGHD4-11	28495	3	Homo sapiens
SETD2	29072	3	Homo sapiens
VPREB3	29802	3	Homo sapiens
CTAG2	30848	3	Homo sapiens
SMARCAL1	50485	3	Homo sapiens
DUOX2	50506	3	Homo sapiens
NIN	51199	3	Homo sapiens
ZDHHC2	51201	3	Homo sapiens
CD320	51293	3	Homo sapiens
C1orf9	51430	3	Homo sapiens
VCX2	51480	3	Homo sapiens
IL23A	51561	3	Homo sapiens
EXD2	55218	3	Homo sapiens
CHDH	55349	3	Homo sapiens
NLRP2	55655	3	Homo sapiens
ENAH	55740	3	Homo sapiens
ALG1	56052	3	Homo sapiens
OTOR	56914	3	Homo sapiens
PDXP	57026	3	Homo sapiens
CASS4	57091	3	Homo sapiens
KIR2DL5A	57292	3	Homo sapiens
WDR18	57418	3	Homo sapiens
MTA3	57504	3	Homo sapiens
NCOA5	57727	3	Homo sapiens
PTBP2	58155	3	Homo sapiens
CREBZF	58487	3	Homo sapiens
IGAN	60498	3	Homo sapiens
GAS5	60674	3	Homo sapiens
ERAP2	64167	3	Homo sapiens
CARD9	64170	3	Homo sapiens
AKTIP	64400	3	Homo sapiens
METT10D	79066	3	Homo sapiens
TNIP2	79155	3	Homo sapiens
WDR76	79968	3	Homo sapiens
FAM188A	80013	3	Homo sapiens
DBF4B	80174	3	Homo sapiens
CEP70	80321	3	Homo sapiens
ULBP2	80328	3	Homo sapiens
ULBP1	80329	3	Homo sapiens
NPL	80896	3	Homo sapiens
KRTAP1-1	81851	3	Homo sapiens
HDAC10	83933	3	Homo sapiens
NKX6-2	84504	3	Homo sapiens
MT4	84560	3	Homo sapiens
ZNF382	84911	3	Homo sapiens
WNT3A	89780	3	Homo sapiens
CHRFAM7A	89832	3	Homo sapiens
KLHL6	89857	3	Homo sapiens
MTDH	92140	3	Homo sapiens
LDHAL6B	92483	3	Homo sapiens
C12orf57	113246	3	Homo sapiens
BRI3BP	140707	3	Homo sapiens
RSS	140821	3	Homo sapiens
SIRPA	140885	3	Homo sapiens
PRIMA1	145270	3	Homo sapiens
BTLA	151888	3	Homo sapiens
COX7B2	170712	3	Homo sapiens
PDILT	204474	3	Homo sapiens
ATAD3C	219293	3	Homo sapiens
2017-03-08	220972	3	Homo sapiens
NAALADL2	254827	3	Homo sapiens
BCL9L	283149	3	Homo sapiens
TPRG1	285386	3	Homo sapiens
CELIAC2	317782	3	Homo sapiens
HSR	338386	3	Homo sapiens
MTX3	345778	3	Homo sapiens
P5-07	352992	3	Homo sapiens
CYCSP38	360184	3	Homo sapiens
SNHG5	387066	3	Homo sapiens
KRTAP5-1	387264	3	Homo sapiens
SERPINA2	390502	3	Homo sapiens
MIR124-1	406907	3	Homo sapiens
MIR128-1	406915	3	Homo sapiens
MIR146A	406938	3	Homo sapiens
MIR18A	406953	3	Homo sapiens
MIR182	406958	3	Homo sapiens
MIR224	407009	3	Homo sapiens
MIR28	407020	3	Homo sapiens
MIR9-2	407047	3	Homo sapiens
MIR9-3	407051	3	Homo sapiens
MIR96	407053	3	Homo sapiens
PIM3	415116	3	Homo sapiens
RA1	474221	3	Homo sapiens
MIR494	574452	3	Homo sapiens
GGT2	728441	3	Homo sapiens
OC90	729330	3	Homo sapiens
ACTD	780896	3	Homo sapiens
BCRF1	3783689	3	Human herpesvirus 4
TAR	100034701	3	Homo sapiens
BOP	100294715	3	Homo sapiens
ABCA2	20	2	Homo sapiens
ABCA3	21	2	Homo sapiens
ABCA4	24	2	Homo sapiens
ACACA	31	2	Homo sapiens
ACHE	43	2	Homo sapiens
ACTN4	81	2	Homo sapiens
ACVR1	90	2	Homo sapiens
ADCYAP1R1	117	2	Homo sapiens
AFM	173	2	Homo sapiens
AHCY	191	2	Homo sapiens
ALDH3B1	221	2	Homo sapiens
ALOX15	246	2	Homo sapiens
AMBP	259	2	Homo sapiens
AMD1	262	2	Homo sapiens
AMELY	266	2	Homo sapiens
AMPH	273	2	Homo sapiens
ANGPT1	284	2	Homo sapiens
SLC25A4	291	2	Homo sapiens
APEX1	328	2	Homo sapiens
APOA1	335	2	Homo sapiens
APOB	338	2	Homo sapiens
APP	351	2	Homo sapiens
ARHGDIA	396	2	Homo sapiens
[truncated: 2,564 more rows]
