# Supplementary material for: IL-21 Stimulates the expression and activation of cell cycle regulators and promotes cell proliferation in EBV-positive diffuse large B cell lymphoma
Source: Sci Rep. 2020 Jul 23;10:12326. doi: 10.1038/s41598-020-69227-0 (PMC7378064; doi:10.1038/s41598-020-69227-0)
Supplement: Supplementary file 3 — Supplementary Table 2. [file 41598_2020_69227_MOESM3_ESM.xlsx]

## Sheet: Whole network
Gene Name
ABCA2
ABHD3
ABR
ACACA
ACLY
ACOT7
ACVR1
ADAM15
AGER
AHCY
AK1
AKT3
ALCAM
ALDOC
ALOX5AP
ALPK1
APOBEC3G
AQP3
ARHGAP24
ARHGDIB
ARID5B
ASB13
ASNS
ATF3
ATM
B4GALT3
BATF
BCAR3
BCL2L11
BCL3
BCL6
BCS1L
BIRC3
BLCAP
BLK
BLNK
BMF
BNIP3L
BRCA1
BTG1
BTG2
BZW2
C10orf2
C19orf10
C1QBP
C7orf68
CAMKK2
CARS
CASZ1
CBLB
CCL22
CCL3L1
CCND2
CCNE1
CD164
CD22
CD27
CD274
CD38
CD44
CD52
CD53
CD69
CD72
CD74
CD79A
CD79B
CD82
CD83
CD86
CD96
CD99
CDC14A
CDC25A
CDK4
CDKN1A
CDKN2C
CDR2
CEBPB
CENPV
CIB1
CLEC2D
CMIP
CNR1
CRTAP
CSF1R
CSTB
CTH
CTNND1
CTRL
CUX1
CXCL10
CXCL9
CXCR3
CYTH1
DCK
DDB2
DDIT4
DNASE1
DPP4
DTX1
DTX3L
DUSP22
DYRK3
EBI3
EBNA-1
EBNA-1
EGR1
ENO1
EPC1
ERV3
ETV6
ETV7
EXT1
FAM189B
FAS
FBL
FCER2
FGR
FKBP11
FKBP4
FLOT1
FOS
FOSL2
FOXC1
FSCN1
GALK1
GLA
GPI
GPR15
GYPC
HDAC1
HIST1H1C
HK1
HK2
HLA-A
HLA-DMA
HLA-DMB
HLA-DPB1
HLA-DQB1
HLA-DRA
HLA-E
HMMR
HRK
HSP90B1
HSPA1B
HTR3A
HTRA2
HUWE1
ICOSLG
ID2
ID3
IFI16
IFRD2
IKBKE
IKZF2
IL10
IL10RB
IL15RA
IL16
IL17RA
IL18RAP
IL2RA
IL2RB
IL7
IRF1
IRF4
ISYNA1
ITGB1
ITK
ITPR1
JUN
JUNB
K15
KDSR
KLRK1
LAMB3
LASS6
LAT
LBH
LCK
LCP2
LDHA
LDHC
LGALS9
LILRB1
LIME1
LIN9
LLGL2
LMO2
LMP-1
LONP1
LRMP
LTB
LY75
LY9
LY96
LYL1
LYST
MAFK
MAP3K7
MAPK11
MC1R
MDFIC
MDK
MGAT5
MIF
MLLT11
MOBKL2A
MPI
MSC
MTHFD1
MUC1
MVP
MXI1
MYC
MYH11
MYLIP
NAIP
NAMPT
NEDD9
NEIL1
NFKBIA
NHP2
NIN
NME1
NMI
NOB1
NOC2L
NOTCH2
NPL
NPM3
NR4A3
NRSN1
NSF
NUDC
OPTN
OSM
PA2G4
PAG1
PARP14
PARP9
PCDHGB7
PDE4B
PES1
PGK1
PHB
PIH1D1
PIM3
PIP4K2A
PLXNA1
PNP
POLD4
PPA1
PPP3CA
PRDM1
PRKCB
PRMT5
PSMA6
PSMB5
PTGER4
PTK2
PTK2B
PTPN1
PTPRC
RAB13
RAB4B
RABEPK
RB1
RBL2
REL
RNF213
RUNX2
RXRA
S100A11
S1PR1
SARM1
SCD
SEL1L
SEMA6A
SGCB
SGPL1
SH2B3
SH3BP5
SHB
SHMT2
SKAP1
SLC12A9
SLC19A1
SLC1A5
SLC27A5
SLC29A2
SLC2A3
SLC7A11
SLC7A5
SNED1
SNN
SOCS3
SOD2
SORL1
SPATA2
SPI1
SPINK2
SPN
SSSCA1
STAT1
STX11
SYNE1
SYP
TAGLN
TAP1
TERT
TFCP2
TGFBR2
TIMM16
TIMP1
TMSB4X
TNFAIP3
TNFRSF13B
TNFRSF13C
TNFRSF1B
TNFRSF6B
TNFRSF8
TNFRSF9
TNFSF10
TNIP2
TNIP3
TOX2
TP63
TPI1
TPRG1
TRAF5
TRAP1
TRERF1
TRIB1
TRIM14
TSC22D3
TUBB2B
TXN
TYMP
UCK2
UTRN
VAV2
VMAC
VPREB3
WARS
WDR11
WDR18
XPO5
ZC3H12D
ZFP36
ZHX2
ZNF238

## Sheet: cluster 1
Gene Name
CD274
LILRB1
TERT
HLA-A
PTPRC
IL2RB
IL2RA
TRIM14
EGR1
FCER2
HLA-DMA
HLA-DMB
IRF1
STAT1
TAP1
CD74
LCK
HLA-DRA
CD86
PAG1
LCP2
LAT
HLA-DQB1
HMMR
VAV2
CD44
HLA-E
JUN
KLRK1
SPI1
TPI1
LAMB3
HLA-DPB1
BCL6
IRF4

## Sheet: cluster 2
Gene Name
CXCL9
IL15RA
PARP9
IL2RB
IL2RA
PTPN1
ASB13
NMI
ITPR1
HUWE1
MYC
FOSL2
MYLIP
ACLY
BLNK
PTK2B
JUNB
MAPK11
SH2B3
OSM
MAP3K7
DTX3L
RNF213
FOS
JUN
DUSP22
ATM
IL7
EBI3
PRKCB
BLK
AKT3
CSF1R
PARP14
TNFRSF9
STAT1
FGR
LCK
PTK2
CBLB
LCP2
HDAC1
CEBPB
SOCS3
WARS
CD79A
CD79B
CUX1
IL10
NSF
CXCL10

## Sheet: cluster 3
Gene Name
TERT
TRAF5
TNFRSF13C
LTB
IKBKE
NFKBIA
REL
SHMT2
TXN
NMI
LDHC
TAGLN
TAP1
LDHA
MYC
FAS
ACLY
BCL3
FBL
NHP2
ISYNA1
GPI
LONP1
NOC2L
PES1
BIRC3
MAP3K7
ACVR1
ENO1
NME1
JUN
TPI1
PGK1
ATM
PSMA6
BRCA1
PSMB5
IFI16
HK2
HK1
PRKCB
AHCY
SOD2
CDC25A
FKBP11
WDR18
LY96
MPI
FKBP4
PRMT5
TNFAIP3
ITK
PA2G4
TGFBR2
HIST1H1C
TNFRSF1B
RUNX2
NOB1
TRERF1
HDAC1
CEBPB
ALDOC
HTRA2
RXRA
LIN9
TFCP2
DDB2
MIF
PHB
CDKN2C
C1QBP
SPI1
CDK4
RB1
BCL6
WDR11
CDKN1A
CCNE1
TRAP1
CCND2
RBL2
C10orf2
PPP3CA

## Sheet: core module
Gene Name
TPI1
TNFRSF1B
TNFRSF13C
TGFBR2
RBL2
RB1
PSMB5
PSMA6
PGK1
PES1
PA2G4
NOC2L
NHP2
MYC
LTB
HDAC1
FBL
ENO1
CDKN1A
CDK4
CCNE1
CCND2
BIRC3
ALDOC
ACVR1
