# Supplementary material for: IL-21 Stimulates the expression and activation of cell cycle regulators and promotes cell proliferation in EBV-positive diffuse large B cell lymphoma
Source: Sci Rep. 2020 Jul 23;10:12326. doi: 10.1038/s41598-020-69227-0 (PMC7378064; doi:10.1038/s41598-020-69227-0)
Supplement: Supplementary file 4 — Supplementary Table 3. [file 41598_2020_69227_MOESM4_ESM.xlsx]

## Sheet: Biological Process (GO)
#pathway ID	pathway description	observed gene count	false discovery rate	matching proteins in your network (IDs)	matching proteins in your network (labels)
GO.0002682	regulation of immune system process	89	5.77e-28	ENSP00000009530,ENSP00000046794,ENSP00000057513,ENSP00000177648,ENSP00000215754,ENSP00000221847,ENSP00000221972,ENSP00000225698,ENSP00000226279,ENSP00000227163,ENSP00000234091,ENSP00000237289,ENSP00000240618,ENSP00000243346,ENSP00000245414,ENSP00000257600,ENSP00000257696,ENSP00000259089,ENSP00000261479,ENSP00000261652,ENSP00000263464,ENSP00000263851,ENSP00000264072,ENSP00000264122,ENSP00000266557…	ABR,ALPK1,APOBEC3G,AQP3,ATM,BIRC3,BLK,C1QBP,CBLB,CD27,CD274,CD38,CD74,CD79A,CD79B,CD83,CD96,CEBPB,CIB1,CNR1,CSF1R,CXCL10,CXCL9,CXCR3,DPP4,DTX1,DUSP22,EBI3,FAS,FCER2,FGR,FOXC1,HILPDA,HLA-A,HSP90B1,ICOSLG,ID2,IFI16,IL10,IL2RA,IL7,IRF1,ITGB1,ITK,ITPR1,KLRK1,LAT,LCP2,LGALS9,LILRB1,LIME1,LY96,LYST,MAP3K7,MAPK11,MIF,MYC,NMI,PARP9,PDE4B,PHB,PNP,PPP3CA,PRDM1,PRKCB,PSMA6,PSMB5,PTGER4,PTK2,PTK2B,PTPN1,PTPR…
GO.0002376	immune system process	102	1.42e-24	ENSP00000057513,ENSP00000164227,ENSP00000215754,ENSP00000215781,ENSP00000217426,ENSP00000219235,ENSP00000220597,ENSP00000221972,ENSP00000224337,ENSP00000225698,ENSP00000226279,ENSP00000227163,ENSP00000228945,ENSP00000234091,ENSP00000237289,ENSP00000240618,ENSP00000241261,ENSP00000244741,ENSP00000257818,ENSP00000259089,ENSP00000261479,ENSP00000261622,ENSP00000261652,ENSP00000263464,ENSP00000263851…	ADAM15,AGER,AHCY,APOBEC3G,ARHGDIB,BATF,BCL2L11,BCL3,BIRC3,BLK,BLNK,BNIP3L,C1QBP,CBLB,CCL22,CCL3L1,CD164,CD27,CD274,CD38,CD44,CD79A,CD83,CD96,CDKN1A,CEBPB,CIB1,CSF1R,CXCR3,DDIT4,DPP4,ETV6,FAS,FGR,FOS,GPI,GPR15,HLA-A,HSP90B1,ICOSLG,ID2,IFI16,IL10,IL10RB,IL18RAP,IL7,ITGB1,ITK,ITPR1,JUNB,KLRK1,LCK,LILRB1,LIME1,LMO2,LRMP,LTB,LY75,LY96,LYL1,MAP3K7,MAPK11,MIF,NAIP,OSM,PAG1,PDE4B,PIP4K2A,PNP,PPP3CA,PRKCB…
GO.0002684	positive regulation of immune system process	65	8.72e-24	ENSP00000009530,ENSP00000046794,ENSP00000057513,ENSP00000215754,ENSP00000220597,ENSP00000221847,ENSP00000221972,ENSP00000225698,ENSP00000226279,ENSP00000232014,ENSP00000234091,ENSP00000237289,ENSP00000240618,ENSP00000244741,ENSP00000259089,ENSP00000261479,ENSP00000263464,ENSP00000263851,ENSP00000264072,ENSP00000264122,ENSP00000266557,ENSP00000267163,ENSP00000284818,ENSP00000286301,ENSP00000291232…	AQP3,BCL6,BIRC3,BLK,C1QBP,CBLB,CD27,CD274,CD38,CD74,CD79A,CD79B,CD83,CDKN1A,CNR1,CSF1R,CXCL10,CXCL9,DPP4,EBI3,FCER2,FGR,FOXC1,HSP90B1,ICOSLG,ID2,IFI16,IL2RA,IL7,ITK,ITPR1,KLRK1,LAT,LCP2,LGALS9,LILRB1,LIME1,LY96,LYST,MAP3K7,MAPK11,MIF,PAG1,PDE4B,PHB,PNP,PPP3CA,PRDM1,PRKCB,PSMA6,PSMB5,PTK2,PTK2B,PTPRC,RB1,SARM1,SKAP1,SPN,TGFBR2,TNFAIP3,TNFRSF13C,TNIP2,TNIP3,TRIB1,VAV2
GO.0006955	immune response	81	1.26e-23	ENSP00000009530,ENSP00000046794,ENSP00000164227,ENSP00000215754,ENSP00000215781,ENSP00000216797,ENSP00000217426,ENSP00000219235,ENSP00000221847,ENSP00000224337,ENSP00000225698,ENSP00000228945,ENSP00000237289,ENSP00000239938,ENSP00000240618,ENSP00000241261,ENSP00000244741,ENSP00000245414,ENSP00000259089,ENSP00000261479,ENSP00000263464,ENSP00000263851,ENSP00000264122,ENSP00000264260,ENSP00000266557…	ADAM15,AGER,AHCY,APOBEC3G,ARHGDIB,BATF,BCL3,BIRC3,BLK,BLNK,C1QBP,CBLB,CCL22,CCL3L1,CD164,CD27,CD274,CD44,CD74,CD79B,CD83,CD96,CDKN1A,CEBPB,CSF1R,CXCL10,CXCL9,EBI3,EGR1,ETV6,FAS,FGR,FOS,GPI,HLA-A,HSP90B1,IFI16,IL10,IL10RB,IL16,IL18RAP,IL7,IRF1,IRF4,ITK,ITPR1,JUN,KLRK1,LAT,LCK,LCP2,LILRB1,LTB,LY75,LY96,MAP3K7,MAPK11,MIF,NAIP,NFKBIA,OSM,PNP,PPP3CA,PSMA6,PSMB5,PTGER4,PTK2,PTK2B,PTPN1,REL,SARM1,SOCS3,…
GO.0010941	regulation of cell death	82	3.84e-21	ENSP00000009530,ENSP00000013034,ENSP00000164227,ENSP00000175506,ENSP00000215754,ENSP00000215781,ENSP00000216223,ENSP00000216797,ENSP00000218388,ENSP00000225698,ENSP00000226279,ENSP00000232014,ENSP00000237289,ENSP00000241261,ENSP00000244741,ENSP00000246957,ENSP00000256015,ENSP00000257572,ENSP00000257904,ENSP00000258080,ENSP00000260197,ENSP00000261464,ENSP00000261479,ENSP00000262265,ENSP00000262947…	ABR,ACVR1,AGER,ASNS,ATF3,BCL3,BCL6,BIRC3,BMF,BNIP3L,BRCA1,BTG1,BTG2,C19orf10,C1QBP,CD38,CD44,CD74,CDK4,CDKN1A,CEBPB,CIB1,CNR1,CTH,CXCR3,DDIT4,FOXC1,GPI,HDAC1,HRK,HSP90B1,HTRA2,ID3,IL10,IL2RB,ITGB1,JUNB,LCK,LDHA,LGALS9,LILRB1,LY96,MAP3K7,MDK,MIF,MLLT11,MUC1,MYC,NAIP,NFKBIA,NME1,NOC2L,NR4A3,OPTN,OSM,PA2G4,PHB,PIH1D1,PIM3,PSMA6,PSMB5,PTK2,PTK2B,PTPN1,REL,RXRA,SOCS3,SOD2,SORL1,STAT1,TERT,TIMP1,TNFAIP…
GO.0042981	regulation of apoptotic process	79	4.68e-21	ENSP00000009530,ENSP00000013034,ENSP00000164227,ENSP00000175506,ENSP00000215754,ENSP00000215781,ENSP00000216223,ENSP00000216797,ENSP00000218388,ENSP00000225698,ENSP00000226279,ENSP00000232014,ENSP00000237289,ENSP00000241261,ENSP00000244741,ENSP00000246957,ENSP00000256015,ENSP00000257572,ENSP00000257904,ENSP00000258080,ENSP00000261464,ENSP00000261479,ENSP00000262265,ENSP00000262947,ENSP00000263036…	ABR,ACVR1,AGER,ASNS,ATF3,BCL3,BCL6,BIRC3,BMF,BNIP3L,BRCA1,BTG1,BTG2,C19orf10,C1QBP,CD38,CD44,CD74,CDK4,CDKN1A,CEBPB,CIB1,CNR1,CTH,CXCR3,FOXC1,GPI,HDAC1,HRK,HSP90B1,HTRA2,ID3,IL10,IL2RB,ITGB1,JUN,LCK,LDHA,LGALS9,LILRB1,LY96,MAP3K7,MDK,MIF,MLLT11,MUC1,MYC,NAIP,NFKBIA,NME1,NOC2L,NR4A3,OPTN,OSM,PA2G4,PHB,PIH1D1,PIM3,PSMA6,PSMB5,PTK2,PTK2B,PTPN1,RXRA,SARM1,SOCS3,SOD2,STAT1,TERT,TIMP1,TNFAIP3,TNFRSF6B,…
GO.0050776	regulation of immune response	59	6.28e-20	ENSP00000009530,ENSP00000046794,ENSP00000057513,ENSP00000215754,ENSP00000220597,ENSP00000221972,ENSP00000225698,ENSP00000226279,ENSP00000237289,ENSP00000240618,ENSP00000243346,ENSP00000244741,ENSP00000245414,ENSP00000259089,ENSP00000261479,ENSP00000263464,ENSP00000264072,ENSP00000283285,ENSP00000284818,ENSP00000291232,ENSP00000299767,ENSP00000300408,ENSP00000303351,ENSP00000303909,ENSP00000305355…	ABR,BIRC3,BLK,C1QBP,CD38,CD74,CD79A,CD79B,CD96,CDKN1A,CNR1,DUSP22,FCER2,FGR,FOS,HLA-A,HSP90B1,IFI16,IL10,IL2RA,IRF1,IRF4,ITGB1,ITK,ITPR1,JUN,KLRK1,LAT,LCK,LCP2,LGALS9,LILRB1,LIME1,LY96,MAP3K7,MAPK11,MIF,NMI,PAG1,PARP9,PDE4B,PHB,PPP3CA,PRKCB,PSMA6,PSMB5,PTK2,PTPN1,PTPRC,SARM1,SKAP1,SOCS3,SPN,STAT1,TNFAIP3,TNFRSF13C,TNIP2,TNIP3,VAV2
GO.0060548	negative regulation of cell death	62	1.43e-19	ENSP00000009530,ENSP00000164227,ENSP00000175506,ENSP00000215754,ENSP00000216223,ENSP00000216797,ENSP00000218388,ENSP00000226279,ENSP00000232014,ENSP00000237289,ENSP00000239938,ENSP00000241261,ENSP00000244741,ENSP00000246957,ENSP00000258080,ENSP00000260197,ENSP00000261479,ENSP00000262265,ENSP00000262947,ENSP00000263036,ENSP00000263464,ENSP00000263640,ENSP00000264731,ENSP00000290551,ENSP00000295025…	ACVR1,ASNS,BCL3,BCL6,BIRC3,BMF,BNIP3L,BRCA1,BTG2,C19orf10,CD38,CD44,CD74,CDKN1A,CEBPB,CIB1,CTH,CXCR3,EGR1,FAS,FOXC1,GPI,HDAC1,HSP90B1,HTRA2,IL10,IL2RB,ITGB1,JUN,LILRB1,MAP3K7,MDK,MIF,MUC1,MYC,NAIP,NFKBIA,NOC2L,NR4A3,OPTN,PA2G4,PIH1D1,PIM3,PSMA6,PSMB5,PTK2,PTK2B,PTPN1,REL,SOCS3,SOD2,SORL1,TERT,TIMP1,TNFAIP3,TNFRSF6B,TNFSF10,TNIP2,TP63,TRAP1,TSC22D3,TXN
GO.0043066	negative regulation of apoptotic process	59	5.04e-19	ENSP00000009530,ENSP00000164227,ENSP00000175506,ENSP00000215754,ENSP00000216223,ENSP00000216797,ENSP00000218388,ENSP00000226279,ENSP00000232014,ENSP00000237289,ENSP00000239938,ENSP00000241261,ENSP00000244741,ENSP00000246957,ENSP00000258080,ENSP00000261479,ENSP00000262265,ENSP00000262947,ENSP00000263036,ENSP00000263464,ENSP00000263640,ENSP00000264731,ENSP00000290551,ENSP00000299767,ENSP00000302886…	ACVR1,ASNS,BCL3,BCL6,BIRC3,BMF,BNIP3L,BRCA1,BTG2,C19orf10,CD38,CD44,CD74,CDKN1A,CEBPB,CIB1,CTH,CXCR3,EGR1,FAS,FOXC1,GPI,HDAC1,HSP90B1,HTRA2,IL10,IL2RB,ITGB1,JUN,LILRB1,MAP3K7,MDK,MIF,MUC1,MYC,NAIP,NFKBIA,NOC2L,NR4A3,OPTN,PA2G4,PIH1D1,PIM3,PSMA6,PSMB5,PTK2,PTK2B,PTPN1,SOCS3,SOD2,TERT,TIMP1,TNFAIP3,TNFRSF6B,TNFSF10,TNIP2,TP63,TRAP1,TSC22D3
GO.0002694	regulation of leukocyte activation	41	1.47e-18	ENSP00000009530,ENSP00000215754,ENSP00000221847,ENSP00000226279,ENSP00000232014,ENSP00000234091,ENSP00000237289,ENSP00000240618,ENSP00000244741,ENSP00000245414,ENSP00000257600,ENSP00000261652,ENSP00000263851,ENSP00000264122,ENSP00000266557,ENSP00000278616,ENSP00000291232,ENSP00000303909,ENSP00000305422,ENSP00000315997,ENSP00000321203,ENSP00000345281,ENSP00000347979,ENSP00000351905,ENSP00000353238…	ABR,ATM,BCL6,CBLB,CD27,CD274,CD38,CD74,CD83,CDKN1A,CEBPB,CNR1,DPP4,DTX1,DUSP22,EBI3,FAS,FGR,ICOSLG,ID2,IL2RA,IL7,IRF1,IRF4,KLRK1,LAT,LGALS9,LILRB1,LYST,MAP3K7,MIF,PNP,PRDM1,PTPRC,SPN,TGFBR2,TNFAIP3,TNFRSF13B,TNFRSF13C,TNIP2,ZC3H12D
GO.0006952	defense response	75	2.81e-18	ENSP00000009530,ENSP00000046794,ENSP00000057513,ENSP00000164227,ENSP00000215754,ENSP00000216797,ENSP00000217426,ENSP00000219235,ENSP00000224337,ENSP00000225698,ENSP00000232014,ENSP00000237289,ENSP00000239938,ENSP00000240618,ENSP00000243346,ENSP00000244741,ENSP00000245414,ENSP00000259089,ENSP00000261479,ENSP00000263036,ENSP00000263464,ENSP00000263640,ENSP00000264260,ENSP00000284818,ENSP00000286301…	ACVR1,ADAM15,AGER,AHCY,APOBEC3G,BATF,BCL3,BCL6,BIRC3,BLK,BLNK,BNIP3L,C1QBP,CCL22,CCL3L1,CD74,CD83,CDKN1A,CEBPB,CSF1R,CXCR3,DDIT4,DPP4,EGR1,FGR,FOS,HLA-A,HSP90B1,ICOSLG,IFI16,IL10,IL10RB,IL18RAP,IRF1,IRF4,ITGB1,ITK,ITPR1,JUN,KLRK1,LCK,LCP2,LILRB1,LY75,LY96,LYST,MAP3K7,MAPK11,MDK,MIF,NAIP,NFKBIA,NMI,OPTN,PPP3CA,PSMA6,PSMB5,PTK2,PTK2B,PTPN1,PTPRC,REL,RXRA,SARM1,SOCS3,SPN,STAT1,STX11,TNFAIP3,TNFRSF1B…
GO.0051249	regulation of lymphocyte activation	38	3.2e-18	ENSP00000009530,ENSP00000215754,ENSP00000221847,ENSP00000226279,ENSP00000232014,ENSP00000234091,ENSP00000237289,ENSP00000240618,ENSP00000244741,ENSP00000245414,ENSP00000257600,ENSP00000261652,ENSP00000263851,ENSP00000264122,ENSP00000266557,ENSP00000278616,ENSP00000291232,ENSP00000305422,ENSP00000315997,ENSP00000321203,ENSP00000345281,ENSP00000347979,ENSP00000351905,ENSP00000353238,ENSP00000353731…	ATM,BCL6,CBLB,CD27,CD274,CD38,CD74,CD83,CDKN1A,CEBPB,DPP4,DTX1,DUSP22,EBI3,FAS,ICOSLG,ID2,IL10,IL2RA,IL7,IRF1,IRF4,KLRK1,LAT,LILRB1,LYST,MAP3K7,MIF,PNP,PRDM1,PTPRC,SPN,TGFBR2,TNFAIP3,TNFRSF13B,TNFRSF13C,TNIP2,ZC3H12D
GO.0002683	negative regulation of immune system process	39	4.29e-18	ENSP00000009530,ENSP00000215754,ENSP00000216797,ENSP00000220597,ENSP00000225698,ENSP00000232014,ENSP00000234091,ENSP00000237289,ENSP00000240618,ENSP00000243346,ENSP00000245414,ENSP00000257600,ENSP00000261652,ENSP00000264122,ENSP00000278616,ENSP00000302846,ENSP00000303909,ENSP00000305422,ENSP00000312150,ENSP00000314655,ENSP00000315997,ENSP00000332049,ENSP00000332816,ENSP00000333873,ENSP00000345281…	ABR,ATM,BCL6,C1QBP,CBLB,CD274,CD74,CD86,CEBPB,CIB1,CNR1,DTX1,DUSP22,FAS,HLA-A,ID2,IFI16,IL10,IL2RA,IRF1,IRF4,KLRK1,LGALS9,LILRB1,MIF,MYC,NFKBIA,NMI,PAG1,PRDM1,PTGER4,PTK2B,PTPRC,SPN,TNFAIP3,TNFRSF13B,TRIB1,TSC22D3,ZC3H12D
GO.0042127	regulation of cell proliferation	76	7.32e-18	ENSP00000009530,ENSP00000013034,ENSP00000215754,ENSP00000215781,ENSP00000216797,ENSP00000218388,ENSP00000221847,ENSP00000226279,ENSP00000234091,ENSP00000237289,ENSP00000239938,ENSP00000244741,ENSP00000245414,ENSP00000256015,ENSP00000257696,ENSP00000257904,ENSP00000259089,ENSP00000261464,ENSP00000261652,ENSP00000262662,ENSP00000262947,ENSP00000263036,ENSP00000263851,ENSP00000263932,ENSP00000264122…	AGER,ATM,BLK,BRCA1,BTG1,C19orf10,CBLB,CCL3L1,CD164,CD274,CD38,CD74,CDK4,CDKN1A,CDKN2C,CEBPB,CIB1,CSF1R,CXCL10,CXCL9,CXCR3,DPP4,DUSP22,EBI3,EGR1,FGR,FOSL2,HDAC1,HILPDA,ICOSLG,ID2,IL10,IL2RA,IL7,IRF1,ITGB1,ITK,JUNB,LCK,LILRB1,MAPK11,MIF,MXI1,MYC,NFKBIA,NME1,OPTN,OSM,PHB,PNP,PRDM1,PTK2,PTK2B,PTPRC,RB1,RUNX2,RXRA,S100A11,S1PR1,SHMT2,SOD2,SPN,STAT1,TERT,TGFBR2,TIMP1,TNFAIP3,TNFRSF13B,TNFRSF13C,TNFRSF8…
GO.0048518	positive regulation of biological process	153	2.04e-17	ENSP00000009530,ENSP00000013034,ENSP00000046794,ENSP00000057513,ENSP00000175506,ENSP00000177648,ENSP00000215754,ENSP00000215781,ENSP00000216797,ENSP00000218388,ENSP00000220597,ENSP00000221847,ENSP00000221972,ENSP00000222553,ENSP00000224337,ENSP00000225698,ENSP00000227163,ENSP00000228945,ENSP00000234091,ENSP00000237289,ENSP00000240618,ENSP00000241261,ENSP00000243346,ENSP00000244741,ENSP00000248673…	ACACA,ACLY,ACVR1,ALOX5AP,ALPK1,AQP3,ARHGAP24,ARHGDIB,ARID5B,ASNS,ATF3,ATM,BATF,BCAR3,BCL2L11,BIRC3,BLK,BLNK,BMF,BNIP3L,BRCA1,BTG1,BTG2,C19orf10,C1QBP,CAMKK2,CBLB,CCND2,CD27,CD44,CD53,CD74,CD79A,CD79B,CD83,CDK4,CDKN1A,CENPV,CIB1,CNR1,CTH,CXCL10,CXCR3,CYTH1,DDIT4,DPP4,DUSP22,EBI3,EPC1,ETV6,FCER2,FGR,FOS,FOSL2,FOXC1,HDAC1,HILPDA,HRK,HSP90B1,HTRA2,HUWE1,ICOSLG,ID2,ID3,IFI16,IKZF2,IL10,IL16,IL17RA,IL2…
GO.0048583	regulation of response to stimulus	119	3.64e-17	ENSP00000001008,ENSP00000009530,ENSP00000046794,ENSP00000057513,ENSP00000164227,ENSP00000177648,ENSP00000215754,ENSP00000215781,ENSP00000216797,ENSP00000218388,ENSP00000220597,ENSP00000221972,ENSP00000224337,ENSP00000225698,ENSP00000226279,ENSP00000228945,ENSP00000237289,ENSP00000239938,ENSP00000240618,ENSP00000241261,ENSP00000243346,ENSP00000244741,ENSP00000245414,ENSP00000246957,ENSP00000254043…	ACVR1,AGER,ALPK1,APOBEC3G,ARHGDIB,ATM,BCL2L11,BCL3,BIRC3,BLK,BLNK,BMF,BNIP3L,BRCA1,C19orf10,C1QBP,CBLB,CD27,CD38,CD44,CD74,CD79A,CD79B,CD96,CDKN1A,CIB1,CNR1,CSF1R,CTH,CTNND1,CXCL10,CXCL9,CXCR3,DDIT4,DTX1,EGR1,FCER2,FGR,FKBP4,FOS,HDAC1,HILPDA,HLA-A,HRK,HSP90B1,HTRA2,IFI16,IL10,IL16,IL17RA,IL2RA,IL7,IRF1,ITK,ITPR1,JUN,KLRK1,KRT15,LAT,LBH,LCP2,LGALS9,LILRB1,LIME1,MAPK11,MC1R,MDFIC,MDK,MIF,MLLT11,MUC…
GO.0010604	positive regulation of macromolecule metabolic process	102	3.38e-16	ENSP00000009530,ENSP00000046794,ENSP00000215754,ENSP00000215781,ENSP00000216797,ENSP00000221847,ENSP00000222553,ENSP00000225698,ENSP00000226279,ENSP00000227163,ENSP00000232014,ENSP00000234091,ENSP00000237289,ENSP00000241261,ENSP00000243346,ENSP00000244741,ENSP00000248673,ENSP00000257724,ENSP00000257818,ENSP00000257904,ENSP00000258080,ENSP00000260197,ENSP00000260502,ENSP00000261254,ENSP00000261464…	ACVR1,ARID5B,ATF3,BATF,BCAR3,BCL6,BIRC3,BRCA1,BTG2,C19orf10,C1QBP,CAMKK2,CBLB,CCND2,CCNE1,CD27,CD38,CD44,CD74,CD86,CDK4,CDKN1A,CIB1,CSF1R,CTH,CUX1,CXCL10,CXCR3,DUSP22,EBI3,EPC1,ETV6,FAS,FCER2,FOS,FOSL2,FOXC1,HDAC1,HTRA2,ID2,IFI16,IKZF2,IL10,IRF4,JUN,LAT,LBH,LCP2,LGALS9,LILRB1,LMO2,LTB,LY96,LYL1,MAPK11,MC1R,MDFIC,MDK,MIF,MLLT11,MUC1,MYC,MYLIP,NAMPT,NFKBIA,NMI,NR4A3,NSF,OSM,PHB,PPP3CA,PRDM1,PRKCB,P…
GO.0046649	lymphocyte activation	35	3.95e-16	ENSP00000164227,ENSP00000221847,ENSP00000221972,ENSP00000224337,ENSP00000227163,ENSP00000232014,ENSP00000234091,ENSP00000239938,ENSP00000240618,ENSP00000245414,ENSP00000259089,ENSP00000263851,ENSP00000264122,ENSP00000264824,ENSP00000278616,ENSP00000286639,ENSP00000302846,ENSP00000303351,ENSP00000305355,ENSP00000305422,ENSP00000315997,ENSP00000332816,ENSP00000337825,ENSP00000347979,ENSP00000353238…	ATM,BATF,BCL3,BCL6,BLK,BLNK,CBLB,CD79A,CEBPB,DPP4,EBI3,EGR1,FAS,ICOSLG,ID2,IL10,IL7,IRF1,IRF4,ITGB1,ITK,KLRK1,LAT,LCK,LILRB1,LYL1,PPP3CA,PRKCB,PTGER4,PTK2B,PTPRC,RUNX2,SPI1,SPN,STX11
GO.0031325	positive regulation of cellular metabolic process	105	9.99e-16	ENSP00000009530,ENSP00000046794,ENSP00000177648,ENSP00000215754,ENSP00000215781,ENSP00000216797,ENSP00000221847,ENSP00000222553,ENSP00000225698,ENSP00000226279,ENSP00000227163,ENSP00000232014,ENSP00000234091,ENSP00000237289,ENSP00000241261,ENSP00000243346,ENSP00000244741,ENSP00000248673,ENSP00000253792,ENSP00000254043,ENSP00000257724,ENSP00000257818,ENSP00000257904,ENSP00000258080,ENSP00000260502…	ACACA,ACLY,ACVR1,ALPK1,ARID5B,ATF3,BATF,BCAR3,BCL6,BIRC3,BRCA1,BTG2,C19orf10,C1QBP,CAMKK2,CCND2,CCNE1,CD27,CD38,CD44,CD74,CD86,CDK4,CDKN1A,CIB1,CSF1R,CTH,CUX1,CXCL10,CXCL9,CXCR3,DUSP22,EBI3,EPC1,ETV6,FAS,FGR,FOS,FOSL2,FOXC1,HDAC1,HTRA2,ID2,IFI16,IKZF2,IL10,IRF4,JUN,KRT15,LAT,LBH,LCP2,LGALS9,LILRB1,LMO2,LTB,LY96,LYL1,MAPK11,MC1R,MDFIC,MDK,MIF,MLLT11,MUC1,MYC,MYH11,NAMPT,NFKBIA,NMI,NR4A3,NSF,OSM,PH…
GO.0007166	cell surface receptor signaling pathway	87	1.34e-15	ENSP00000009530,ENSP00000046794,ENSP00000215754,ENSP00000215781,ENSP00000216223,ENSP00000220597,ENSP00000221847,ENSP00000221972,ENSP00000224337,ENSP00000226279,ENSP00000239938,ENSP00000241261,ENSP00000244741,ENSP00000245414,ENSP00000257600,ENSP00000259089,ENSP00000261340,ENSP00000261479,ENSP00000261652,ENSP00000262643,ENSP00000263464,ENSP00000263640,ENSP00000264072,ENSP00000264122,ENSP00000264260…	ABR,ACVR1,ADAM15,AGER,ARID5B,BIRC3,BLK,BLNK,CBLB,CCNE1,CD27,CD274,CD38,CD74,CD79A,CD79B,CD86,CDKN1A,CIB1,CLEC2D,CSF1R,CTNND1,CXCL10,CXCL9,CXCR3,DDIT4,DTX1,DUSP22,EBI3,EGR1,FCER2,FGR,FOS,HDAC1,HLA-A,IL10RB,IL15RA,IL17RA,IL18RAP,IL2RB,IRF1,IRF4,ITGB1,ITK,ITPR1,JUN,JUNB,LAT,LCK,LCP2,LILRB1,LIME1,LY96,MAP3K7,MAPK11,MDK,MIF,MLLT11,MVP,MYC,MYH11,NEDD9,OSM,PAG1,PDE4B,PLXNA1,PPP3CA,PRKCB,PSMA6,PSMB5,PTK2…
GO.0045321	leukocyte activation	37	2.48e-15	ENSP00000046794,ENSP00000164227,ENSP00000221847,ENSP00000221972,ENSP00000224337,ENSP00000227163,ENSP00000232014,ENSP00000234091,ENSP00000239938,ENSP00000240618,ENSP00000245414,ENSP00000259089,ENSP00000263851,ENSP00000264122,ENSP00000264824,ENSP00000278616,ENSP00000286639,ENSP00000302846,ENSP00000303351,ENSP00000305355,ENSP00000305422,ENSP00000315997,ENSP00000332816,ENSP00000337825,ENSP00000347979…	ATM,BATF,BCL3,BCL6,BLK,BLNK,CBLB,CD79A,CEBPB,DPP4,EBI3,EGR1,FAS,ICOSLG,ID2,IL10,IL7,IRF1,ITGB1,ITK,JUN,KLRK1,LAT,LCK,LCP2,LILRB1,LYL1,PPP3CA,PRKCB,PTGER4,PTK2B,PTPRC,RUNX2,SPI1,SPN,STX11,TGFBR2
GO.0001775	cell activation	46	2.71e-15	ENSP00000164227,ENSP00000218388,ENSP00000221847,ENSP00000221972,ENSP00000224337,ENSP00000227163,ENSP00000232014,ENSP00000234091,ENSP00000239938,ENSP00000240618,ENSP00000245414,ENSP00000259089,ENSP00000263851,ENSP00000264122,ENSP00000264824,ENSP00000278616,ENSP00000280612,ENSP00000286639,ENSP00000302846,ENSP00000303351,ENSP00000305355,ENSP00000305422,ENSP00000305651,ENSP00000306253,ENSP00000315997…	ATM,BATF,BCL3,BCL6,BLK,BLNK,CBLB,CD79A,CEBPB,CXCL10,DPP4,EBI3,EGR1,FAS,ICOSLG,ID2,IL10,IL17RA,IL7,IRF1,ITGB1,ITK,ITPR1,JUN,KLRK1,LAT,LCK,LILRB1,LYL1,PPP3CA,PRKCB,PRMT5,PTGER4,PTK2,PTK2B,PTPN1,PTPRC,RUNX2,SLC7A11,SPI1,SPN,STX11,TGFBR2,TIMP1,TMSB4X,VAV2
GO.0048522	positive regulation of cellular process	135	4.04e-15	ENSP00000009530,ENSP00000013034,ENSP00000046794,ENSP00000175506,ENSP00000177648,ENSP00000215754,ENSP00000215781,ENSP00000216797,ENSP00000218388,ENSP00000220597,ENSP00000221847,ENSP00000222553,ENSP00000224337,ENSP00000225698,ENSP00000227163,ENSP00000234091,ENSP00000237289,ENSP00000240618,ENSP00000241261,ENSP00000243346,ENSP00000244741,ENSP00000248673,ENSP00000253792,ENSP00000254043,ENSP00000256015…	ACACA,ACLY,ACVR1,ALPK1,ARID5B,ASNS,ATF3,ATM,BATF,BCAR3,BCL2L11,BIRC3,BLK,BLNK,BMF,BNIP3L,BRCA1,BTG1,BTG2,C19orf10,C1QBP,CAMKK2,CCND2,CD27,CD44,CD53,CD74,CD83,CDK4,CDKN1A,CENPV,CIB1,CNR1,CTH,CXCL10,CXCR3,DDIT4,DPP4,DUSP22,EBI3,EPC1,ETV6,FGR,FOS,FOSL2,FOXC1,HDAC1,HILPDA,HRK,HTRA2,HUWE1,ICOSLG,ID2,ID3,IFI16,IKZF2,IL10,IL2RA,IL7,IRF4,JUN,KLRK1,KRT15,LAT,LBH,LCP2,LDHA,LGALS9,LILRB1,LMO2,LTB,LYL1,LYST,…
GO.0007165	signal transduction	140	6.15e-15	ENSP00000001008,ENSP00000009530,ENSP00000046794,ENSP00000057513,ENSP00000164227,ENSP00000175506,ENSP00000215781,ENSP00000216223,ENSP00000219235,ENSP00000220597,ENSP00000221847,ENSP00000222553,ENSP00000224337,ENSP00000225698,ENSP00000226279,ENSP00000228434,ENSP00000228945,ENSP00000232014,ENSP00000237289,ENSP00000239938,ENSP00000240618,ENSP00000241261,ENSP00000243346,ENSP00000244741,ENSP00000245414…	ABR,ACVR1,ADAM15,AKT3,ALCAM,ARHGAP24,ARHGDIB,ARID5B,ASB13,ASNS,ATF3,ATM,BATF,BCL3,BCL6,BIRC3,BLK,BLNK,BMF,BNIP3L,BRCA1,C19orf10,C1QBP,CAMKK2,CCL22,CD164,CD27,CD274,CD38,CD53,CD69,CD72,CD74,CD83,CDK4,CDKN1A,CEBPB,CIB1,CLEC2D,CNR1,CSF1R,CTH,CTNND1,CXCL10,CXCL9,CXCR3,DDIT4,DTX1,DUSP22,EBI3,EGR1,EXT1,FAS,FCER2,FGR,FKBP4,FOS,GPR15,HDAC1,HLA-A,HSP90B1,HTR3A,HTRA2,ICOSLG,IFI16,IL10RB,IL15RA,IL17RA,IL18R…
GO.0009893	positive regulation of metabolic process	117	9.05e-15	ENSP00000009530,ENSP00000046794,ENSP00000177648,ENSP00000215754,ENSP00000215781,ENSP00000216797,ENSP00000221847,ENSP00000222553,ENSP00000225698,ENSP00000226279,ENSP00000227163,ENSP00000228945,ENSP00000232014,ENSP00000234091,ENSP00000237289,ENSP00000241261,ENSP00000243346,ENSP00000244741,ENSP00000248673,ENSP00000253792,ENSP00000254043,ENSP00000256015,ENSP00000257724,ENSP00000257818,ENSP00000257904…	ABR,ACACA,ACLY,ACVR1,ALOX5AP,ALPK1,ARHGAP24,ARHGDIB,ARID5B,ATF3,BATF,BCAR3,BCL6,BIRC3,BRCA1,BTG1,BTG2,C19orf10,C1QBP,CAMKK2,CBLB,CCND2,CCNE1,CD27,CD38,CD44,CD74,CD86,CDK4,CDKN1A,CIB1,CSF1R,CTH,CUX1,CXCL10,CXCL9,CXCR3,CYTH1,DUSP22,EBI3,EPC1,ETV6,FAS,FCER2,FGR,FOS,FOSL2,FOXC1,HDAC1,HTRA2,ID2,IFI16,IKZF2,IL10,IRF4,ITK,ITPR1,JUN,KRT15,LAT,LBH,LCP2,LGALS9,LILRB1,LMO2,LTB,LY96,LYL1,MAPK11,MC1R,MDFIC,MD…
GO.0050778	positive regulation of immune response	42	2.47e-14	ENSP00000009530,ENSP00000046794,ENSP00000057513,ENSP00000215754,ENSP00000220597,ENSP00000221972,ENSP00000225698,ENSP00000226279,ENSP00000237289,ENSP00000240618,ENSP00000259089,ENSP00000261479,ENSP00000263464,ENSP00000264072,ENSP00000284818,ENSP00000291232,ENSP00000299767,ENSP00000300408,ENSP00000305355,ENSP00000306245,ENSP00000306253,ENSP00000309521,ENSP00000315997,ENSP00000321203,ENSP00000332116…	BIRC3,BLK,C1QBP,CD38,CD74,CD79A,CD79B,CNR1,FCER2,FGR,FOS,HSP90B1,IFI16,ITK,ITPR1,JUN,KLRK1,LAT,LCK,LCP2,LILRB1,LIME1,LY96,MAP3K7,MAPK11,MIF,PAG1,PDE4B,PHB,PPP3CA,PRKCB,PSMA6,PSMB5,PTK2,PTPRC,SARM1,SKAP1,TNFAIP3,TNFRSF13C,TNIP2,TNIP3,VAV2
GO.0008219	cell death	60	2.92e-14	ENSP00000164227,ENSP00000216797,ENSP00000225698,ENSP00000226279,ENSP00000227163,ENSP00000237289,ENSP00000241261,ENSP00000245414,ENSP00000246949,ENSP00000257572,ENSP00000258080,ENSP00000261464,ENSP00000261479,ENSP00000262265,ENSP00000262947,ENSP00000263036,ENSP00000263464,ENSP00000264716,ENSP00000266557,ENSP00000267163,ENSP00000278616,ENSP00000284818,ENSP00000290573,ENSP00000303909,ENSP00000305355…	ABR,ATM,BCL3,BIRC3,BMF,BNIP3L,BRCA1,C19orf10,C1QBP,CD27,CD38,CD44,CEBPB,CIB1,CXCR3,DDIT4,DNASE1,DUSP22,FAS,FOSL2,GPI,HK2,HRK,HTRA2,IFI16,IRF1,ITPR1,JUN,LCK,LGALS9,LY96,MAP3K7,MLLT11,MYC,NAIP,NFKBIA,NOC2L,OPTN,PIH1D1,PIM3,PRKCB,PSMA6,PSMB5,PTK2,PTK2B,RB1,SEMA6A,SGPL1,SHB,SOD2,SPI1,SPN,STAT1,TNFAIP3,TNFRSF6B,TNFRSF9,TNFSF10,TNIP2,TRAF5,VAV2
GO.0044700	single organism signaling	144	3.12e-14	ENSP00000001008,ENSP00000009530,ENSP00000046794,ENSP00000057513,ENSP00000164227,ENSP00000175506,ENSP00000215781,ENSP00000216223,ENSP00000219235,ENSP00000220597,ENSP00000221847,ENSP00000222553,ENSP00000224337,ENSP00000225698,ENSP00000226279,ENSP00000228434,ENSP00000228945,ENSP00000232014,ENSP00000237289,ENSP00000239938,ENSP00000240618,ENSP00000241261,ENSP00000243346,ENSP00000244741,ENSP00000245414…	ABR,ACVR1,ADAM15,AKT3,ALCAM,ARHGAP24,ARHGDIB,ARID5B,ASB13,ASNS,ATF3,ATM,BATF,BCL3,BCL6,BIRC3,BLK,BLNK,BMF,BNIP3L,BRCA1,C19orf10,C1QBP,CAMKK2,CCL22,CD164,CD27,CD274,CD38,CD53,CD69,CD72,CD74,CD83,CDK4,CDKN1A,CEBPB,CIB1,CLEC2D,CNR1,CSF1R,CTH,CTNND1,CXCL10,CXCL9,CXCR3,DDIT4,DTX1,DUSP22,EBI3,EGR1,EXT1,FAS,FCER2,FGR,FKBP4,FOS,GPR15,HDAC1,HILPDA,HLA-A,HSP90B1,HTR3A,HTRA2,ICOSLG,IFI16,IL10,IL10RB,IL15RA,…
GO.0048584	positive regulation of response to stimulus	80	4.84e-14	ENSP00000009530,ENSP00000046794,ENSP00000057513,ENSP00000177648,ENSP00000215754,ENSP00000215781,ENSP00000220597,ENSP00000221972,ENSP00000224337,ENSP00000225698,ENSP00000226279,ENSP00000237289,ENSP00000240618,ENSP00000241261,ENSP00000254043,ENSP00000257572,ENSP00000257724,ENSP00000258080,ENSP00000259089,ENSP00000261464,ENSP00000261479,ENSP00000262947,ENSP00000263464,ENSP00000263640,ENSP00000264072…	ACVR1,AGER,ALPK1,ATF3,ATM,BCL2L11,BIRC3,BLK,BLNK,BMF,BRCA1,C19orf10,C1QBP,CD27,CD38,CD44,CD74,CD79A,CD79B,CIB1,CNR1,CSF1R,CTH,CXCL10,CXCL9,CXCR3,DUSP22,FCER2,FGR,FOS,HRK,HSP90B1,HTRA2,IFI16,IL10,IL16,IL17RA,ITK,ITPR1,JUN,KLRK1,KRT15,LAT,LCP2,LGALS9,LILRB1,LIME1,MAPK11,MC1R,MDFIC,MIF,MLLT11,MYC,MYH11,OSM,PAG1,PDE4B,PHB,PRKCB,PSMA6,PSMB5,PTGER4,PTK2,PTPRC,REL,S1PR1,SARM1,SH2B3,SHB,SKAP1,TERT,TGFBR2…
GO.0006915	apoptotic process	58	5.56e-14	ENSP00000164227,ENSP00000216797,ENSP00000225698,ENSP00000226279,ENSP00000227163,ENSP00000237289,ENSP00000241261,ENSP00000245414,ENSP00000246949,ENSP00000257572,ENSP00000258080,ENSP00000261464,ENSP00000261479,ENSP00000262265,ENSP00000262947,ENSP00000263464,ENSP00000266557,ENSP00000267163,ENSP00000278616,ENSP00000284818,ENSP00000290573,ENSP00000303909,ENSP00000305355,ENSP00000305422,ENSP00000306253…	ABR,ATM,BCL3,BIRC3,BMF,BNIP3L,BRCA1,C19orf10,C1QBP,CD27,CD38,CD44,CEBPB,CIB1,CXCR3,DDIT4,DNASE1,DUSP22,GPI,HK2,HRK,HTRA2,IFI16,IRF1,ITPR1,JUN,LCK,LGALS9,LY96,MAP3K7,MLLT11,MYC,NAIP,NFKBIA,NOC2L,PIH1D1,PIM3,PRKCB,PSMA6,PSMB5,PTK2,PTK2B,RB1,SEMA6A,SGPL1,SHB,SOD2,SPI1,SPN,STAT1,TNFAIP3,TNFRSF1B,TNFRSF6B,TNFRSF9,TNFSF10,TNIP2,TRAF5,VAV2
GO.0051246	regulation of protein metabolic process	92	6.5e-14	ENSP00000009530,ENSP00000046794,ENSP00000215754,ENSP00000215781,ENSP00000216797,ENSP00000218388,ENSP00000221847,ENSP00000225698,ENSP00000227163,ENSP00000232014,ENSP00000237289,ENSP00000239938,ENSP00000241261,ENSP00000243346,ENSP00000244741,ENSP00000245414,ENSP00000246957,ENSP00000248673,ENSP00000248701,ENSP00000257724,ENSP00000258080,ENSP00000260197,ENSP00000260502,ENSP00000261254,ENSP00000261479…	ACVR1,AGER,ATF3,ATM,BCAR3,BCL6,BIRC3,BRCA1,BTG2,C19orf10,C1QBP,CAMKK2,CBLB,CCND2,CCNE1,CD27,CD44,CD74,CD86,CDC25A,CDKN1A,CDKN2C,CEBPB,CIB1,CRTAP,CSF1R,CSTB,CXCL10,DDIT4,DUSP22,EBI3,EGR1,ETV6,FAS,FGR,GPI,HSP90B1,HTRA2,IFI16,IL10,IRF1,IRF4,JUN,LAT,LCP2,LGALS9,LILRB1,LTB,LY96,MAPK11,MDFIC,MIF,MUC1,MVP,MYC,MYLIP,NAIP,NFKBIA,NMI,NOC2L,NSF,OSM,PA2G4,PHB,PIH1D1,PRMT5,PSMA6,PSMB5,PTK2,PTK2B,PTPN1,PTPRC,R…
GO.0012501	programmed cell death	58	7.9e-14	ENSP00000164227,ENSP00000216797,ENSP00000225698,ENSP00000226279,ENSP00000227163,ENSP00000237289,ENSP00000241261,ENSP00000245414,ENSP00000246949,ENSP00000257572,ENSP00000258080,ENSP00000261464,ENSP00000261479,ENSP00000262265,ENSP00000262947,ENSP00000263464,ENSP00000266557,ENSP00000267163,ENSP00000278616,ENSP00000284818,ENSP00000290573,ENSP00000303909,ENSP00000305355,ENSP00000305422,ENSP00000306253…	ABR,ATM,BCL3,BIRC3,BMF,BNIP3L,BRCA1,C19orf10,C1QBP,CD27,CD38,CD44,CEBPB,CIB1,CXCR3,DDIT4,DNASE1,DUSP22,FAS,GPI,HK2,HRK,HTRA2,IFI16,IRF1,ITPR1,JUN,LCK,LGALS9,LY96,MAP3K7,MLLT11,MYC,NAIP,NFKBIA,NOC2L,PIH1D1,PIM3,PRKCB,PSMA6,PSMB5,PTK2,PTK2B,RB1,SEMA6A,SGPL1,SHB,SOD2,SPI1,SPN,STAT1,TNFAIP3,TNFRSF6B,TNFRSF9,TNFSF10,TNIP2,TRAF5,VAV2
GO.0070663	regulation of leukocyte proliferation	25	1.13e-13	ENSP00000009530,ENSP00000215754,ENSP00000221847,ENSP00000226279,ENSP00000232014,ENSP00000237289,ENSP00000244741,ENSP00000245414,ENSP00000261652,ENSP00000263851,ENSP00000264122,ENSP00000278616,ENSP00000291232,ENSP00000305422,ENSP00000315997,ENSP00000332049,ENSP00000353238,ENSP00000354532,ENSP00000356346,ENSP00000358092,ENSP00000369293,ENSP00000370989,ENSP00000374592,ENSP00000384432,ENSP00000412237	ATM,BCL6,CBLB,CD274,CD38,CD74,CD86,CDKN1A,CEBPB,EBI3,ICOSLG,IL10,IL2RA,IL7,IRF1,LILRB1,MIF,PNP,PRDM1,PTPRC,SPN,TNFAIP3,TNFRSF13B,TNFRSF13C,ZC3H12D
GO.0007154	cell communication	144	1.83e-13	ENSP00000001008,ENSP00000009530,ENSP00000046794,ENSP00000057513,ENSP00000164227,ENSP00000175506,ENSP00000215781,ENSP00000216223,ENSP00000219235,ENSP00000220597,ENSP00000221847,ENSP00000222553,ENSP00000224337,ENSP00000225698,ENSP00000226279,ENSP00000228434,ENSP00000228945,ENSP00000232014,ENSP00000237289,ENSP00000239938,ENSP00000240618,ENSP00000241261,ENSP00000243346,ENSP00000244741,ENSP00000245414…	ABR,ACVR1,ADAM15,AKT3,ALCAM,ARHGAP24,ARHGDIB,ARID5B,ASB13,ASNS,ATM,BATF,BCL3,BCL6,BIRC3,BLK,BLNK,BMF,BNIP3L,BRCA1,C19orf10,C1QBP,CAMKK2,CCL22,CD164,CD27,CD274,CD38,CD53,CD69,CD72,CD74,CD83,CDK4,CDKN1A,CEBPB,CIB1,CLEC2D,CNR1,CSF1R,CTH,CTNND1,CXCL10,CXCL9,CXCR3,DDIT4,DTX1,DUSP22,EBI3,EGR1,EXT1,FAS,FCER2,FGR,FKBP4,FOS,GPR15,HDAC1,HILPDA,HLA-A,HSP90B1,HTR3A,HTRA2,ICOSLG,IFI16,IL10,IL10RB,IL15RA,IL17R…
GO.0002521	leukocyte differentiation	30	1.86e-13	ENSP00000164227,ENSP00000221972,ENSP00000224337,ENSP00000227163,ENSP00000232014,ENSP00000234091,ENSP00000239938,ENSP00000245414,ENSP00000259089,ENSP00000263851,ENSP00000264824,ENSP00000278616,ENSP00000286301,ENSP00000286639,ENSP00000302846,ENSP00000303315,ENSP00000303351,ENSP00000315997,ENSP00000332049,ENSP00000332816,ENSP00000337825,ENSP00000347979,ENSP00000351905,ENSP00000353238,ENSP00000356346…	ATM,BATF,BCL3,BCL6,BLK,BLNK,CD79A,CD86,CSF1R,EGR1,FAS,ID2,IFI16,IL10,IL7,IRF1,ITGB1,ITK,JUN,JUNB,LCK,LILRB1,LYL1,PTGER4,PTK2B,PTPRC,RUNX2,SPI1,SPN,TGFBR2
GO.0002695	negative regulation of leukocyte activation	22	3.15e-13	ENSP00000009530,ENSP00000220597,ENSP00000232014,ENSP00000234091,ENSP00000237289,ENSP00000245414,ENSP00000257600,ENSP00000261652,ENSP00000264122,ENSP00000278616,ENSP00000303909,ENSP00000305422,ENSP00000315997,ENSP00000345281,ENSP00000347979,ENSP00000353238,ENSP00000358092,ENSP00000358511,ENSP00000369293,ENSP00000370989,ENSP00000374592,ENSP00000378856	ABR,ATM,BCL6,CBLB,CD274,CD74,CEBPB,CNR1,DTX1,DUSP22,FAS,ID2,IL2RA,IRF1,LGALS9,LILRB1,PAG1,PRDM1,SPN,TNFAIP3,TNFRSF13B,ZC3H12D
GO.0050670	regulation of lymphocyte proliferation	24	3.52e-13	ENSP00000009530,ENSP00000215754,ENSP00000221847,ENSP00000226279,ENSP00000232014,ENSP00000244741,ENSP00000245414,ENSP00000261652,ENSP00000263851,ENSP00000264122,ENSP00000278616,ENSP00000291232,ENSP00000305422,ENSP00000315997,ENSP00000332049,ENSP00000353238,ENSP00000354532,ENSP00000356346,ENSP00000358092,ENSP00000369293,ENSP00000370989,ENSP00000374592,ENSP00000384432,ENSP00000412237	ATM,BCL6,CBLB,CD274,CD38,CD74,CD86,CDKN1A,CEBPB,EBI3,ICOSLG,IL10,IL2RA,IL7,IRF1,LILRB1,MIF,PNP,PRDM1,PTPRC,SPN,TNFRSF13B,TNFRSF13C,ZC3H12D
GO.0002253	activation of immune response	35	9.03e-13	ENSP00000046794,ENSP00000057513,ENSP00000220597,ENSP00000221972,ENSP00000225698,ENSP00000226279,ENSP00000237289,ENSP00000259089,ENSP00000261479,ENSP00000263464,ENSP00000284818,ENSP00000299767,ENSP00000305355,ENSP00000306245,ENSP00000306253,ENSP00000309521,ENSP00000321203,ENSP00000332049,ENSP00000332116,ENSP00000333685,ENSP00000337825,ENSP00000338171,ENSP00000341189,ENSP00000355325,ENSP00000356346…	BIRC3,BLK,C1QBP,CD38,CD79A,CD79B,CD86,FGR,FOS,HSP90B1,IFI16,ITK,ITPR1,JUN,LAT,LCK,LCP2,LIME1,LY96,MAP3K7,MAPK11,PAG1,PDE4B,PPP3CA,PRKCB,PSMA6,PSMB5,PTK2,PTPRC,SARM1,SKAP1,TNFAIP3,TNIP2,TNIP3,VAV2
GO.0048534	hematopoietic or lymphoid organ development	40	9.91e-13	ENSP00000164227,ENSP00000221972,ENSP00000224337,ENSP00000227163,ENSP00000232014,ENSP00000234091,ENSP00000239938,ENSP00000245414,ENSP00000257818,ENSP00000259089,ENSP00000261652,ENSP00000263851,ENSP00000264824,ENSP00000267163,ENSP00000278616,ENSP00000286301,ENSP00000286639,ENSP00000302846,ENSP00000303315,ENSP00000303351,ENSP00000309376,ENSP00000315997,ENSP00000332049,ENSP00000332816,ENSP00000333873…	ATM,BATF,BCL2L11,BCL3,BCL6,BLK,BLNK,CD164,CD79A,CD86,CIB1,CSF1R,EGR1,ETV6,FAS,ID2,IFI16,IL10,IL7,IRF1,ITGB1,ITK,JUN,JUNB,LCK,LILRB1,LMO2,LTB,LYL1,PIP4K2A,PTGER4,PTK2B,PTPRC,RB1,SGPL1,SH2B3,SPI1,SPN,TGFBR2,TNFRSF13B
GO.0002757	immune response-activating signal transduction	33	1.08e-12	ENSP00000046794,ENSP00000057513,ENSP00000220597,ENSP00000221972,ENSP00000226279,ENSP00000237289,ENSP00000259089,ENSP00000261479,ENSP00000263464,ENSP00000284818,ENSP00000299767,ENSP00000305355,ENSP00000306245,ENSP00000306253,ENSP00000309521,ENSP00000321203,ENSP00000332049,ENSP00000332116,ENSP00000333685,ENSP00000337825,ENSP00000338171,ENSP00000341189,ENSP00000355325,ENSP00000356346,ENSP00000358335…	BIRC3,BLK,CD38,CD79A,CD79B,CD86,FGR,FOS,HSP90B1,ITK,ITPR1,JUN,LAT,LCK,LCP2,LIME1,LY96,MAP3K7,MAPK11,PAG1,PDE4B,PPP3CA,PRKCB,PSMA6,PSMB5,PTK2,PTPRC,SARM1,SKAP1,TNFAIP3,TNIP2,TNIP3,VAV2
GO.0048585	negative regulation of response to stimulus	62	1.33e-12	ENSP00000009530,ENSP00000057513,ENSP00000215754,ENSP00000216797,ENSP00000225698,ENSP00000232014,ENSP00000237289,ENSP00000239938,ENSP00000240618,ENSP00000243346,ENSP00000246957,ENSP00000258080,ENSP00000260197,ENSP00000261479,ENSP00000262265,ENSP00000263036,ENSP00000263640,ENSP00000263851,ENSP00000264122,ENSP00000264731,ENSP00000267163,ENSP00000300408,ENSP00000302846,ENSP00000303351,ENSP00000303909…	ABR,ACVR1,ARHGAP24,ATF3,BCL6,BMF,BRCA1,C1QBP,CBLB,CD44,CD74,CIB1,CTH,CTNND1,DDIT4,EGR1,HDAC1,HLA-A,HTRA2,IFI16,IL10,IL2RA,IL7,IRF4,ITGB1,ITPR1,KLRK1,LGALS9,LILRB1,MAP3K7,MIF,MUC1,MYC,NFKBIA,NMI,NOC2L,OPTN,PHB,PIH1D1,PIM3,PRDM1,PRKCB,PSMA6,PSMB5,PTGER4,PTPN1,PTPRC,RB1,RUNX2,SOD2,SORL1,SPN,STAT1,TERT,TGFBR2,TNFAIP3,TNFRSF1B,TNIP3,TP63,TRAP1,TRIB1,TXN
GO.0030097	hemopoiesis	38	1.35e-12	ENSP00000164227,ENSP00000221972,ENSP00000224337,ENSP00000227163,ENSP00000232014,ENSP00000234091,ENSP00000239938,ENSP00000245414,ENSP00000257818,ENSP00000259089,ENSP00000261652,ENSP00000263851,ENSP00000264824,ENSP00000267163,ENSP00000278616,ENSP00000286301,ENSP00000286639,ENSP00000302846,ENSP00000303315,ENSP00000303351,ENSP00000309376,ENSP00000315997,ENSP00000332049,ENSP00000332816,ENSP00000333873…	ATM,BATF,BCL3,BCL6,BLK,BLNK,CD164,CD79A,CD86,CIB1,CSF1R,EGR1,ETV6,FAS,ID2,IFI16,IL10,IL7,IRF1,ITGB1,ITK,JUN,JUNB,LCK,LILRB1,LMO2,LYL1,PIP4K2A,PTGER4,PTK2B,PTPRC,RB1,SGPL1,SH2B3,SPI1,SPN,TGFBR2,TNFRSF13B
GO.0051250	negative regulation of lymphocyte activation	20	1.69e-12	ENSP00000009530,ENSP00000220597,ENSP00000232014,ENSP00000234091,ENSP00000237289,ENSP00000245414,ENSP00000257600,ENSP00000261652,ENSP00000264122,ENSP00000278616,ENSP00000305422,ENSP00000315997,ENSP00000345281,ENSP00000347979,ENSP00000353238,ENSP00000358092,ENSP00000369293,ENSP00000370989,ENSP00000374592,ENSP00000412237	ATM,BCL6,CBLB,CD274,CD74,CEBPB,DTX1,DUSP22,FAS,ID2,IL10,IL2RA,IRF1,LILRB1,PAG1,PRDM1,SPN,TNFAIP3,TNFRSF13B,ZC3H12D
GO.0006950	response to stress	110	1.71e-12	ENSP00000001008,ENSP00000009530,ENSP00000046794,ENSP00000057513,ENSP00000175506,ENSP00000177648,ENSP00000215754,ENSP00000215781,ENSP00000216797,ENSP00000217426,ENSP00000218388,ENSP00000219235,ENSP00000224337,ENSP00000225698,ENSP00000226279,ENSP00000232014,ENSP00000234091,ENSP00000237289,ENSP00000240618,ENSP00000243346,ENSP00000244741,ENSP00000245414,ENSP00000246957,ENSP00000248673,ENSP00000254043…	ACVR1,AHCY,ALPK1,APOBEC3G,ARHGAP24,ASNS,ATM,BATF,BCL2L11,BCL6,BIRC3,BLK,BLNK,BNIP3L,BRCA1,BTG1,BTG2,C19orf10,C1QBP,CCL22,CCL3L1,CD38,CD74,CD83,CDK4,CDKN1A,CIB1,CSF1R,CTH,CXCR3,DDIT4,DTX3L,FAS,FGR,FKBP4,FOS,HDAC1,HILPDA,HK2,HLA-A,HSP90B1,HUWE1,ICOSLG,ID2,ID3,IFI16,IL10,IL10RB,IL18RAP,IRF1,IRF4,ITGB1,ITK,ITPR1,KLRK1,KRT15,LCP2,LDHA,LILRB1,LONP1,LY75,LY96,MAFK,MAP3K7,MAPK11,MC1R,MDFIC,MIF,MUC1,MYC,M…
GO.0080134	regulation of response to stress	64	3.04e-12	ENSP00000001008,ENSP00000009530,ENSP00000057513,ENSP00000177648,ENSP00000215754,ENSP00000215781,ENSP00000225698,ENSP00000237289,ENSP00000240618,ENSP00000243346,ENSP00000245414,ENSP00000246957,ENSP00000254043,ENSP00000257696,ENSP00000257724,ENSP00000258080,ENSP00000261479,ENSP00000263464,ENSP00000264731,ENSP00000266557,ENSP00000278616,ENSP00000284818,ENSP00000299767,ENSP00000300408,ENSP00000302846…	ABR,AGER,ALPK1,APOBEC3G,ATM,BCL2L11,BIRC3,BNIP3L,BRCA1,C1QBP,CD27,CD44,CD74,CD86,CNR1,DUSP22,FGR,FKBP4,FOS,HILPDA,HLA-A,HSP90B1,HTRA2,IFI16,IL10,IL17RA,IL2RA,IRF1,ITPR1,JUN,KLRK1,KRT15,LBH,LCK,LILRB1,LY96,MAP3K7,MAPK11,MDFIC,MIF,MUC1,MYC,MYH11,NMI,OSM,PARP9,PHB,PSMA6,PSMB5,PTGER4,SARM1,SOD2,SPN,STAT1,TERT,TGFBR2,TNFAIP3,TNFRSF1B,TNIP2,TNIP3,TP63,TRAP1,TXN,VAV2
GO.0051716	cellular response to stimulus	156	3.14e-12	ENSP00000009530,ENSP00000046794,ENSP00000057513,ENSP00000164227,ENSP00000177648,ENSP00000215781,ENSP00000216223,ENSP00000216797,ENSP00000217426,ENSP00000219235,ENSP00000220597,ENSP00000221847,ENSP00000222553,ENSP00000224337,ENSP00000225698,ENSP00000226279,ENSP00000227163,ENSP00000228945,ENSP00000237289,ENSP00000239938,ENSP00000240618,ENSP00000241261,ENSP00000243346,ENSP00000244741,ENSP00000245414…	ABR,ACACA,ACVR1,ADAM15,AHCY,AKT3,ALCAM,ALOX5AP,ALPK1,ARHGAP24,ARHGDIB,ARID5B,ASB13,ATM,BATF,BCL3,BIRC3,BLK,BLNK,BMF,BNIP3L,BRCA1,BTG2,C10orf2,C19orf10,C1QBP,CAMKK2,CCL22,CCL3L1,CD164,CD27,CD274,CD38,CD53,CD72,CD74,CD83,CDC25A,CDK4,CDKN1A,CIB1,CLEC2D,CNR1,CSF1R,CTH,CTNND1,CXCL9,CXCR3,DDIT4,DTX1,DTX3L,DUSP22,EBI3,EGR1,EXT1,FAS,FCER2,FGR,FOS,GPR15,HDAC1,HLA-A,HSP90B1,HTRA2,HUWE1,ICOSLG,IFI16,IL10,IL…
GO.1903037	regulation of leukocyte cell-cell adhesion	27	3.21e-12	ENSP00000009530,ENSP00000221847,ENSP00000232014,ENSP00000240618,ENSP00000245414,ENSP00000257600,ENSP00000263851,ENSP00000264122,ENSP00000291232,ENSP00000305422,ENSP00000315997,ENSP00000345281,ENSP00000351905,ENSP00000353238,ENSP00000353731,ENSP00000354532,ENSP00000356346,ENSP00000358335,ENSP00000368450,ENSP00000369293,ENSP00000370343,ENSP00000370989,ENSP00000374592,ENSP00000378845,ENSP00000384432…	BCL6,CBLB,CD274,CD44,CD74,CD83,CEBPB,DPP4,DTX1,DUSP22,EBI3,ICOSLG,IL10,IL2RA,IL7,IRF1,IRF4,KLRK1,LAT,LILRB1,MAP3K7,PNP,PTPRC,SPN,TGFBR2,TNFRSF13C,ZC3H12D
GO.0002520	immune system development	40	3.35e-12	ENSP00000164227,ENSP00000221972,ENSP00000224337,ENSP00000227163,ENSP00000232014,ENSP00000234091,ENSP00000237289,ENSP00000239938,ENSP00000245414,ENSP00000257818,ENSP00000259089,ENSP00000261652,ENSP00000263851,ENSP00000264824,ENSP00000267163,ENSP00000286301,ENSP00000286639,ENSP00000302846,ENSP00000303315,ENSP00000303351,ENSP00000309376,ENSP00000315997,ENSP00000332049,ENSP00000332816,ENSP00000333873…	BATF,BCL2L11,BCL3,BCL6,BLK,BLNK,CD164,CD79A,CD86,CIB1,CSF1R,EGR1,ETV6,FAS,ID2,IFI16,IL10,IL7,IRF1,ITGB1,ITK,JUN,JUNB,LCK,LILRB1,LMO2,LTB,LYL1,PIP4K2A,PTGER4,PTK2B,PTPRC,RB1,SGPL1,SH2B3,SPI1,SPN,TGFBR2,TNFAIP3,TNFRSF13B
GO.0048519	negative regulation of biological process	125	3.95e-12	ENSP00000009530,ENSP00000013034,ENSP00000057513,ENSP00000175506,ENSP00000215754,ENSP00000216223,ENSP00000216797,ENSP00000218388,ENSP00000218516,ENSP00000220597,ENSP00000225698,ENSP00000228945,ENSP00000234590,ENSP00000237289,ENSP00000240618,ENSP00000241261,ENSP00000243346,ENSP00000244741,ENSP00000245414,ENSP00000246957,ENSP00000248673,ENSP00000248701,ENSP00000256015,ENSP00000257724,ENSP00000257818…	ABR,ACVR1,ADAM15,AGER,AK1,APOBEC3G,ARHGAP24,ARHGDIB,ARID5B,ASNS,ATM,BIRC3,BMF,BNIP3L,BRCA1,BTG1,C19orf10,C1QBP,CBLB,CCL3L1,CD164,CD274,CD44,CD74,CD83,CD86,CDK4,CDKN1A,CDKN2C,CIB1,CNR1,CRTAP,CSTB,CTH,CTNND1,CUX1,CXCL10,CXCR3,DPP4,ENO1,EPC1,ETV7,GLA,GPI,HDAC1,HIST1H1C,HK2,HLA-A,HSP90B1,HTRA2,IFI16,IL10,IL2RA,IL2RB,IRF1,IRF4,ITPR1,JUN,JUNB,KLRK1,LCK,LGALS9,LILRB1,LMO2,MAP3K7,MAPK11,MC1R,MDFIC,MDK,MI…
GO.0035556	intracellular signal transduction	74	4.12e-12	ENSP00000046794,ENSP00000164227,ENSP00000215754,ENSP00000215781,ENSP00000216797,ENSP00000220597,ENSP00000224337,ENSP00000225698,ENSP00000228945,ENSP00000232014,ENSP00000237289,ENSP00000243346,ENSP00000244741,ENSP00000257724,ENSP00000258080,ENSP00000259089,ENSP00000260502,ENSP00000261479,ENSP00000263464,ENSP00000263640,ENSP00000264122,ENSP00000264731,ENSP00000266557,ENSP00000267163,ENSP00000278616…	ABR,ACVR1,ADAM15,AGER,ARHGAP24,ARHGDIB,ASB13,ATM,BATF,BCAR3,BCL2L11,BCL3,BCL6,BIRC3,BLK,BLNK,BMF,BRCA1,C1QBP,CAMKK2,CBLB,CD27,CD86,CDKN1A,CEBPB,CSF1R,CXCR3,DDIT4,FOS,HTRA2,IFI16,ITGB1,ITK,ITPR1,JUN,LAT,LCK,LCP2,LY96,MAPK11,MC1R,MDFIC,MIF,MLLT11,MUC1,MYC,MYH11,NFKBIA,NMI,NUDC,OSM,PAG1,PPP3CA,PRKCB,PSMA6,PSMB5,PTGER4,PTK2,PTK2B,RAB13,RAB4B,RB1,REL,SH2B3,SH3BP5,SOCS3,STAT1,TGFBR2,TNFAIP3,TNFRSF1B,TN…
GO.0030155	regulation of cell adhesion	39	6.1e-12	ENSP00000009530,ENSP00000221847,ENSP00000225698,ENSP00000228945,ENSP00000232014,ENSP00000240618,ENSP00000245414,ENSP00000257600,ENSP00000263851,ENSP00000264122,ENSP00000291232,ENSP00000305416,ENSP00000305422,ENSP00000309376,ENSP00000315997,ENSP00000332816,ENSP00000333873,ENSP00000338171,ENSP00000341189,ENSP00000345281,ENSP00000349436,ENSP00000351905,ENSP00000353731,ENSP00000354398,ENSP00000354532…	ADAM15,AGER,ARHGDIB,BCL6,C1QBP,CBLB,CD164,CD274,CD44,CD74,CD83,CEBPB,CIB1,CYTH1,DPP4,DTX1,DUSP22,EBI3,ICOSLG,IL10,IL2RA,IL7,IRF1,IRF4,KLRK1,LAT,LILRB1,MAP3K7,MUC1,PNP,PTK2,PTK2B,PTPRC,S1PR1,SKAP1,TGFBR2,TNFRSF13C,UTRN,ZC3H12D
GO.0034110	regulation of homotypic cell-cell adhesion	27	6.44e-12	ENSP00000009530,ENSP00000221847,ENSP00000232014,ENSP00000240618,ENSP00000245414,ENSP00000257600,ENSP00000263851,ENSP00000264122,ENSP00000291232,ENSP00000305422,ENSP00000315997,ENSP00000345281,ENSP00000351905,ENSP00000353238,ENSP00000353731,ENSP00000354532,ENSP00000356346,ENSP00000358335,ENSP00000368450,ENSP00000369293,ENSP00000370343,ENSP00000370989,ENSP00000374592,ENSP00000378845,ENSP00000384432…	BCL6,CBLB,CD274,CD44,CD74,CD83,CEBPB,DPP4,DTX1,DUSP22,EBI3,ICOSLG,IL10,IL2RA,IL7,IRF1,IRF4,KLRK1,LAT,LILRB1,MAP3K7,PNP,PTPRC,SPN,TGFBR2,TNFRSF13C,ZC3H12D
GO.0030098	lymphocyte differentiation	24	6.94e-12	ENSP00000164227,ENSP00000221972,ENSP00000224337,ENSP00000227163,ENSP00000232014,ENSP00000234091,ENSP00000239938,ENSP00000245414,ENSP00000259089,ENSP00000263851,ENSP00000264824,ENSP00000278616,ENSP00000286639,ENSP00000302846,ENSP00000303351,ENSP00000332816,ENSP00000337825,ENSP00000347979,ENSP00000353238,ENSP00000356346,ENSP00000360493,ENSP00000370343,ENSP00000398655,ENSP00000412237	ATM,BATF,BCL3,BCL6,BLK,BLNK,CD79A,EGR1,FAS,ID2,IL10,IL7,IRF1,IRF4,ITGB1,ITK,LCK,LYL1,PTGER4,PTK2B,PTPRC,RUNX2,SPI1,SPN
GO.0010033	response to organic substance	88	7.16e-12	ENSP00000009530,ENSP00000057513,ENSP00000215781,ENSP00000216223,ENSP00000221847,ENSP00000222553,ENSP00000226279,ENSP00000227163,ENSP00000237289,ENSP00000239938,ENSP00000245414,ENSP00000256015,ENSP00000257818,ENSP00000257904,ENSP00000258080,ENSP00000259089,ENSP00000262643,ENSP00000262947,ENSP00000263233,ENSP00000263640,ENSP00000266557,ENSP00000280612,ENSP00000284818,ENSP00000286301,ENSP00000290200…	ABCA2,ACACA,ACVR1,AGER,AQP3,ATF3,BCL2L11,BLK,BRCA1,BTG1,BTG2,C10orf2,C19orf10,CCNE1,CD27,CD38,CD44,CD74,CD83,CDK4,CEBPB,CIB1,CSF1R,CTH,CXCL9,DDIT4,DUSP22,EBI3,EGR1,FAS,FGR,FOS,FOXC1,HDAC1,HLA-A,HSP90B1,HTR3A,HTRA2,IL10,IL10RB,IL15RA,IL17RA,IL2RA,IL2RB,IRF1,IRF4,ITPR1,JUN,JUNB,LCK,LDHA,LILRB1,LMO2,LONP1,LY96,MAP3K7,MAPK11,MDK,MYC,NAIP,NAMPT,OSM,PDE4B,PHB,PPP3CA,PRKCB,PTGER4,PTK2,PTK2B,RAB13,REL,RU…
GO.0010557	positive regulation of macromolecule biosynthetic process	68	7.16e-12	ENSP00000215781,ENSP00000216797,ENSP00000221847,ENSP00000222553,ENSP00000225698,ENSP00000226279,ENSP00000227163,ENSP00000234091,ENSP00000257724,ENSP00000257818,ENSP00000257904,ENSP00000261464,ENSP00000261479,ENSP00000262643,ENSP00000262947,ENSP00000263062,ENSP00000263640,ENSP00000263932,ENSP00000264072,ENSP00000264716,ENSP00000264731,ENSP00000264824,ENSP00000279873,ENSP00000286639,ENSP00000291232…	ACVR1,AGER,ARID5B,ATF3,BATF,BRCA1,C19orf10,C1QBP,CAMKK2,CCNE1,CD38,CD86,CDK4,CIB1,CTH,CUX1,CXCL10,CXCR3,EBI3,EPC1,ETV6,FCER2,FOS,FOSL2,FOXC1,HDAC1,ID2,IFI16,IKZF2,IL10,IRF4,JUN,LBH,LILRB1,LMO2,LTB,LYL1,MAP3K7,MC1R,MDFIC,MDK,MLLT11,MUC1,MYC,NAMPT,NFKBIA,NR4A3,OSM,PHB,PPP3CA,PRKCB,PSMA6,PTK2B,RUNX2,S1PR1,SKAP1,SPI1,SPN,STAT1,TERT,TNFRSF13C,TNFRSF8,TNIP2,TOX2,TP63,TRAF5,TRERF1,TRIM14
GO.0050863	regulation of T cell activation	26	1.04e-11	ENSP00000009530,ENSP00000221847,ENSP00000232014,ENSP00000240618,ENSP00000245414,ENSP00000257600,ENSP00000263851,ENSP00000264122,ENSP00000291232,ENSP00000305422,ENSP00000315997,ENSP00000345281,ENSP00000351905,ENSP00000353238,ENSP00000353731,ENSP00000354532,ENSP00000356346,ENSP00000358335,ENSP00000368450,ENSP00000369293,ENSP00000370343,ENSP00000370989,ENSP00000374592,ENSP00000378845,ENSP00000384432…	BCL6,CBLB,CD274,CD74,CD83,CEBPB,DPP4,DTX1,DUSP22,EBI3,ICOSLG,IL10,IL2RA,IL7,IRF1,IRF4,KLRK1,LAT,LILRB1,MAP3K7,PNP,PTPRC,SPN,TGFBR2,TNFRSF13C,ZC3H12D
GO.1903706	regulation of hemopoiesis	29	1.37e-11	ENSP00000009530,ENSP00000216797,ENSP00000227163,ENSP00000232014,ENSP00000234091,ENSP00000245414,ENSP00000257600,ENSP00000263851,ENSP00000266557,ENSP00000267163,ENSP00000286301,ENSP00000305422,ENSP00000306245,ENSP00000312150,ENSP00000315997,ENSP00000332049,ENSP00000332816,ENSP00000333873,ENSP00000337825,ENSP00000347979,ENSP00000351905,ENSP00000354532,ENSP00000358092,ENSP00000360266,ENSP00000367207…	BCL6,CD27,CD74,CD83,CD86,CEBPB,CIB1,CSF1R,DTX1,FAS,FOS,FOXC1,ID2,IL2RA,IL7,IRF1,IRF4,JUN,LCK,LILRB1,MYC,NFKBIA,PNP,PRDM1,PTK2B,RB1,SPI1,TGFBR2,TRIB1
GO.0008285	negative regulation of cell proliferation	41	1.43e-11	ENSP00000013034,ENSP00000215781,ENSP00000232014,ENSP00000234091,ENSP00000237289,ENSP00000244741,ENSP00000245414,ENSP00000256015,ENSP00000261652,ENSP00000262662,ENSP00000263932,ENSP00000264122,ENSP00000267163,ENSP00000271638,ENSP00000278616,ENSP00000300408,ENSP00000305422,ENSP00000309376,ENSP00000312150,ENSP00000315997,ENSP00000331152,ENSP00000332816,ENSP00000333685,ENSP00000333873,ENSP00000347495…	AGER,ATM,BCL6,BTG1,CBLB,CCL3L1,CD164,CD274,CDKN1A,CDKN2C,CEBPB,CIB1,CXCR3,ID2,IL10,IL2RA,IRF1,JUN,LILRB1,MAPK11,MXI1,MYC,NME1,OSM,PHB,PRDM1,PTK2B,RB1,RXRA,S100A11,SOD2,SPN,STAT1,TGFBR2,TNFAIP3,TNFRSF13B,TNFRSF8,TNFRSF9,TRIB1,WARS,ZC3H12D
GO.0010628	positive regulation of gene expression	69	1.43e-11	ENSP00000215781,ENSP00000216797,ENSP00000222553,ENSP00000225698,ENSP00000226279,ENSP00000227163,ENSP00000234091,ENSP00000245414,ENSP00000248673,ENSP00000257724,ENSP00000257818,ENSP00000257904,ENSP00000261464,ENSP00000261479,ENSP00000262643,ENSP00000262947,ENSP00000263062,ENSP00000263640,ENSP00000264716,ENSP00000264731,ENSP00000264824,ENSP00000279873,ENSP00000286639,ENSP00000290551,ENSP00000295025…	ACVR1,AGER,ARID5B,ATF3,BATF,BRCA1,BTG2,C19orf10,C1QBP,CAMKK2,CCNE1,CD38,CD44,CD86,CDK4,CIB1,CTH,CUX1,CXCL10,CXCR3,EPC1,ETV6,FOS,FOSL2,FOXC1,HDAC1,ID2,IFI16,IKZF2,IL10,IRF1,IRF4,JUN,LBH,LCK,LILRB1,LMO2,LYL1,MAP3K7,MC1R,MDFIC,MDK,MLLT11,MUC1,MYC,NAMPT,NFKBIA,NR4A3,OSM,PHB,PPP3CA,PRDM1,PRKCB,PSMA6,PTK2B,REL,RUNX2,S1PR1,SKAP1,SPI1,STAT1,TERT,TNIP2,TOX2,TP63,TRAF5,TRERF1,TRIM14,ZFP36
GO.0023051	regulation of signaling	92	2.3e-11	ENSP00000009530,ENSP00000057513,ENSP00000164227,ENSP00000215754,ENSP00000215781,ENSP00000216797,ENSP00000218388,ENSP00000220597,ENSP00000224337,ENSP00000225698,ENSP00000226279,ENSP00000228945,ENSP00000232014,ENSP00000237289,ENSP00000239938,ENSP00000241261,ENSP00000245414,ENSP00000246957,ENSP00000257572,ENSP00000257600,ENSP00000257724,ENSP00000258080,ENSP00000259089,ENSP00000260197,ENSP00000261464…	ABR,ACVR1,AGER,ARHGDIB,ATM,BCL2L11,BCL3,BCL6,BIRC3,BLK,BLNK,BMF,BRCA1,C19orf10,C1QBP,CBLB,CD27,CD38,CD44,CD74,CIB1,CNR1,CSF1R,CTH,CTNND1,CXCL10,CXCL9,CXCR3,DDIT4,DTX1,EGR1,FGR,HDAC1,HRK,HTRA2,IL10,IL7,IRF1,IRF4,ITGB1,ITPR1,LAT,LGALS9,MAPK11,MC1R,MDFIC,MIF,MLLT11,MUC1,MVP,MYC,NAIP,NFKBIA,NOC2L,NSF,OSM,PAG1,PHB,PIH1D1,PIM3,PPP3CA,PRDM1,PRKCB,PRMT5,PSMA6,PSMB5,PTK2B,PTPN1,PTPRC,RB1,REL,RUNX2,SH2B3,S…
GO.0009966	regulation of signal transduction	85	3.05e-11	ENSP00000009530,ENSP00000057513,ENSP00000164227,ENSP00000215754,ENSP00000215781,ENSP00000216797,ENSP00000218388,ENSP00000220597,ENSP00000224337,ENSP00000225698,ENSP00000228945,ENSP00000232014,ENSP00000237289,ENSP00000239938,ENSP00000241261,ENSP00000245414,ENSP00000246957,ENSP00000257572,ENSP00000257600,ENSP00000257724,ENSP00000258080,ENSP00000260197,ENSP00000261464,ENSP00000261479,ENSP00000262265…	ABR,ACVR1,AGER,ARHGDIB,ATM,BCL2L11,BCL3,BCL6,BIRC3,BLNK,BMF,BRCA1,C19orf10,C1QBP,CBLB,CD27,CD44,CD74,CIB1,CSF1R,CTH,CTNND1,CXCL10,CXCL9,CXCR3,DDIT4,DTX1,EGR1,FGR,HDAC1,HRK,HTRA2,IL10,IL7,IRF1,IRF4,ITGB1,ITPR1,LAT,LGALS9,MAPK11,MC1R,MDFIC,MIF,MLLT11,MUC1,MYC,NAIP,NFKBIA,NOC2L,OSM,PAG1,PHB,PIH1D1,PRDM1,PRKCB,PRMT5,PSMA6,PSMB5,PTK2B,PTPN1,PTPRC,RB1,REL,RUNX2,SH2B3,SHB,SKAP1,SOCS3,SOD2,SORL1,STAT1,SY…
GO.0008284	positive regulation of cell proliferation	45	3.25e-11	ENSP00000009530,ENSP00000013034,ENSP00000215754,ENSP00000215781,ENSP00000218388,ENSP00000221847,ENSP00000226279,ENSP00000232014,ENSP00000234091,ENSP00000237289,ENSP00000239938,ENSP00000244741,ENSP00000257696,ENSP00000257904,ENSP00000261464,ENSP00000262947,ENSP00000263036,ENSP00000263851,ENSP00000264716,ENSP00000264731,ENSP00000286301,ENSP00000291232,ENSP00000303351,ENSP00000305416,ENSP00000305651…	AGER,BCL6,C19orf10,CD274,CD38,CD74,CDK4,CDKN1A,CIB1,CSF1R,CXCL10,CXCR3,DPP4,EBI3,EGR1,FOSL2,HDAC1,HILPDA,ICOSLG,ID2,IL2RA,IL7,ITGB1,JUN,MIF,MYC,NME1,OPTN,OSM,PNP,PTK2,PTK2B,PTPRC,RUNX2,S1PR1,SHMT2,SPN,STAT1,TERT,TGFBR2,TIMP1,TNFAIP3,TNFRSF13C,TP63,TRAF5
GO.0031347	regulation of defense response	43	3.3e-11	ENSP00000057513,ENSP00000177648,ENSP00000215781,ENSP00000225698,ENSP00000232014,ENSP00000237289,ENSP00000240618,ENSP00000243346,ENSP00000245414,ENSP00000257696,ENSP00000261479,ENSP00000263464,ENSP00000284818,ENSP00000299767,ENSP00000300408,ENSP00000302846,ENSP00000303909,ENSP00000306245,ENSP00000306253,ENSP00000315997,ENSP00000320936,ENSP00000321203,ENSP00000332049,ENSP00000333685,ENSP00000337825…	ABR,AGER,ALPK1,APOBEC3G,BCL6,BIRC3,C1QBP,CD86,CNR1,FGR,FOS,HILPDA,HLA-A,HSP90B1,IFI16,IL10,IL17RA,IL2RA,IRF1,ITPR1,JUN,KLRK1,LCK,LILRB1,LY96,MAP3K7,MAPK11,NMI,OSM,PARP9,PHB,PPP3CA,PSMA6,PSMB5,PTGER4,PTPN1,SARM1,SPN,STAT1,TNFAIP3,TNFRSF1B,TNIP2,TNIP3
GO.0048523	negative regulation of cellular process	116	4.73e-11	ENSP00000009530,ENSP00000013034,ENSP00000057513,ENSP00000175506,ENSP00000215754,ENSP00000216223,ENSP00000216797,ENSP00000218388,ENSP00000218516,ENSP00000220597,ENSP00000225698,ENSP00000228945,ENSP00000234590,ENSP00000237289,ENSP00000240618,ENSP00000241261,ENSP00000243346,ENSP00000244741,ENSP00000245414,ENSP00000246957,ENSP00000248673,ENSP00000248701,ENSP00000256015,ENSP00000257724,ENSP00000257818…	ABR,ACVR1,ADAM15,AGER,AK1,APOBEC3G,ARHGAP24,ARHGDIB,ARID5B,ASNS,ATM,BIRC3,BMF,BNIP3L,BRCA1,BTG1,C19orf10,C1QBP,CBLB,CCL3L1,CD164,CD274,CD44,CD74,CDK4,CDKN1A,CDKN2C,CIB1,CNR1,CRTAP,CSTB,CTH,CTNND1,CUX1,CXCL10,CXCR3,DPP4,ENO1,EPC1,ETV7,GLA,GPI,HDAC1,HIST1H1C,HK2,HSP90B1,HTRA2,IFI16,IL10,IL2RA,IL2RB,IRF1,IRF4,ITPR1,JUN,JUNB,KLRK1,LCK,LGALS9,LILRB1,LMO2,MAP3K7,MAPK11,MDFIC,MDK,MIF,MUC1,MVP,MYC,NAIP,N…
GO.0051251	positive regulation of lymphocyte activation	24	4.77e-11	ENSP00000009530,ENSP00000215754,ENSP00000221847,ENSP00000226279,ENSP00000232014,ENSP00000240618,ENSP00000244741,ENSP00000263851,ENSP00000266557,ENSP00000291232,ENSP00000315997,ENSP00000321203,ENSP00000351905,ENSP00000353238,ENSP00000353731,ENSP00000354532,ENSP00000356346,ENSP00000358092,ENSP00000358335,ENSP00000368450,ENSP00000369293,ENSP00000370989,ENSP00000374443,ENSP00000384432	BCL6,CD27,CD274,CD38,CD74,CD83,CDKN1A,DPP4,EBI3,ICOSLG,IL2RA,IL7,KLRK1,LILRB1,LYST,MAP3K7,MIF,PNP,PRDM1,PTPRC,SPN,TGFBR2,TNFRSF13C,TNIP2
GO.0051254	positive regulation of RNA metabolic process	63	4.92e-11	ENSP00000215781,ENSP00000216797,ENSP00000222553,ENSP00000226279,ENSP00000227163,ENSP00000234091,ENSP00000245414,ENSP00000248673,ENSP00000257724,ENSP00000257818,ENSP00000261464,ENSP00000261479,ENSP00000262643,ENSP00000262947,ENSP00000263062,ENSP00000263640,ENSP00000264716,ENSP00000264731,ENSP00000264824,ENSP00000279873,ENSP00000286639,ENSP00000290551,ENSP00000295025,ENSP00000300408,ENSP00000305355…	ACVR1,AGER,ARID5B,ATF3,BATF,BRCA1,BTG2,C19orf10,CAMKK2,CCNE1,CD38,CD86,CIB1,CTH,CUX1,CXCL10,CXCR3,EPC1,ETV6,FOS,FOSL2,FOXC1,HDAC1,ID2,IFI16,IKZF2,IL10,IRF1,IRF4,JUN,LBH,LILRB1,LMO2,LYL1,MAP3K7,MC1R,MDFIC,MDK,MLLT11,MUC1,MYC,NAMPT,NFKBIA,NR4A3,OSM,PHB,PPP3CA,PRKCB,PSMA6,REL,RUNX2,S1PR1,SKAP1,SPI1,STAT1,TERT,TNIP2,TOX2,TP63,TRAF5,TRERF1,TRIM14,ZFP36
GO.0070887	cellular response to chemical stimulus	82	5.24e-11	ENSP00000009530,ENSP00000057513,ENSP00000215781,ENSP00000216223,ENSP00000217426,ENSP00000219235,ENSP00000221847,ENSP00000227163,ENSP00000228434,ENSP00000234091,ENSP00000237289,ENSP00000239938,ENSP00000244741,ENSP00000245414,ENSP00000257818,ENSP00000258080,ENSP00000259089,ENSP00000262643,ENSP00000262947,ENSP00000263233,ENSP00000263640,ENSP00000267163,ENSP00000284818,ENSP00000286301,ENSP00000290200…	ABR,ACACA,ACVR1,AGER,AHCY,ALOX5AP,ATF3,BCL2L11,BLK,BRCA1,C10orf2,C19orf10,CCL22,CCL3L1,CCNE1,CD44,CD69,CD74,CDKN1A,CEBPB,CIB1,CSF1R,CTH,CXCL10,CXCL9,DDIT4,DUSP22,EBI3,EGR1,FGR,FOS,FOXC1,HDAC1,HLA-A,HSP90B1,HTR3A,HTRA2,ID2,IL10,IL10RB,IL15RA,IL16,IL17RA,IL2RA,IL2RB,IRF1,IRF4,ITPR1,JUN,LCK,LILRB1,LMO2,LONP1,LY96,LYST,MAP3K7,MAPK11,MYC,NR4A3,OSM,PDE4B,PHB,PRKCB,PTK2,PTK2B,RAB13,RB1,RUNX2,RXRA,SOCS3,…
GO.0002696	positive regulation of leukocyte activation	25	5.95e-11	ENSP00000009530,ENSP00000215754,ENSP00000221847,ENSP00000226279,ENSP00000232014,ENSP00000240618,ENSP00000244741,ENSP00000263851,ENSP00000266557,ENSP00000291232,ENSP00000315997,ENSP00000321203,ENSP00000351905,ENSP00000353238,ENSP00000353731,ENSP00000354532,ENSP00000356346,ENSP00000358092,ENSP00000358335,ENSP00000363115,ENSP00000368450,ENSP00000369293,ENSP00000370989,ENSP00000374443,ENSP00000384432	BCL6,CD27,CD274,CD38,CD74,CD83,CDKN1A,DPP4,EBI3,FGR,ICOSLG,IL2RA,IL7,KLRK1,LILRB1,LYST,MAP3K7,MIF,PNP,PRDM1,PTPRC,SPN,TGFBR2,TNFRSF13C,TNIP2
GO.0010646	regulation of cell communication	94	5.95e-11	ENSP00000009530,ENSP00000057513,ENSP00000164227,ENSP00000177648,ENSP00000215754,ENSP00000215781,ENSP00000216797,ENSP00000218388,ENSP00000220597,ENSP00000224337,ENSP00000225698,ENSP00000226279,ENSP00000228945,ENSP00000232014,ENSP00000237289,ENSP00000239938,ENSP00000241261,ENSP00000245414,ENSP00000246957,ENSP00000254043,ENSP00000257572,ENSP00000257600,ENSP00000257724,ENSP00000258080,ENSP00000259089…	ABR,ACVR1,AGER,ALPK1,ARHGDIB,ATM,BCL2L11,BCL3,BCL6,BIRC3,BLK,BLNK,BMF,BNIP3L,BRCA1,C19orf10,C1QBP,CBLB,CD27,CD38,CD44,CD74,CIB1,CNR1,CSF1R,CTH,CTNND1,CXCL10,CXCL9,CXCR3,DDIT4,DTX1,EGR1,FGR,HDAC1,HRK,HTRA2,IL10,IL7,IRF1,IRF4,ITGB1,ITPR1,KRT15,LAT,LGALS9,MAPK11,MC1R,MDFIC,MIF,MLLT11,MUC1,MYC,MYH11,NAIP,NFKBIA,NOC2L,OSM,PAG1,PHB,PIH1D1,PIM3,PPP3CA,PRDM1,PRKCB,PRMT5,PSMA6,PSMB5,PTK2B,PTPN1,PTPRC,RB1,…
GO.0002764	immune response-regulating signaling pathway	34	7.06e-11	ENSP00000046794,ENSP00000057513,ENSP00000220597,ENSP00000221972,ENSP00000226279,ENSP00000237289,ENSP00000244741,ENSP00000259089,ENSP00000261479,ENSP00000263464,ENSP00000284818,ENSP00000299767,ENSP00000305355,ENSP00000306245,ENSP00000306253,ENSP00000309521,ENSP00000315997,ENSP00000321203,ENSP00000332116,ENSP00000333685,ENSP00000337825,ENSP00000338171,ENSP00000341189,ENSP00000355325,ENSP00000356346…	BIRC3,BLK,CD38,CD79A,CD79B,CDKN1A,FGR,FOS,HSP90B1,ITK,ITPR1,JUN,LAT,LCK,LCP2,LILRB1,LIME1,LY96,MAP3K7,MAPK11,PAG1,PDE4B,PPP3CA,PRKCB,PSMA6,PSMB5,PTK2,PTPRC,SARM1,SKAP1,TNFAIP3,TNIP2,TNIP3,VAV2
GO.0045893	positive regulation of transcription, DNA-templated	61	7.31e-11	ENSP00000215781,ENSP00000216797,ENSP00000222553,ENSP00000226279,ENSP00000227163,ENSP00000234091,ENSP00000245414,ENSP00000257724,ENSP00000257818,ENSP00000261464,ENSP00000261479,ENSP00000262643,ENSP00000262947,ENSP00000263062,ENSP00000263640,ENSP00000264716,ENSP00000264731,ENSP00000264824,ENSP00000279873,ENSP00000286639,ENSP00000295025,ENSP00000300408,ENSP00000305355,ENSP00000305416,ENSP00000305651…	ACVR1,AGER,ARID5B,ATF3,BATF,BRCA1,C19orf10,CAMKK2,CCNE1,CD38,CD86,CIB1,CTH,CUX1,CXCL10,CXCR3,EPC1,ETV6,FOS,FOSL2,FOXC1,HDAC1,ID2,IFI16,IKZF2,IL10,IRF1,IRF4,JUN,LBH,LILRB1,LMO2,LYL1,MAP3K7,MC1R,MDFIC,MDK,MLLT11,MUC1,MYC,NAMPT,NFKBIA,NR4A3,OSM,PHB,PPP3CA,PRKCB,PSMA6,REL,RUNX2,S1PR1,SKAP1,SPI1,STAT1,TERT,TNIP2,TOX2,TP63,TRAF5,TRERF1,TRIM14
GO.0032268	regulation of cellular protein metabolic process	81	9.01e-11	ENSP00000009530,ENSP00000046794,ENSP00000164227,ENSP00000215754,ENSP00000215781,ENSP00000216797,ENSP00000218388,ENSP00000225698,ENSP00000227163,ENSP00000232014,ENSP00000237289,ENSP00000239938,ENSP00000241261,ENSP00000243346,ENSP00000244741,ENSP00000246957,ENSP00000248673,ENSP00000248701,ENSP00000257724,ENSP00000258080,ENSP00000260197,ENSP00000260502,ENSP00000261254,ENSP00000261479,ENSP00000262265…	ACVR1,AGER,ATF3,ATM,BCAR3,BCL3,BCL6,BIRC3,BRCA1,BTG2,C19orf10,C1QBP,CAMKK2,CCND2,CCNE1,CD27,CD44,CD74,CDC25A,CDKN1A,CDKN2C,CIB1,CRTAP,CSF1R,CSTB,CXCL10,DDIT4,DUSP22,EGR1,ETV6,FAS,FGR,GPI,HSP90B1,HTRA2,IFI16,IL10,JUN,LAT,LCP2,LGALS9,LY96,MAPK11,MDFIC,MIF,MUC1,MVP,MYC,MYLIP,NAIP,NFKBIA,NMI,NOC2L,OSM,PA2G4,PHB,PIH1D1,PRMT5,PSMA6,PSMB5,PTK2,PTK2B,PTPN1,PTPRC,RB1,RXRA,SH3BP5,SOCS3,SORL1,SPI1,SPINK2,SP…
GO.0065009	regulation of molecular function	90	9.43e-11	ENSP00000009530,ENSP00000013034,ENSP00000046794,ENSP00000164227,ENSP00000215754,ENSP00000216797,ENSP00000218388,ENSP00000218516,ENSP00000228945,ENSP00000232014,ENSP00000237289,ENSP00000240618,ENSP00000241261,ENSP00000244741,ENSP00000248701,ENSP00000256015,ENSP00000257724,ENSP00000257904,ENSP00000258080,ENSP00000260197,ENSP00000260502,ENSP00000261254,ENSP00000261464,ENSP00000261479,ENSP00000262133…	ABR,ADAM15,ALOX5AP,ARHGAP24,ARHGDIB,ARID5B,ATM,BCAR3,BCL3,BCL6,BIRC3,BTG1,CAMKK2,CCND2,CCNE1,CD27,CD44,CD74,CDC25A,CDK4,CDKN1A,CDKN2C,CIB1,CNR1,CSF1R,CSTB,CTH,CXCL10,CYTH1,DUSP22,FAS,FCER2,FGR,FOS,GLA,GPI,HSP90B1,HTRA2,ID3,IFI16,IL10,IL7,IRF4,ITK,ITPR1,JUN,KLRK1,LAT,LCK,LCP2,LGALS9,LY96,MAPK11,MDFIC,MIF,MVP,MYC,NAIP,NEIL1,NFKBIA,NME1,PAM16,PDE4B,PIH1D1,PPP3CA,PRKCB,PSMA6,PSMB5,PTK2,PTK2B,PTPN1,PT…
GO.0070486	leukocyte aggregation	24	9.53e-11	ENSP00000164227,ENSP00000221847,ENSP00000239938,ENSP00000245414,ENSP00000259089,ENSP00000263851,ENSP00000264122,ENSP00000286639,ENSP00000302846,ENSP00000305422,ENSP00000315997,ENSP00000337825,ENSP00000347979,ENSP00000353238,ENSP00000353731,ENSP00000356346,ENSP00000356540,ENSP00000360493,ENSP00000370343,ENSP00000378323,ENSP00000378845,ENSP00000384432,ENSP00000398632,ENSP00000398655	BATF,BCL3,BLK,CBLB,CD44,CEBPB,DPP4,EBI3,EGR1,FAS,ICOSLG,IL7,IRF1,IRF4,ITK,LAT,LCK,LILRB1,PPP3CA,PTGER4,PTPRC,RUNX2,SPN,STX11
GO.0071310	cellular response to organic substance	71	1.36e-10	ENSP00000009530,ENSP00000057513,ENSP00000215781,ENSP00000216223,ENSP00000221847,ENSP00000227163,ENSP00000237289,ENSP00000239938,ENSP00000244741,ENSP00000245414,ENSP00000257818,ENSP00000258080,ENSP00000259089,ENSP00000262947,ENSP00000263233,ENSP00000263640,ENSP00000284818,ENSP00000286301,ENSP00000290200,ENSP00000299767,ENSP00000300408,ENSP00000303315,ENSP00000303909,ENSP00000305355,ENSP00000305422…	ABR,ACACA,ACVR1,AGER,ATF3,BCL2L11,BLK,BRCA1,C10orf2,C19orf10,CD44,CD74,CDKN1A,CEBPB,CIB1,CSF1R,CTH,CXCL10,CXCL9,DDIT4,DUSP22,EBI3,EGR1,FGR,FOS,FOXC1,HDAC1,HLA-A,HSP90B1,HTR3A,HTRA2,IL10,IL10RB,IL15RA,IL17RA,IL2RA,IL2RB,IRF1,IRF4,ITPR1,JUN,JUNB,LCK,LILRB1,LMO2,LY96,MAP3K7,MAPK11,MYC,NR4A3,OSM,PDE4B,PHB,PPP3CA,PRKCB,PTK2,PTK2B,RAB13,RUNX2,RXRA,SOCS3,SPI1,STAT1,SYP,TERT,TGFBR2,TNFAIP3,TNFRSF1B,TNIP2…
GO.1902105	regulation of leukocyte differentiation	24	1.37e-10	ENSP00000009530,ENSP00000232014,ENSP00000234091,ENSP00000245414,ENSP00000257600,ENSP00000263851,ENSP00000266557,ENSP00000267163,ENSP00000286301,ENSP00000305422,ENSP00000306245,ENSP00000312150,ENSP00000315997,ENSP00000332049,ENSP00000337825,ENSP00000347979,ENSP00000351905,ENSP00000354532,ENSP00000358092,ENSP00000360266,ENSP00000367207,ENSP00000368450,ENSP00000369293,ENSP00000370343	BCL6,CD27,CD74,CD83,CD86,CEBPB,CSF1R,DTX1,FAS,FOS,ID2,IL2RA,IL7,IRF1,IRF4,JUN,LCK,LILRB1,MYC,PNP,PRDM1,RB1,TGFBR2,TRIB1
GO.0050864	regulation of B cell activation	17	1.54e-10	ENSP00000009530,ENSP00000215754,ENSP00000226279,ENSP00000232014,ENSP00000234091,ENSP00000237289,ENSP00000244741,ENSP00000261652,ENSP00000263851,ENSP00000266557,ENSP00000278616,ENSP00000291232,ENSP00000321203,ENSP00000347979,ENSP00000356346,ENSP00000358092,ENSP00000412237	ATM,BCL6,CD27,CD38,CD74,CDKN1A,FAS,ID2,IL10,IL7,MIF,PRDM1,PTPRC,TNFAIP3,TNFRSF13B,TNFRSF13C,TNIP2
GO.0051239	regulation of multicellular organismal process	82	1.87e-10	ENSP00000001008,ENSP00000009530,ENSP00000215754,ENSP00000218388,ENSP00000221847,ENSP00000225698,ENSP00000226279,ENSP00000227163,ENSP00000228945,ENSP00000232014,ENSP00000237289,ENSP00000239938,ENSP00000243346,ENSP00000248673,ENSP00000256015,ENSP00000257696,ENSP00000258080,ENSP00000260197,ENSP00000262947,ENSP00000263640,ENSP00000263932,ENSP00000264122,ENSP00000264731,ENSP00000266557,ENSP00000267163…	ABR,ACVR1,AGER,AQP3,ARHGDIB,BCL2L11,BCL6,BRCA1,BTG1,C19orf10,C1QBP,CBLB,CD27,CD274,CD38,CD74,CD83,CIB1,CNR1,CUX1,CXCL10,CXCR3,EBI3,EGR1,FAS,FGR,FKBP4,FOS,HILPDA,HTRA2,ID3,IFI16,IL10,IL17RA,IL2RA,IRF4,ITGB1,JUN,LBH,LCK,LGALS9,LILRB1,LTB,MAP3K7,MAPK11,MC1R,MIF,MYC,MYLIP,NMI,PDE4B,PNP,PPP3CA,PRDM1,PRKCB,PRMT5,PTK2B,RB1,REL,RUNX2,RXRA,S1PR1,SARM1,SGPL1,SORL1,SPI1,SPN,STAT1,TERT,TGFBR2,TIMP1,TNFAIP3,T…
GO.0007159	leukocyte cell-cell adhesion	25	1.89e-10	ENSP00000164227,ENSP00000221847,ENSP00000239938,ENSP00000245414,ENSP00000259089,ENSP00000263851,ENSP00000264122,ENSP00000286639,ENSP00000302846,ENSP00000303351,ENSP00000305422,ENSP00000315997,ENSP00000337825,ENSP00000347979,ENSP00000353238,ENSP00000353731,ENSP00000356346,ENSP00000356540,ENSP00000360493,ENSP00000370343,ENSP00000378323,ENSP00000378845,ENSP00000384432,ENSP00000398632,ENSP00000398655	BATF,BCL3,BLK,CBLB,CD44,CEBPB,DPP4,EBI3,EGR1,FAS,ICOSLG,IL7,IRF1,IRF4,ITGB1,ITK,LAT,LCK,LILRB1,PPP3CA,PTGER4,PTPRC,RUNX2,SPN,STX11
GO.0051173	positive regulation of nitrogen compound metabolic process	68	2.06e-10	ENSP00000215781,ENSP00000216797,ENSP00000222553,ENSP00000225698,ENSP00000226279,ENSP00000227163,ENSP00000234091,ENSP00000245414,ENSP00000248673,ENSP00000257724,ENSP00000257818,ENSP00000257904,ENSP00000261464,ENSP00000261479,ENSP00000262643,ENSP00000262947,ENSP00000263062,ENSP00000263640,ENSP00000264716,ENSP00000264731,ENSP00000264824,ENSP00000279873,ENSP00000286639,ENSP00000290551,ENSP00000295025…	ACVR1,AGER,ARID5B,ATF3,BATF,BRCA1,BTG2,C19orf10,C1QBP,CAMKK2,CCNE1,CD38,CD86,CDK4,CIB1,CTH,CUX1,CXCL10,CXCL9,CXCR3,EPC1,ETV6,FOS,FOSL2,FOXC1,HDAC1,ID2,IFI16,IKZF2,IL10,IRF1,IRF4,JUN,LBH,LILRB1,LMO2,LYL1,MAP3K7,MC1R,MDFIC,MDK,MLLT11,MUC1,MYC,NAMPT,NFKBIA,NR4A3,OSM,PHB,PPP3CA,PRKCB,PSMA6,PTK2B,PTPN1,REL,RUNX2,S1PR1,SKAP1,SPI1,STAT1,TERT,TNIP2,TOX2,TP63,TRAF5,TRERF1,TRIM14,ZFP36
GO.0022407	regulation of cell-cell adhesion	28	2.24e-10	ENSP00000009530,ENSP00000221847,ENSP00000232014,ENSP00000240618,ENSP00000245414,ENSP00000257600,ENSP00000263851,ENSP00000264122,ENSP00000291232,ENSP00000305422,ENSP00000315997,ENSP00000341189,ENSP00000345281,ENSP00000351905,ENSP00000353238,ENSP00000353731,ENSP00000354532,ENSP00000356346,ENSP00000358335,ENSP00000368450,ENSP00000369293,ENSP00000370343,ENSP00000370989,ENSP00000374592,ENSP00000378845…	BCL6,CBLB,CD274,CD44,CD74,CD83,CEBPB,DPP4,DTX1,DUSP22,EBI3,ICOSLG,IL10,IL2RA,IL7,IRF1,IRF4,KLRK1,LAT,LILRB1,MAP3K7,PNP,PTK2,PTPRC,SPN,TGFBR2,TNFRSF13C,ZC3H12D
GO.0006357	regulation of transcription from RNA polymerase II promoter	66	2.71e-10	ENSP00000164227,ENSP00000215781,ENSP00000216797,ENSP00000222553,ENSP00000225698,ENSP00000227163,ENSP00000232014,ENSP00000234091,ENSP00000234590,ENSP00000245414,ENSP00000248673,ENSP00000257818,ENSP00000257915,ENSP00000262133,ENSP00000262643,ENSP00000262947,ENSP00000263062,ENSP00000263640,ENSP00000264716,ENSP00000264731,ENSP00000264824,ENSP00000267163,ENSP00000279873,ENSP00000286639,ENSP00000290551…	ABCA2,ACVR1,ARID5B,BATF,BCL3,BCL6,BRCA1,BTG2,C19orf10,C1QBP,CCNE1,CXCL10,CXCR3,DUSP22,ENO1,EPC1,ETV7,FOSL2,FOXC1,HDAC1,HIST1H1C,ID2,ID3,IFI16,IKZF2,IL10,IRF1,IRF4,JUN,LILRB1,LMO2,LYL1,MC1R,MSC,MUC1,MXI1,MYC,NAMPT,NFKBIA,NOC2L,OSM,PHB,PPP3CA,PRDM1,PRKCB,RB1,RBL2,REL,RUNX2,RXRA,S1PR1,SKAP1,SOD2,SPI1,STAT1,TERT,TFCP2,TNIP2,TOX2,TP63,TRERF1,TSC22D3,TXN,ZFP36,ZHX2,ZNF238
GO.0051240	positive regulation of multicellular organismal process	58	2.73e-10	ENSP00000009530,ENSP00000164227,ENSP00000215754,ENSP00000216797,ENSP00000221847,ENSP00000225698,ENSP00000226279,ENSP00000232014,ENSP00000234091,ENSP00000237289,ENSP00000239938,ENSP00000256015,ENSP00000257696,ENSP00000262947,ENSP00000263640,ENSP00000263932,ENSP00000264122,ENSP00000264731,ENSP00000266557,ENSP00000267163,ENSP00000291232,ENSP00000295025,ENSP00000302846,ENSP00000305355,ENSP00000306245…	ACVR1,AGER,BCL3,BCL6,BRCA1,BTG1,C19orf10,C1QBP,CBLB,CD27,CD274,CD38,CD74,CD83,CD86,CIB1,CNR1,CUX1,CXCR3,EBI3,EGR1,FGR,FOS,FOXC1,HILPDA,ID2,IFI16,IL10,IL17RA,IL2RA,IRF4,JUN,LCK,LGALS9,LTB,MAP3K7,MIF,MYC,NFKBIA,PDE4B,PNP,PPP3CA,PRDM1,PRKCB,PRMT5,PTGER4,PTK2B,RB1,REL,RUNX2,SPN,TERT,TGFBR2,TNFAIP3,TNFRSF13C,TNFRSF8,TP63,TRIB1
GO.0042110	T cell activation	23	2.83e-10	ENSP00000164227,ENSP00000221847,ENSP00000239938,ENSP00000245414,ENSP00000259089,ENSP00000263851,ENSP00000264122,ENSP00000286639,ENSP00000302846,ENSP00000305422,ENSP00000315997,ENSP00000337825,ENSP00000347979,ENSP00000353238,ENSP00000353731,ENSP00000356346,ENSP00000356540,ENSP00000360493,ENSP00000370343,ENSP00000378323,ENSP00000378845,ENSP00000384432,ENSP00000398655	BATF,BCL3,BLK,CBLB,CEBPB,DPP4,EBI3,EGR1,FAS,ICOSLG,IL7,IRF1,IRF4,ITK,LAT,LCK,LILRB1,PPP3CA,PTGER4,PTPRC,RUNX2,SPN,STX11
GO.0031324	negative regulation of cellular metabolic process	79	2.9e-10	ENSP00000215754,ENSP00000216797,ENSP00000218388,ENSP00000218516,ENSP00000225698,ENSP00000226279,ENSP00000234590,ENSP00000237289,ENSP00000239938,ENSP00000241261,ENSP00000243346,ENSP00000244741,ENSP00000245414,ENSP00000246957,ENSP00000248673,ENSP00000248701,ENSP00000257724,ENSP00000257818,ENSP00000260197,ENSP00000261479,ENSP00000262265,ENSP00000262662,ENSP00000263036,ENSP00000263062,ENSP00000263464…	AGER,APOBEC3G,ARID5B,ATM,BIRC3,BRCA1,C1QBP,CD27,CD38,CD44,CDKN1A,CDKN2C,CEBPB,CIB1,CNR1,CRTAP,CSTB,CUX1,DUSP22,EGR1,ENO1,EPC1,ETV7,FAS,GLA,GPI,HDAC1,HIST1H1C,HK2,IFI16,IL10,IRF1,JUN,JUNB,LILRB1,LMO2,MDFIC,MIF,MUC1,MVP,MYC,NAIP,NEIL1,NFKBIA,NMI,NOC2L,OPTN,PA2G4,PHB,PIH1D1,PRDM1,PRMT5,PSMA6,PSMB5,PTPN1,PTPRC,RB1,REL,RUNX2,RXRA,S100A11,SH3BP5,SOCS3,SORL1,SPINK2,STAT1,TERT,TIMP1,TNFAIP3,TNFSF10,TP63,…
GO.0031328	positive regulation of cellular biosynthetic process	67	3.32e-10	ENSP00000215781,ENSP00000216797,ENSP00000221847,ENSP00000222553,ENSP00000225698,ENSP00000226279,ENSP00000227163,ENSP00000234091,ENSP00000257724,ENSP00000257818,ENSP00000257904,ENSP00000261464,ENSP00000261479,ENSP00000262643,ENSP00000262947,ENSP00000263062,ENSP00000263640,ENSP00000263932,ENSP00000264716,ENSP00000264731,ENSP00000264824,ENSP00000279873,ENSP00000286639,ENSP00000291232,ENSP00000300408…	ACVR1,AGER,ARID5B,ATF3,BATF,BRCA1,C19orf10,C1QBP,CAMKK2,CCNE1,CD38,CD86,CDK4,CIB1,CTH,CUX1,CXCL10,CXCR3,EBI3,EPC1,ETV6,FOS,FOSL2,FOXC1,HDAC1,ID2,IFI16,IKZF2,IL10,IRF4,JUN,LBH,LILRB1,LMO2,LTB,LYL1,MAP3K7,MC1R,MDFIC,MDK,MLLT11,MUC1,MYC,NAMPT,NFKBIA,NR4A3,OSM,PHB,PPP3CA,PRKCB,PSMA6,PTK2B,RUNX2,S1PR1,SKAP1,SPI1,SPN,STAT1,TERT,TNFRSF13C,TNFRSF8,TNIP2,TOX2,TP63,TRAF5,TRERF1,TRIM14
GO.0023057	negative regulation of signaling	53	4.03e-10	ENSP00000009530,ENSP00000057513,ENSP00000215754,ENSP00000215781,ENSP00000216797,ENSP00000225698,ENSP00000226279,ENSP00000232014,ENSP00000237289,ENSP00000239938,ENSP00000246957,ENSP00000258080,ENSP00000260197,ENSP00000261479,ENSP00000262265,ENSP00000263640,ENSP00000263851,ENSP00000264122,ENSP00000267163,ENSP00000300408,ENSP00000303351,ENSP00000305355,ENSP00000306253,ENSP00000307305,ENSP00000309572…	ACVR1,ARHGAP24,ATF3,BCL6,BMF,BRCA1,C1QBP,CBLB,CD38,CD44,CD74,CIB1,CTH,CTNND1,DDIT4,EGR1,HDAC1,HTRA2,IL10,IL7,IRF4,ITGB1,ITPR1,MAP3K7,MIF,MUC1,MVP,MYC,NFKBIA,NOC2L,OSM,PHB,PIH1D1,PIM3,PPP3CA,PRDM1,PRKCB,PSMA6,PSMB5,PTPN1,PTPRC,RB1,RUNX2,SOCS3,SOD2,SORL1,STAT1,TERT,TGFBR2,TNFAIP3,TNIP3,TRAP1,TRIB1
GO.0010648	negative regulation of cell communication	53	5.49e-10	ENSP00000009530,ENSP00000057513,ENSP00000215754,ENSP00000215781,ENSP00000216797,ENSP00000225698,ENSP00000226279,ENSP00000232014,ENSP00000237289,ENSP00000239938,ENSP00000246957,ENSP00000258080,ENSP00000260197,ENSP00000261479,ENSP00000262265,ENSP00000263036,ENSP00000263640,ENSP00000263851,ENSP00000264122,ENSP00000267163,ENSP00000300408,ENSP00000303351,ENSP00000305355,ENSP00000306253,ENSP00000307305…	ACVR1,ARHGAP24,ATF3,BCL6,BMF,BRCA1,C1QBP,CBLB,CD38,CD44,CD74,CIB1,CTH,CTNND1,DDIT4,EGR1,HDAC1,HTRA2,IL10,IL7,IRF4,ITGB1,ITPR1,MAP3K7,MIF,MUC1,MYC,NFKBIA,NOC2L,OPTN,OSM,PHB,PIH1D1,PIM3,PPP3CA,PRDM1,PRKCB,PSMA6,PSMB5,PTPN1,PTPRC,RB1,RUNX2,SOCS3,SOD2,SORL1,STAT1,TERT,TGFBR2,TNFAIP3,TNIP3,TRAP1,TRIB1
GO.0034109	homotypic cell-cell adhesion	25	5.62e-10	ENSP00000164227,ENSP00000221847,ENSP00000239938,ENSP00000245414,ENSP00000259089,ENSP00000263851,ENSP00000264122,ENSP00000280612,ENSP00000286639,ENSP00000302846,ENSP00000305422,ENSP00000315997,ENSP00000337825,ENSP00000347979,ENSP00000353238,ENSP00000353731,ENSP00000356346,ENSP00000356540,ENSP00000360493,ENSP00000370343,ENSP00000378323,ENSP00000378845,ENSP00000384432,ENSP00000398632,ENSP00000398655	BATF,BCL3,BLK,CBLB,CD44,CEBPB,DPP4,EBI3,EGR1,FAS,ICOSLG,IL7,IRF1,IRF4,ITK,LAT,LCK,LILRB1,PPP3CA,PTGER4,PTPRC,RUNX2,SLC7A11,SPN,STX11
GO.0045935	positive regulation of nucleobase-containing compound metabolic process	65	7.04e-10	ENSP00000215781,ENSP00000216797,ENSP00000222553,ENSP00000226279,ENSP00000227163,ENSP00000234091,ENSP00000245414,ENSP00000248673,ENSP00000257724,ENSP00000257818,ENSP00000261464,ENSP00000261479,ENSP00000262643,ENSP00000262947,ENSP00000263062,ENSP00000263640,ENSP00000264716,ENSP00000264731,ENSP00000264824,ENSP00000279873,ENSP00000286639,ENSP00000290551,ENSP00000295025,ENSP00000300408,ENSP00000305355…	ACVR1,AGER,ARID5B,ATF3,BATF,BRCA1,BTG2,C19orf10,CAMKK2,CCNE1,CD38,CD86,CIB1,CTH,CUX1,CXCL10,CXCL9,CXCR3,EPC1,ETV6,FOS,FOSL2,FOXC1,HDAC1,ID2,IFI16,IKZF2,IL10,IRF1,IRF4,JUN,LBH,LILRB1,LMO2,LYL1,MAP3K7,MC1R,MDFIC,MDK,MLLT11,MUC1,MYC,NAMPT,NFKBIA,NR4A3,OSM,PHB,PPP3CA,PRKCB,PSMA6,PTPN1,REL,RUNX2,S1PR1,SKAP1,SPI1,STAT1,TERT,TNIP2,TOX2,TP63,TRAF5,TRERF1,TRIM14,ZFP36
GO.0051247	positive regulation of protein metabolic process	58	9.55e-10	ENSP00000009530,ENSP00000046794,ENSP00000215754,ENSP00000215781,ENSP00000216797,ENSP00000221847,ENSP00000225698,ENSP00000232014,ENSP00000237289,ENSP00000241261,ENSP00000243346,ENSP00000244741,ENSP00000245414,ENSP00000257724,ENSP00000257904,ENSP00000258080,ENSP00000260197,ENSP00000260502,ENSP00000261254,ENSP00000261479,ENSP00000262947,ENSP00000263464,ENSP00000263640,ENSP00000263932,ENSP00000264122…	ACVR1,AGER,BCAR3,BCL6,BIRC3,BRCA1,C19orf10,C1QBP,CBLB,CCND2,CD27,CD44,CD74,CD86,CDK4,CDKN1A,CIB1,CSF1R,DUSP22,EBI3,FAS,HTRA2,IFI16,IRF1,IRF4,LAT,LCP2,LGALS9,LTB,LY96,MAPK11,MDFIC,MIF,MUC1,MYC,MYLIP,NFKBIA,NMI,NSF,OSM,PHB,PSMA6,PSMB5,PTK2,PTK2B,PTPRC,RB1,REL,RXRA,SORL1,TGFBR2,TNFAIP3,TNFRSF13C,TNFRSF1B,TNFRSF8,TNFSF10,TRIB1,TXN
GO.0045087	innate immune response	46	1.07e-09	ENSP00000046794,ENSP00000215754,ENSP00000216797,ENSP00000225698,ENSP00000237289,ENSP00000239938,ENSP00000240618,ENSP00000244741,ENSP00000245414,ENSP00000259089,ENSP00000261479,ENSP00000263464,ENSP00000284818,ENSP00000286301,ENSP00000295025,ENSP00000299767,ENSP00000306245,ENSP00000306253,ENSP00000330341,ENSP00000332816,ENSP00000333685,ENSP00000337825,ENSP00000341189,ENSP00000343990,ENSP00000349436…	ADAM15,AGER,APOBEC3G,BIRC3,BLK,C1QBP,CD44,CDKN1A,CSF1R,EGR1,FGR,FOS,HLA-A,HSP90B1,IFI16,IRF1,IRF4,ITK,ITPR1,JUN,KLRK1,LAT,LCK,LCP2,LY96,LYST,MAP3K7,MAPK11,MIF,NAIP,NFKBIA,PPP3CA,PSMA6,PSMB5,PTK2,PTK2B,PTPN1,REL,SARM1,SOCS3,STAT1,STX11,TNFAIP3,TRIM14,TXN,VAV2
GO.0009892	negative regulation of metabolic process	83	1.26e-09	ENSP00000215754,ENSP00000216797,ENSP00000218388,ENSP00000218516,ENSP00000225698,ENSP00000226279,ENSP00000234590,ENSP00000237289,ENSP00000239938,ENSP00000240618,ENSP00000241261,ENSP00000243346,ENSP00000244741,ENSP00000245414,ENSP00000246957,ENSP00000248673,ENSP00000248701,ENSP00000257724,ENSP00000257818,ENSP00000260197,ENSP00000261479,ENSP00000262265,ENSP00000262662,ENSP00000263036,ENSP00000263062…	AGER,APOBEC3G,ARID5B,ATM,BIRC3,BRCA1,C1QBP,CD27,CD38,CD44,CDKN1A,CDKN2C,CEBPB,CIB1,CNR1,CRTAP,CSTB,CUX1,DUSP22,EGR1,ENO1,EPC1,ETV7,FAS,GLA,GPI,HDAC1,HIST1H1C,HK2,IFI16,IL10,IL7,IRF1,JUN,JUNB,KLRK1,LILRB1,LMO2,MDFIC,MIF,MUC1,MVP,MYC,NAIP,NEIL1,NFKBIA,NMI,NOC2L,OPTN,PA2G4,PAM16,PHB,PIH1D1,PRDM1,PRMT5,PSMA6,PSMB5,PTPN1,PTPRC,RB1,REL,RUNX2,RXRA,S100A11,SH3BP5,SOCS3,SORL1,SPINK2,STAT1,TERT,TIMP1,TNFAI…
GO.0010605	negative regulation of macromolecule metabolic process	77	1.32e-09	ENSP00000215754,ENSP00000216797,ENSP00000218388,ENSP00000225698,ENSP00000226279,ENSP00000234590,ENSP00000237289,ENSP00000239938,ENSP00000241261,ENSP00000243346,ENSP00000244741,ENSP00000245414,ENSP00000248673,ENSP00000248701,ENSP00000257724,ENSP00000257818,ENSP00000260197,ENSP00000261479,ENSP00000262265,ENSP00000262662,ENSP00000263036,ENSP00000263062,ENSP00000263464,ENSP00000264731,ENSP00000265351…	AGER,APOBEC3G,ARID5B,ATM,BIRC3,BRCA1,C1QBP,CD27,CD38,CD44,CDKN1A,CDKN2C,CEBPB,CIB1,CRTAP,CSTB,CUX1,DDIT4,DUSP22,EGR1,ENO1,EPC1,ETV7,FAS,GPI,HDAC1,HIST1H1C,IFI16,IL10,IRF1,JUN,JUNB,LILRB1,LMO2,MDFIC,MIF,MUC1,MVP,MYC,NAIP,NEIL1,NFKBIA,NMI,NOC2L,OPTN,PA2G4,PHB,PIH1D1,PRDM1,PRMT5,PSMA6,PSMB5,PTPN1,PTPRC,RB1,REL,RUNX2,RXRA,S100A11,SH3BP5,SOCS3,SORL1,SPINK2,STAT1,TERT,TIMP1,TNFAIP3,TNFSF10,TP63,TRIB1,T…
GO.0009968	negative regulation of signal transduction	49	1.33e-09	ENSP00000009530,ENSP00000057513,ENSP00000215754,ENSP00000216797,ENSP00000225698,ENSP00000232014,ENSP00000237289,ENSP00000239938,ENSP00000246957,ENSP00000258080,ENSP00000260197,ENSP00000261479,ENSP00000262265,ENSP00000263036,ENSP00000263640,ENSP00000263851,ENSP00000264122,ENSP00000267163,ENSP00000300408,ENSP00000303351,ENSP00000305355,ENSP00000306253,ENSP00000307305,ENSP00000309572,ENSP00000312150…	ACVR1,ARHGAP24,ATF3,BCL6,BMF,BRCA1,C1QBP,CBLB,CD44,CD74,CIB1,CTH,CTNND1,DDIT4,EGR1,HDAC1,HTRA2,IL10,IL7,IRF4,ITGB1,ITPR1,MAP3K7,MIF,MUC1,MYC,NFKBIA,NOC2L,OPTN,PHB,PIH1D1,PRDM1,PRKCB,PSMA6,PSMB5,PTPN1,PTPRC,RB1,RUNX2,SOCS3,SOD2,SORL1,STAT1,TERT,TGFBR2,TNFAIP3,TNIP3,TRAP1,TRIB1
GO.0006954	inflammatory response	30	1.84e-09	ENSP00000057513,ENSP00000215754,ENSP00000217426,ENSP00000219235,ENSP00000224337,ENSP00000232014,ENSP00000237289,ENSP00000243346,ENSP00000263640,ENSP00000264260,ENSP00000284818,ENSP00000286301,ENSP00000290200,ENSP00000295025,ENSP00000305422,ENSP00000305651,ENSP00000306245,ENSP00000321203,ENSP00000354901,ENSP00000357113,ENSP00000362795,ENSP00000364217,ENSP00000365435,ENSP00000378845,ENSP00000398632…	ACVR1,AGER,AHCY,BCL6,BLNK,CCL22,CCL3L1,CD44,CEBPB,CSF1R,CXCL10,CXCL9,CXCR3,FOS,IFI16,IL10,IL10RB,IL18RAP,LAT,LY75,LY96,MIF,NAIP,NMI,REL,RXRA,TNFAIP3,TNFRSF1B,TNIP2,TNIP3
GO.0002768	immune response-regulating cell surface receptor signaling pathway	28	3.61e-09	ENSP00000046794,ENSP00000216797,ENSP00000220597,ENSP00000221972,ENSP00000226279,ENSP00000244741,ENSP00000259089,ENSP00000261479,ENSP00000305355,ENSP00000306245,ENSP00000306253,ENSP00000309521,ENSP00000315997,ENSP00000332049,ENSP00000332116,ENSP00000337825,ENSP00000338171,ENSP00000341189,ENSP00000355325,ENSP00000356346,ENSP00000358335,ENSP00000360266,ENSP00000360916,ENSP00000363115,ENSP00000376544…	BLK,CD38,CD79A,CD79B,CD86,CDKN1A,FGR,FOS,ITK,ITPR1,JUN,LAT,LCK,LCP2,LILRB1,LIME1,MAP3K7,NFKBIA,PAG1,PDE4B,PPP3CA,PRKCB,PSMA6,PSMB5,PTK2,PTPRC,SKAP1,VAV2
GO.2001233	regulation of apoptotic signaling pathway	28	4.95e-09	ENSP00000009530,ENSP00000215754,ENSP00000215781,ENSP00000237289,ENSP00000241261,ENSP00000246957,ENSP00000257572,ENSP00000258080,ENSP00000262265,ENSP00000263640,ENSP00000263851,ENSP00000264731,ENSP00000284818,ENSP00000309572,ENSP00000317992,ENSP00000337825,ENSP00000344352,ENSP00000346697,ENSP00000356022,ENSP00000357380,ENSP00000357917,ENSP00000358335,ENSP00000359976,ENSP00000360683,ENSP00000376943…	ACVR1,ATF3,BCL2L11,BMF,BRCA1,CD44,CD74,CTH,HRK,HTRA2,IL7,LCK,LGALS9,LY96,MAP3K7,MIF,MLLT11,MUC1,NOC2L,OSM,PIH1D1,PTPN1,SOD2,TERT,TNFAIP3,TNFSF10,TP63,TRAP1
GO.0031399	regulation of protein modification process	61	5.75e-09	ENSP00000009530,ENSP00000046794,ENSP00000215754,ENSP00000215781,ENSP00000227163,ENSP00000232014,ENSP00000237289,ENSP00000239938,ENSP00000243346,ENSP00000244741,ENSP00000257724,ENSP00000257904,ENSP00000260197,ENSP00000260502,ENSP00000261254,ENSP00000261479,ENSP00000262643,ENSP00000262662,ENSP00000262947,ENSP00000263464,ENSP00000263640,ENSP00000266557,ENSP00000267163,ENSP00000278616,ENSP00000286301…	ACVR1,AGER,ATF3,ATM,BCAR3,BCL6,BIRC3,BRCA1,C19orf10,CAMKK2,CCND2,CCNE1,CD27,CD44,CD74,CDC25A,CDK4,CDKN1A,CDKN2C,CIB1,CRTAP,CSF1R,CXCL10,DDIT4,DUSP22,EGR1,ETV6,FGR,HSP90B1,JUN,LAT,LCK,LCP2,LGALS9,MAPK11,MDFIC,MIF,MUC1,MVP,MYC,NMI,NOC2L,OSM,PHB,PRMT5,PSMA6,PSMB5,PTK2,PTK2B,PTPN1,PTPRC,RB1,SH3BP5,SOCS3,SORL1,SPI1,SPN,TGFBR2,TNFAIP3,TRIB1,TXN
GO.0045088	regulation of innate immune response	27	5.75e-09	ENSP00000057513,ENSP00000237289,ENSP00000240618,ENSP00000243346,ENSP00000245414,ENSP00000261479,ENSP00000263464,ENSP00000284818,ENSP00000299767,ENSP00000306245,ENSP00000306253,ENSP00000315997,ENSP00000321203,ENSP00000330341,ENSP00000332049,ENSP00000333685,ENSP00000353512,ENSP00000354394,ENSP00000355325,ENSP00000357113,ENSP00000358335,ENSP00000360266,ENSP00000360683,ENSP00000363115,ENSP00000366005…	BIRC3,CD86,FGR,FOS,HLA-A,HSP90B1,IFI16,IRF1,ITPR1,JUN,KLRK1,LILRB1,LY96,MAP3K7,MAPK11,NMI,PARP9,PPP3CA,PSMA6,PSMB5,PTPN1,SARM1,SOCS3,STAT1,TNFAIP3,TNIP2,TNIP3
GO.1902531	regulation of intracellular signal transduction	56	6.66e-09	ENSP00000009530,ENSP00000057513,ENSP00000164227,ENSP00000215754,ENSP00000215781,ENSP00000216797,ENSP00000225698,ENSP00000228945,ENSP00000232014,ENSP00000241261,ENSP00000246957,ENSP00000257724,ENSP00000258080,ENSP00000260197,ENSP00000261464,ENSP00000262947,ENSP00000263464,ENSP00000266557,ENSP00000278616,ENSP00000286301,ENSP00000295025,ENSP00000300408,ENSP00000303351,ENSP00000303909,ENSP00000305355…	ABR,AGER,ARHGDIB,ATF3,ATM,BCL2L11,BCL3,BCL6,BIRC3,BMF,C19orf10,C1QBP,CD27,CD44,CD74,CIB1,CSF1R,CTH,CXCL10,CXCL9,CXCR3,DDIT4,DUSP22,FGR,HTRA2,IL10,ITGB1,ITPR1,LGALS9,MAPK11,MC1R,MDFIC,MIF,MUC1,MYC,NFKBIA,NOC2L,OSM,PHB,PRKCB,PRMT5,PTK2,PTPN1,REL,SOCS3,SOD2,SORL1,STAT1,TNFSF10,TNIP2,TNIP3,TRAF5,TRAP1,TRIB1,TXN,VAV2
GO.0050851	antigen receptor-mediated signaling pathway	16	7.47e-09	ENSP00000046794,ENSP00000216797,ENSP00000220597,ENSP00000221972,ENSP00000226279,ENSP00000259089,ENSP00000305355,ENSP00000309521,ENSP00000332116,ENSP00000337825,ENSP00000338171,ENSP00000356346,ENSP00000358335,ENSP00000376544,ENSP00000378845,ENSP00000398655	BLK,CD38,CD79A,CD79B,ITK,LAT,LCK,LCP2,LIME1,MAP3K7,NFKBIA,PAG1,PDE4B,PRKCB,PTPRC,SKAP1
GO.0001817	regulation of cytokine production	32	9.82e-09	ENSP00000009530,ENSP00000215754,ENSP00000216797,ENSP00000221847,ENSP00000225698,ENSP00000232014,ENSP00000237289,ENSP00000243346,ENSP00000248673,ENSP00000257696,ENSP00000263932,ENSP00000286301,ENSP00000291232,ENSP00000295025,ENSP00000302846,ENSP00000315997,ENSP00000320936,ENSP00000332049,ENSP00000332116,ENSP00000353238,ENSP00000357113,ENSP00000358335,ENSP00000363115,ENSP00000366729,ENSP00000368450…	BCL6,BRCA1,C1QBP,CD274,CD74,CD83,CD86,CSF1R,EBI3,FGR,HILPDA,IFI16,IL10,IL17RA,IRF4,LGALS9,LILRB1,LTB,MAP3K7,MC1R,MIF,NFKBIA,NMI,PDE4B,PTGER4,REL,SPN,TNFAIP3,TNFRSF13C,TNFRSF8,TNFRSF9,ZFP36
GO.0030888	regulation of B cell proliferation	12	1.39e-08	ENSP00000009530,ENSP00000215754,ENSP00000226279,ENSP00000232014,ENSP00000244741,ENSP00000261652,ENSP00000263851,ENSP00000278616,ENSP00000291232,ENSP00000356346,ENSP00000358092,ENSP00000412237	ATM,BCL6,CD38,CD74,CDKN1A,IL10,IL7,MIF,PRDM1,PTPRC,TNFRSF13B,TNFRSF13C
GO.0002429	immune response-activating cell surface receptor signaling pathway	23	1.42e-08	ENSP00000046794,ENSP00000216797,ENSP00000220597,ENSP00000221972,ENSP00000226279,ENSP00000259089,ENSP00000261479,ENSP00000305355,ENSP00000306253,ENSP00000309521,ENSP00000332116,ENSP00000337825,ENSP00000338171,ENSP00000341189,ENSP00000355325,ENSP00000356346,ENSP00000358335,ENSP00000360916,ENSP00000363115,ENSP00000376544,ENSP00000378323,ENSP00000378845,ENSP00000398655	BLK,CD38,CD79A,CD79B,FGR,ITK,ITPR1,LAT,LCK,LCP2,LIME1,MAP3K7,NFKBIA,PAG1,PDE4B,PPP3CA,PRKCB,PSMA6,PSMB5,PTK2,PTPRC,SKAP1,VAV2
GO.0060255	regulation of macromolecule metabolic process	134	1.43e-08	ENSP00000009530,ENSP00000046794,ENSP00000215754,ENSP00000215781,ENSP00000216797,ENSP00000218388,ENSP00000221847,ENSP00000222553,ENSP00000225698,ENSP00000226279,ENSP00000227163,ENSP00000234091,ENSP00000234590,ENSP00000237289,ENSP00000239938,ENSP00000241261,ENSP00000244741,ENSP00000246957,ENSP00000248673,ENSP00000248701,ENSP00000256015,ENSP00000257600,ENSP00000257724,ENSP00000257818,ENSP00000257904…	ABCA2,ACVR1,APOBEC3G,ARID5B,ATM,BCAR3,BIRC3,BRCA1,BTG1,C19orf10,C1QBP,CAMKK2,CASZ1,CBLB,CCND2,CD27,CD38,CD44,CD74,CD86,CDC25A,CDK4,CDKN1A,CDKN2C,CIB1,CRTAP,CSF1R,CSTB,CTH,CTNND1,CXCL10,CXCR3,DTX1,DUSP22,EBI3,EGR1,ENO1,EPC1,ETV7,FAS,FCER2,FGR,FOS,FOXC1,GPI,HDAC1,HIST1H1C,HSP90B1,HTRA2,ID2,IFI16,IKZF2,IL10,IL16,IL7,IRF4,ITGB1,JUN,LAT,LCP2,LGALS9,LILRB1,LMO2,LONP1,LTB,LY96,LYL1,MAFK,MAPK11,MC1R,MDFI…
GO.0019222	regulation of metabolic process	151	1.47e-08	ENSP00000009530,ENSP00000046794,ENSP00000177648,ENSP00000215754,ENSP00000215781,ENSP00000216797,ENSP00000218388,ENSP00000218516,ENSP00000221847,ENSP00000222553,ENSP00000225698,ENSP00000226279,ENSP00000227163,ENSP00000228945,ENSP00000234091,ENSP00000234590,ENSP00000237289,ENSP00000239938,ENSP00000240618,ENSP00000241261,ENSP00000244741,ENSP00000246957,ENSP00000248673,ENSP00000248701,ENSP00000253792…	ABCA2,ABR,ACACA,ACLY,ACVR1,ALOX5AP,ALPK1,APOBEC3G,ARHGAP24,ARHGDIB,ARID5B,ATM,BCAR3,BIRC3,BNIP3L,BRCA1,BTG1,C19orf10,C1QBP,CAMKK2,CASZ1,CBLB,CCND2,CD27,CD38,CD44,CD74,CD86,CDC25A,CDK4,CDKN1A,CDKN2C,CIB1,CNR1,CRTAP,CSF1R,CSTB,CTH,CTNND1,CXCL10,CXCL9,CXCR3,CYTH1,DTX1,DUSP22,EBI3,EGR1,ENO1,EPC1,ETV7,FAS,FCER2,FGR,FOS,FOXC1,GLA,GPI,HDAC1,HIST1H1C,HK2,HSP90B1,HTRA2,ID2,IFI16,IKZF2,IL10,IL16,IL7,IRF4,I…
GO.0050790	regulation of catalytic activity	74	1.47e-08	ENSP00000009530,ENSP00000046794,ENSP00000215754,ENSP00000218388,ENSP00000218516,ENSP00000228945,ENSP00000232014,ENSP00000237289,ENSP00000240618,ENSP00000241261,ENSP00000244741,ENSP00000248701,ENSP00000256015,ENSP00000257724,ENSP00000257904,ENSP00000258080,ENSP00000260197,ENSP00000260502,ENSP00000261254,ENSP00000261479,ENSP00000262133,ENSP00000262265,ENSP00000262643,ENSP00000262662,ENSP00000263464…	ABR,AGER,ALOX5AP,ARHGAP24,ARHGDIB,ATM,BCAR3,BCL6,BIRC3,BTG1,CAMKK2,CCND2,CCNE1,CD27,CD44,CD74,CDC25A,CDK4,CDKN1A,CDKN2C,CIB1,CNR1,CSF1R,CSTB,CXCL10,CYTH1,DUSP22,FAS,FCER2,FGR,GLA,GPI,HSP90B1,HTRA2,IFI16,IL7,ITK,ITPR1,JUN,KLRK1,LAT,LCK,LCP2,LGALS9,LY96,MAPK11,MDFIC,MIF,MVP,MYC,NAIP,NEIL1,PAM16,PIH1D1,PSMA6,PSMB5,PTK2,PTPN1,PTPRC,RB1,RBL2,S1PR1,SH3BP5,SOCS3,SORL1,SPINK2,TERT,TGFBR2,TIMP1,TNFAIP3,TN…
GO.0050868	negative regulation of T cell activation	14	1.47e-08	ENSP00000009530,ENSP00000220597,ENSP00000232014,ENSP00000245414,ENSP00000257600,ENSP00000264122,ENSP00000305422,ENSP00000315997,ENSP00000345281,ENSP00000353238,ENSP00000369293,ENSP00000370989,ENSP00000374592,ENSP00000412237	BCL6,CBLB,CD274,CD74,CEBPB,DTX1,DUSP22,IL10,IL2RA,IRF1,LILRB1,PAG1,SPN,ZC3H12D
GO.0031323	regulation of cellular metabolic process	138	1.79e-08	ENSP00000009530,ENSP00000046794,ENSP00000177648,ENSP00000215754,ENSP00000215781,ENSP00000216797,ENSP00000218388,ENSP00000218516,ENSP00000221847,ENSP00000222553,ENSP00000225698,ENSP00000226279,ENSP00000227163,ENSP00000234091,ENSP00000234590,ENSP00000237289,ENSP00000239938,ENSP00000241261,ENSP00000244741,ENSP00000246957,ENSP00000248673,ENSP00000248701,ENSP00000253792,ENSP00000254043,ENSP00000256015…	ABCA2,ACACA,ACLY,ACVR1,ALPK1,APOBEC3G,ARID5B,ATM,BCAR3,BIRC3,BNIP3L,BRCA1,BTG1,C19orf10,C1QBP,CAMKK2,CASZ1,CCND2,CD27,CD38,CD44,CD74,CD86,CDC25A,CDKN1A,CDKN2C,CIB1,CNR1,CRTAP,CSF1R,CSTB,CTH,CTNND1,CXCL10,CXCL9,CXCR3,DTX1,DUSP22,EBI3,EGR1,ENO1,EPC1,ETV7,FAS,FGR,FOS,FOXC1,GLA,GPI,HDAC1,HIST1H1C,HK2,HSP90B1,HTRA2,ID2,IFI16,IKZF2,IL10,IL16,IRF4,JUN,KRT15,LAT,LBH,LCP2,LGALS9,LILRB1,LMO2,LONP1,LTB,LY96…
GO.0001819	positive regulation of cytokine production	26	1.87e-08	ENSP00000009530,ENSP00000164227,ENSP00000215754,ENSP00000216797,ENSP00000221847,ENSP00000257696,ENSP00000263932,ENSP00000286301,ENSP00000291232,ENSP00000295025,ENSP00000302846,ENSP00000305422,ENSP00000320936,ENSP00000332049,ENSP00000332116,ENSP00000353238,ENSP00000357113,ENSP00000358335,ENSP00000363115,ENSP00000368450,ENSP00000370343,ENSP00000370989,ENSP00000378856,ENSP00000410481,ENSP00000412237…	BCL3,BRCA1,CD274,CD74,CD83,CD86,CEBPB,CSF1R,EBI3,FGR,HILPDA,IFI16,IL10,IL17RA,IRF4,LGALS9,LTB,MAP3K7,MIF,NFKBIA,PDE4B,PTGER4,REL,SPN,TNFRSF13C,TNFRSF8
GO.0050671	positive regulation of lymphocyte proliferation	15	3.1e-08	ENSP00000009530,ENSP00000215754,ENSP00000221847,ENSP00000226279,ENSP00000232014,ENSP00000244741,ENSP00000263851,ENSP00000291232,ENSP00000332049,ENSP00000353238,ENSP00000354532,ENSP00000356346,ENSP00000369293,ENSP00000370989,ENSP00000384432	BCL6,CD274,CD38,CD74,CD86,CDKN1A,EBI3,ICOSLG,IL2RA,IL7,MIF,PNP,PTPRC,SPN,TNFRSF13C
GO.1902532	negative regulation of intracellular signal transduction	27	3.16e-08	ENSP00000009530,ENSP00000057513,ENSP00000215754,ENSP00000216797,ENSP00000225698,ENSP00000232014,ENSP00000246957,ENSP00000258080,ENSP00000260197,ENSP00000263036,ENSP00000300408,ENSP00000303351,ENSP00000306253,ENSP00000307305,ENSP00000317992,ENSP00000330341,ENSP00000333873,ENSP00000344352,ENSP00000345281,ENSP00000354394,ENSP00000356022,ENSP00000357380,ENSP00000360683,ENSP00000367207,ENSP00000378611…	ARHGAP24,ATF3,BCL6,C1QBP,CD44,CD74,CIB1,DDIT4,DUSP22,HTRA2,IL10,ITGB1,ITPR1,MIF,MUC1,MYC,NFKBIA,NOC2L,OPTN,PHB,PTPN1,SOCS3,SOD2,SORL1,STAT1,TNIP3,TRAP1
GO.2000026	regulation of multicellular organismal development	58	3.16e-08	ENSP00000001008,ENSP00000009530,ENSP00000216797,ENSP00000218388,ENSP00000225698,ENSP00000227163,ENSP00000228945,ENSP00000232014,ENSP00000237289,ENSP00000239938,ENSP00000245414,ENSP00000256015,ENSP00000260197,ENSP00000262947,ENSP00000263640,ENSP00000263851,ENSP00000264122,ENSP00000264731,ENSP00000266557,ENSP00000267163,ENSP00000286301,ENSP00000297991,ENSP00000305355,ENSP00000305416,ENSP00000305422…	ACVR1,AGER,AQP3,ARHGDIB,BCL6,BRCA1,BTG1,C19orf10,C1QBP,CBLB,CD27,CD74,CD83,CEBPB,CIB1,CNR1,CSF1R,CUX1,CXCL10,CXCR3,EGR1,FAS,FKBP4,FOS,IL10,IL2RA,IL7,IRF1,IRF4,JUN,LCK,LILRB1,MAPK11,MYC,NFKBIA,PNP,PPP3CA,PRDM1,PRKCB,PRMT5,PTK2,PTK2B,RB1,RUNX2,RXRA,S1PR1,SARM1,SORL1,SPI1,STAT1,TGFBR2,TIMP1,TNFAIP3,TP63,TRIB1,TSC22D3,WARS,ZHX2
GO.0033993	response to lipid	39	3.4e-08	ENSP00000057513,ENSP00000216797,ENSP00000226279,ENSP00000237289,ENSP00000239938,ENSP00000244741,ENSP00000257904,ENSP00000258080,ENSP00000262643,ENSP00000284818,ENSP00000297991,ENSP00000302846,ENSP00000303315,ENSP00000303909,ENSP00000305422,ENSP00000306245,ENSP00000312150,ENSP00000315997,ENSP00000321203,ENSP00000330341,ENSP00000332049,ENSP00000332116,ENSP00000332816,ENSP00000333122,ENSP00000344155…	ABCA2,ABR,ACACA,AGER,AQP3,BRCA1,CCNE1,CD38,CD86,CDK4,CDKN1A,CEBPB,CNR1,CXCL9,EGR1,FAS,FOS,HTRA2,IL10,JUN,JUNB,LDHA,LILRB1,LY96,MDK,NFKBIA,NR4A3,PDE4B,PTGER4,PTK2B,RXRA,SOCS3,STAT1,TGFBR2,TNFAIP3,TNFRSF1B,TNIP2,TNIP3,TRIB1
GO.0044763	single-organism cellular process	208	4.08e-08	ENSP00000009530,ENSP00000013034,ENSP00000057513,ENSP00000075120,ENSP00000175506,ENSP00000215754,ENSP00000215781,ENSP00000216223,ENSP00000216797,ENSP00000218388,ENSP00000218516,ENSP00000219235,ENSP00000220597,ENSP00000221801,ENSP00000222553,ENSP00000224337,ENSP00000225614,ENSP00000225698,ENSP00000226253,ENSP00000228434,ENSP00000228945,ENSP00000229270,ENSP00000232014,ENSP00000234091,ENSP00000234590…	ABCA2,ABHD3,ACACA,ACOT7,ACVR1,AKT3,ALDOC,ALOX5AP,APOBEC3G,AQP3,ARHGDIB,ARID5B,ASB13,ASNS,ATM,B4GALT3,BATF,BCL6,BIRC3,BLK,BLNK,BMF,BNIP3L,BTG1,BZW2,C19orf10,C1QBP,CAMKK2,CARS,CCL22,CCL3L1,CCND2,CD164,CD27,CD274,CD52,CD53,CD69,CD72,CD74,CD83,CDC14A,CDC25A,CDK4,CDKN1A,CDKN2C,CENPV,CERS6,CIB1,CLEC2D,CSF1R,CTH,CTNND1,CXCL10,CXCL9,CXCR3,CYTH1,DCK,DNASE1,DPP4,DTX3L,DUSP22,EGR1,ENO1,ETV7,EXT1,FAS,FBL,FCE…
GO.0032502	developmental process	121	4.28e-08	ENSP00000013034,ENSP00000164227,ENSP00000175506,ENSP00000215754,ENSP00000218388,ENSP00000221801,ENSP00000221972,ENSP00000224337,ENSP00000226253,ENSP00000228945,ENSP00000229270,ENSP00000232014,ENSP00000237289,ENSP00000240618,ENSP00000244741,ENSP00000245414,ENSP00000251289,ENSP00000252029,ENSP00000254043,ENSP00000257904,ENSP00000258080,ENSP00000258761,ENSP00000259089,ENSP00000259633,ENSP00000259818…	ABR,ACVR1,ADAM15,ALDOC,AQP3,ARHGAP24,ARHGDIB,ASNS,ATF3,ATM,BATF,BCAR3,BCL2L11,BCL3,BCL6,BLK,BLNK,BRCA1,BZW2,C19orf10,CASZ1,CCNE1,CD164,CD72,CD79A,CD86,CDK4,CDKN1A,CDKN2C,CIB1,CNR1,CXCL10,CXCR3,DDIT4,DUSP22,EPC1,ETV7,FAS,FBL,FGR,FOS,GPI,HDAC1,HK2,HTRA2,HUWE1,IFI16,IL7,IRF1,ITGB1,ITK,ITPR1,JUN,JUNB,KLRK1,KRT15,LBH,LILRB1,LONP1,LTB,LYL1,MAFK,MAP3K7,MAPK11,MC1R,MIF,MSC,MTHFD1,MYC,MYH11,MYLIP,NAIP,NME…
GO.0002252	immune effector process	28	4.54e-08	ENSP00000009530,ENSP00000164227,ENSP00000225698,ENSP00000245414,ENSP00000266557,ENSP00000286639,ENSP00000290200,ENSP00000302846,ENSP00000305422,ENSP00000305651,ENSP00000306253,ENSP00000307305,ENSP00000315997,ENSP00000332049,ENSP00000332816,ENSP00000341189,ENSP00000347979,ENSP00000354394,ENSP00000354901,ENSP00000356346,ENSP00000356540,ENSP00000357113,ENSP00000360916,ENSP00000363115,ENSP00000370003…	APOBEC3G,BATF,BCL3,BNIP3L,C1QBP,CD27,CD74,CD86,CEBPB,CXCL10,CXCL9,DDIT4,FAS,FGR,IFI16,IL10RB,IRF1,IRF4,ITPR1,LAT,LILRB1,PTGER4,PTK2,PTK2B,PTPRC,STAT1,STX11,VAV2
GO.1902107	positive regulation of leukocyte differentiation	16	4.54e-08	ENSP00000009530,ENSP00000234091,ENSP00000263851,ENSP00000266557,ENSP00000267163,ENSP00000286301,ENSP00000306245,ENSP00000312150,ENSP00000332049,ENSP00000337825,ENSP00000351905,ENSP00000354532,ENSP00000358092,ENSP00000360266,ENSP00000368450,ENSP00000369293	CD27,CD74,CD83,CD86,CSF1R,FOS,ID2,IL2RA,IL7,JUN,LCK,PNP,PRDM1,RB1,TGFBR2,TRIB1
GO.0007162	negative regulation of cell adhesion	20	4.59e-08	ENSP00000009530,ENSP00000220597,ENSP00000228945,ENSP00000232014,ENSP00000245414,ENSP00000257600,ENSP00000264122,ENSP00000305422,ENSP00000309376,ENSP00000315997,ENSP00000341189,ENSP00000345281,ENSP00000349436,ENSP00000356346,ENSP00000357380,ENSP00000364217,ENSP00000369293,ENSP00000370989,ENSP00000374592,ENSP00000412237	ADAM15,AGER,ARHGDIB,BCL6,CBLB,CD164,CD274,CD74,CEBPB,DTX1,DUSP22,IL10,IL2RA,IRF1,LILRB1,MUC1,PAG1,PTK2,PTPRC,ZC3H12D
GO.0032101	regulation of response to external stimulus	41	5.27e-08	ENSP00000009530,ENSP00000177648,ENSP00000215754,ENSP00000215781,ENSP00000225698,ENSP00000232014,ENSP00000237289,ENSP00000240618,ENSP00000254043,ENSP00000257696,ENSP00000258080,ENSP00000261479,ENSP00000263464,ENSP00000284818,ENSP00000300408,ENSP00000302846,ENSP00000302935,ENSP00000303909,ENSP00000305416,ENSP00000305651,ENSP00000312150,ENSP00000315997,ENSP00000320936,ENSP00000330341,ENSP00000332816…	ABR,AGER,ALPK1,APOBEC3G,BCL6,BIRC3,BNIP3L,C1QBP,CD74,CNR1,CXCL10,CXCL9,CXCR3,HILPDA,HTRA2,IL10,IL16,IL17RA,IL2RA,KLRK1,KRT15,LBH,LCK,LILRB1,LY96,MIF,MYH11,OSM,PHB,PRDM1,PSMA6,PTGER4,PTK2B,S1PR1,SOCS3,SPN,TGFBR2,TNFAIP3,TNFRSF1B,TRIB1,VAV2
GO.0043068	positive regulation of programmed cell death	32	5.27e-08	ENSP00000215781,ENSP00000225698,ENSP00000232014,ENSP00000239938,ENSP00000241261,ENSP00000244741,ENSP00000256015,ENSP00000257572,ENSP00000257904,ENSP00000258080,ENSP00000263932,ENSP00000284818,ENSP00000303351,ENSP00000303909,ENSP00000315997,ENSP00000333122,ENSP00000337825,ENSP00000344352,ENSP00000346697,ENSP00000357917,ENSP00000358511,ENSP00000360266,ENSP00000360916,ENSP00000362795,ENSP00000363689…	ABR,AGER,ATF3,BCL6,BMF,BNIP3L,BTG1,C1QBP,CDK4,CDKN1A,CNR1,CXCR3,EGR1,HRK,HTRA2,ID3,IL10,ITGB1,JUN,LCK,LDHA,LGALS9,LILRB1,LY96,MLLT11,MYC,NR4A3,OSM,RXRA,TNFRSF8,TNFSF10,VAV2
GO.0044767	single-organism developmental process	120	5.27e-08	ENSP00000013034,ENSP00000164227,ENSP00000175506,ENSP00000215754,ENSP00000218388,ENSP00000221801,ENSP00000221972,ENSP00000224337,ENSP00000226253,ENSP00000228945,ENSP00000229270,ENSP00000232014,ENSP00000237289,ENSP00000240618,ENSP00000244741,ENSP00000245414,ENSP00000251289,ENSP00000252029,ENSP00000257904,ENSP00000258080,ENSP00000258761,ENSP00000259089,ENSP00000259633,ENSP00000259818,ENSP00000260197…	ABR,ACVR1,ADAM15,ALDOC,AQP3,ARHGAP24,ARHGDIB,ASNS,ATF3,ATM,BATF,BCAR3,BCL2L11,BCL3,BCL6,BLK,BLNK,BRCA1,BZW2,C19orf10,CASZ1,CCNE1,CD164,CD72,CD79A,CD86,CDK4,CDKN1A,CDKN2C,CIB1,CNR1,CXCL10,CXCR3,DDIT4,DUSP22,EPC1,ETV7,FAS,FBL,FGR,FOS,GPI,HDAC1,HK2,HTRA2,HUWE1,IFI16,IL7,IRF1,ITGB1,ITK,ITPR1,JUN,JUNB,KLRK1,LBH,LILRB1,LONP1,LTB,LYL1,MAFK,MAP3K7,MAPK11,MC1R,MIF,MSC,MTHFD1,MYC,MYH11,MYLIP,NAIP,NME1,NR4A…
GO.0010942	positive regulation of cell death	33	5.46e-08	ENSP00000215781,ENSP00000225698,ENSP00000232014,ENSP00000239938,ENSP00000241261,ENSP00000244741,ENSP00000256015,ENSP00000257572,ENSP00000257904,ENSP00000258080,ENSP00000263932,ENSP00000284818,ENSP00000303351,ENSP00000303909,ENSP00000307305,ENSP00000315997,ENSP00000333122,ENSP00000337825,ENSP00000344352,ENSP00000346697,ENSP00000357917,ENSP00000358511,ENSP00000360266,ENSP00000360916,ENSP00000362795…	ABR,AGER,ATF3,BCL6,BMF,BNIP3L,BTG1,C1QBP,CDK4,CDKN1A,CNR1,CXCR3,DDIT4,EGR1,HRK,HTRA2,ID3,IL10,ITGB1,JUN,LCK,LDHA,LGALS9,LILRB1,LY96,MLLT11,MYC,NR4A3,OSM,RXRA,TNFRSF8,TNFSF10,VAV2
GO.0045619	regulation of lymphocyte differentiation	16	5.48e-08	ENSP00000009530,ENSP00000232014,ENSP00000234091,ENSP00000245414,ENSP00000257600,ENSP00000263851,ENSP00000266557,ENSP00000332049,ENSP00000337825,ENSP00000347979,ENSP00000351905,ENSP00000354532,ENSP00000358092,ENSP00000368450,ENSP00000369293,ENSP00000370343	BCL6,CD27,CD74,CD83,CD86,DTX1,FAS,ID2,IL2RA,IL7,IRF1,IRF4,LCK,PNP,PRDM1,TGFBR2
GO.0051248	negative regulation of protein metabolic process	45	5.92e-08	ENSP00000215754,ENSP00000218388,ENSP00000227163,ENSP00000237289,ENSP00000241261,ENSP00000243346,ENSP00000244741,ENSP00000248673,ENSP00000248701,ENSP00000260197,ENSP00000261479,ENSP00000262265,ENSP00000262662,ENSP00000263464,ENSP00000266557,ENSP00000267163,ENSP00000278616,ENSP00000290551,ENSP00000291568,ENSP00000300408,ENSP00000307305,ENSP00000312150,ENSP00000315997,ENSP00000317992,ENSP00000323696…	AGER,ATF3,ATM,BIRC3,BRCA1,BTG2,CD27,CD44,CDKN1A,CDKN2C,CIB1,CRTAP,CSTB,DDIT4,DUSP22,ETV6,FAS,GPI,IFI16,IL10,JUN,LILRB1,MIF,MVP,MYC,NAIP,NMI,NOC2L,PHB,PIH1D1,PSMA6,PSMB5,PTPN1,PTPRC,RB1,SH3BP5,SOCS3,SORL1,SPI1,SPINK2,TIMP1,TNFAIP3,TNFSF10,TRIB1,ZFP36
GO.0034097	response to cytokine	34	6.24e-08	ENSP00000009530,ENSP00000215781,ENSP00000216223,ENSP00000218388,ENSP00000221847,ENSP00000226279,ENSP00000239938,ENSP00000245414,ENSP00000258080,ENSP00000262643,ENSP00000286301,ENSP00000290200,ENSP00000295025,ENSP00000300408,ENSP00000303315,ENSP00000305651,ENSP00000306245,ENSP00000320936,ENSP00000321203,ENSP00000330341,ENSP00000332049,ENSP00000332816,ENSP00000333873,ENSP00000354394,ENSP00000354901…	BRCA1,CCNE1,CD38,CD44,CD74,CD86,CIB1,CSF1R,CXCL10,CXCL9,EBI3,EGR1,FOS,HLA-A,HTRA2,IL10RB,IL15RA,IL17RA,IL2RA,IL2RB,IRF1,IRF4,JUN,JUNB,OSM,PHB,PTK2B,PTPN1,REL,SOCS3,STAT1,TIMP1,TNFRSF1B,TNIP2
GO.0032269	negative regulation of cellular protein metabolic process	43	7.69e-08	ENSP00000215754,ENSP00000218388,ENSP00000227163,ENSP00000237289,ENSP00000241261,ENSP00000244741,ENSP00000248673,ENSP00000248701,ENSP00000260197,ENSP00000261479,ENSP00000262265,ENSP00000262662,ENSP00000263464,ENSP00000266557,ENSP00000267163,ENSP00000278616,ENSP00000290551,ENSP00000291568,ENSP00000300408,ENSP00000307305,ENSP00000312150,ENSP00000317992,ENSP00000323696,ENSP00000330341,ENSP00000333873…	AGER,ATF3,ATM,BIRC3,BRCA1,BTG2,CD27,CD44,CDKN1A,CDKN2C,CIB1,CRTAP,CSTB,DDIT4,DUSP22,ETV6,FAS,GPI,IFI16,IL10,JUN,MIF,MVP,MYC,NAIP,NOC2L,PHB,PIH1D1,PSMA6,PSMB5,PTPN1,PTPRC,RB1,SH3BP5,SOCS3,SORL1,SPI1,SPINK2,TIMP1,TNFAIP3,TNFSF10,TRIB1,ZFP36
GO.0007155	cell adhesion	43	8.46e-08	ENSP00000085219,ENSP00000164227,ENSP00000221847,ENSP00000239938,ENSP00000245414,ENSP00000259089,ENSP00000259633,ENSP00000263851,ENSP00000264122,ENSP00000280612,ENSP00000283285,ENSP00000286639,ENSP00000302846,ENSP00000303351,ENSP00000305416,ENSP00000305422,ENSP00000305988,ENSP00000308893,ENSP00000309376,ENSP00000315997,ENSP00000333873,ENSP00000337825,ENSP00000341189,ENSP00000347979,ENSP00000348384…	ADAM15,ALCAM,BATF,BCL2L11,BCL3,BLK,CBLB,CD164,CD22,CD44,CD72,CD96,CD99,CEBPB,CIB1,CXCR3,DPP4,EBI3,EGR1,FAS,ICOSLG,IL7,IRF1,IRF4,ITGB1,ITK,LAMB3,LAT,LCK,LILRB1,LY9,NEDD9,PCDHGB7,PPP3CA,PTGER4,PTK2,PTPRC,RUNX2,S1PR1,SLC7A11,SNED1,SPN,STX11
GO.0032496	response to lipopolysaccharide	22	9.08e-08	ENSP00000057513,ENSP00000216797,ENSP00000237289,ENSP00000284818,ENSP00000302846,ENSP00000303315,ENSP00000303909,ENSP00000305422,ENSP00000305651,ENSP00000306245,ENSP00000312150,ENSP00000315997,ENSP00000321203,ENSP00000330341,ENSP00000332049,ENSP00000332116,ENSP00000354394,ENSP00000354901,ENSP00000358511,ENSP00000360266,ENSP00000365435,ENSP00000412237	ABR,CD86,CEBPB,CNR1,CXCL10,CXCL9,FOS,IL10,JUN,JUNB,LILRB1,LY96,NFKBIA,PDE4B,PTGER4,SOCS3,STAT1,TNFAIP3,TNFRSF1B,TNIP2,TNIP3,TRIB1
GO.0070664	negative regulation of leukocyte proliferation	12	1.04e-07	ENSP00000237289,ENSP00000261652,ENSP00000264122,ENSP00000278616,ENSP00000305422,ENSP00000315997,ENSP00000353238,ENSP00000358092,ENSP00000369293,ENSP00000370989,ENSP00000374592,ENSP00000412237	ATM,CBLB,CD274,CEBPB,IL10,IL2RA,LILRB1,PRDM1,SPN,TNFAIP3,TNFRSF13B,ZC3H12D
GO.0030154	cell differentiation	90	1.07e-07	ENSP00000001008,ENSP00000013034,ENSP00000164227,ENSP00000221801,ENSP00000221972,ENSP00000224337,ENSP00000226253,ENSP00000232014,ENSP00000239938,ENSP00000240618,ENSP00000244741,ENSP00000245414,ENSP00000252029,ENSP00000258080,ENSP00000258761,ENSP00000259089,ENSP00000259633,ENSP00000259818,ENSP00000260197,ENSP00000261622,ENSP00000261652,ENSP00000262265,ENSP00000262662,ENSP00000262854,ENSP00000263062…	ACVR1,ADAM15,ALDOC,ARHGAP24,ARID5B,ATF3,BATF,BCL2L11,BCL3,BCL6,BLK,BLNK,BZW2,CD72,CD79A,CD86,CDKN1A,CDKN2C,CIB1,CNR1,CSF1R,DDIT4,EGR1,EPC1,ETV7,EXT1,FAS,FBL,FGR,FKBP4,FOS,HDAC1,HTRA2,HUWE1,ID3,IFI16,IL10,IL7,IRF1,ITGB1,ITK,JUN,JUNB,KLRK1,LCK,LILRB1,LYL1,MAPK11,MDK,MYH11,NME1,NR4A3,PGK1,PHB,PIH1D1,PIP4K2A,PLXNA1,PPP3CA,PRDM1,PRMT5,PTGER4,PTK2B,PTPRC,RAB13,RXRA,S1PR1,SARM1,SEMA6A,SGCB,SGPL1,SH2B3,S…
GO.1903708	positive regulation of hemopoiesis	17	1.18e-07	ENSP00000009530,ENSP00000234091,ENSP00000263851,ENSP00000266557,ENSP00000267163,ENSP00000286301,ENSP00000306245,ENSP00000312150,ENSP00000332049,ENSP00000337825,ENSP00000351905,ENSP00000354532,ENSP00000358092,ENSP00000360266,ENSP00000368450,ENSP00000369293,ENSP00000370256	CD27,CD74,CD83,CD86,CSF1R,FOS,FOXC1,ID2,IL2RA,IL7,JUN,LCK,PNP,PRDM1,RB1,TGFBR2,TRIB1
GO.0042221	response to chemical	102	1.21e-07	ENSP00000009530,ENSP00000057513,ENSP00000215754,ENSP00000215781,ENSP00000216223,ENSP00000219235,ENSP00000221847,ENSP00000222553,ENSP00000227163,ENSP00000228434,ENSP00000234091,ENSP00000237289,ENSP00000239938,ENSP00000245414,ENSP00000252029,ENSP00000256015,ENSP00000257818,ENSP00000259089,ENSP00000259633,ENSP00000260502,ENSP00000262643,ENSP00000262947,ENSP00000263233,ENSP00000263640,ENSP00000266557…	ABCA2,ACACA,ACVR1,AGER,ALOX5AP,AQP3,ATF3,BCAR3,BCL2L11,BLK,BRCA1,BTG1,BTG2,C10orf2,C19orf10,CCL22,CCL3L1,CCNE1,CD27,CD44,CD69,CD72,CD74,CD83,CEBPB,CIB1,CSF1R,CTH,CXCL9,DDIT4,DUSP22,EBI3,EGR1,EXT1,FGR,FOS,FOXC1,HDAC1,HLA-A,HSP90B1,HTR3A,ID2,IL10,IL10RB,IL15RA,IL16,IL17RA,IL2RA,IL2RB,IRF1,IRF4,ITGB1,ITPR1,JUN,LDHA,LILRB1,LMO2,LY96,MAP3K7,MAPK11,MDK,MIF,MYC,MYH11,NAIP,NAMPT,OSM,PDE4B,PHB,PLXNA1,PNP,…
GO.0002697	regulation of immune effector process	26	1.51e-07	ENSP00000009530,ENSP00000177648,ENSP00000215754,ENSP00000225698,ENSP00000232014,ENSP00000237289,ENSP00000240618,ENSP00000257696,ENSP00000263464,ENSP00000264072,ENSP00000300408,ENSP00000303909,ENSP00000315997,ENSP00000332049,ENSP00000337825,ENSP00000345281,ENSP00000353238,ENSP00000356346,ENSP00000358335,ENSP00000363115,ENSP00000366005,ENSP00000369293,ENSP00000370343,ENSP00000378856,ENSP00000385057…	ABR,ALPK1,APOBEC3G,BCL6,BIRC3,C1QBP,CD74,CD86,DUSP22,FCER2,FGR,HILPDA,HLA-A,IL10,IL2RA,IRF4,KLRK1,LCK,LGALS9,LILRB1,MAP3K7,MIF,PHB,PTPRC,SPN,TNFAIP3
GO.0009605	response to external stimulus	64	1.57e-07	ENSP00000057513,ENSP00000215754,ENSP00000216797,ENSP00000217426,ENSP00000219235,ENSP00000234091,ENSP00000234590,ENSP00000237289,ENSP00000239938,ENSP00000244741,ENSP00000245414,ENSP00000248673,ENSP00000252029,ENSP00000259633,ENSP00000262643,ENSP00000263036,ENSP00000263932,ENSP00000284818,ENSP00000286639,ENSP00000290200,ENSP00000290551,ENSP00000297991,ENSP00000302935,ENSP00000303315,ENSP00000303351…	ABR,AGER,AHCY,APOBEC3G,AQP3,ATF3,BATF,BCL2L11,BNIP3L,BTG2,CCL22,CCL3L1,CCNE1,CD72,CD86,CDKN1A,CNR1,DDIT4,EGR1,ENO1,EXT1,FAS,FGR,FOS,ID2,IFI16,IL10,IL10RB,IL16,IRF1,IRF4,ITGB1,JUNB,LCK,LDHA,LILRB1,LY96,LYST,MIF,MYH11,NFKBIA,NR4A3,OPTN,PDE4B,PLXNA1,PTK2,PTK2B,PTPRC,RAB13,RXRA,S1PR1,SEMA6A,SOCS3,STAT1,TGFBR2,TNFAIP3,TNFRSF1B,TNFRSF8,TNIP2,TNIP3,TRIB1,TYMP,VAV2,ZFP36
GO.0043065	positive regulation of apoptotic process	31	1.58e-07	ENSP00000215781,ENSP00000225698,ENSP00000232014,ENSP00000239938,ENSP00000241261,ENSP00000256015,ENSP00000257572,ENSP00000257904,ENSP00000258080,ENSP00000263932,ENSP00000284818,ENSP00000303351,ENSP00000303909,ENSP00000315997,ENSP00000333122,ENSP00000337825,ENSP00000344352,ENSP00000346697,ENSP00000357917,ENSP00000358511,ENSP00000360266,ENSP00000360916,ENSP00000362795,ENSP00000363689,ENSP00000364217…	ABR,AGER,ATF3,BCL6,BMF,BNIP3L,BTG1,C1QBP,CDK4,CNR1,CXCR3,EGR1,HRK,HTRA2,ID3,IL10,ITGB1,JUN,LCK,LDHA,LGALS9,LILRB1,LY96,MLLT11,MYC,NR4A3,OSM,RXRA,TNFRSF8,TNFSF10,VAV2
GO.0097190	apoptotic signaling pathway	24	1.94e-07	ENSP00000164227,ENSP00000226279,ENSP00000241261,ENSP00000258080,ENSP00000264731,ENSP00000266557,ENSP00000278616,ENSP00000284818,ENSP00000303909,ENSP00000305422,ENSP00000306253,ENSP00000307305,ENSP00000333873,ENSP00000346697,ENSP00000353238,ENSP00000356022,ENSP00000357113,ENSP00000357917,ENSP00000360266,ENSP00000360916,ENSP00000362298,ENSP00000365435,ENSP00000370003,ENSP00000418960	ABR,ATM,BCL3,BMF,BNIP3L,BRCA1,CD27,CD38,CEBPB,CIB1,DDIT4,HTRA2,IFI16,ITPR1,JUN,LY96,MLLT11,SGPL1,SOD2,SPN,TNFRSF1B,TNFSF10,TP63,VAV2
GO.0009628	response to abiotic stimulus	46	2e-07	ENSP00000001008,ENSP00000164227,ENSP00000175506,ENSP00000215781,ENSP00000216797,ENSP00000217426,ENSP00000226279,ENSP00000234091,ENSP00000239938,ENSP00000244741,ENSP00000245414,ENSP00000256996,ENSP00000257904,ENSP00000258080,ENSP00000263932,ENSP00000264731,ENSP00000278616,ENSP00000290551,ENSP00000299767,ENSP00000302846,ENSP00000303315,ENSP00000303351,ENSP00000303706,ENSP00000305651,ENSP00000306245…	AGER,AHCY,ASNS,ATM,BCL3,BRCA1,BTG2,CD38,CDC25A,CDK4,CDKN1A,CXCL10,DDB2,DDIT4,DPP4,EGR1,FAS,FKBP4,FOS,HSP90B1,HTRA2,ICOSLG,ID2,IFI16,IRF1,ITGB1,ITPR1,JUNB,LCK,LDHA,LONP1,MC1R,MYC,NFKBIA,NOC2L,OSM,PTGER4,PTK2B,SNN,SOCS3,TERT,TGFBR2,TNFRSF8,TP63,TSC22D3,TXN
GO.0016337	single organismal cell-cell adhesion	27	2.05e-07	ENSP00000164227,ENSP00000221847,ENSP00000239938,ENSP00000245414,ENSP00000259089,ENSP00000263851,ENSP00000264122,ENSP00000280612,ENSP00000286639,ENSP00000302846,ENSP00000303351,ENSP00000305422,ENSP00000315997,ENSP00000337825,ENSP00000347979,ENSP00000353238,ENSP00000353731,ENSP00000356346,ENSP00000356540,ENSP00000360493,ENSP00000370343,ENSP00000378323,ENSP00000378845,ENSP00000382004,ENSP00000384432…	BATF,BCL3,BLK,CBLB,CD44,CEBPB,CTNND1,DPP4,EBI3,EGR1,FAS,ICOSLG,IL7,IRF1,IRF4,ITGB1,ITK,LAT,LCK,LILRB1,PPP3CA,PTGER4,PTPRC,RUNX2,SLC7A11,SPN,STX11
GO.0042129	regulation of T cell proliferation	15	2.11e-07	ENSP00000221847,ENSP00000245414,ENSP00000264122,ENSP00000291232,ENSP00000305422,ENSP00000315997,ENSP00000332049,ENSP00000353238,ENSP00000354532,ENSP00000356346,ENSP00000369293,ENSP00000370989,ENSP00000374592,ENSP00000384432,ENSP00000412237	CBLB,CD274,CD86,CEBPB,EBI3,ICOSLG,IL10,IL2RA,IRF1,LILRB1,PNP,PTPRC,SPN,TNFRSF13C,ZC3H12D
GO.1901700	response to oxygen-containing compound	51	2.19e-07	ENSP00000057513,ENSP00000175506,ENSP00000216797,ENSP00000218388,ENSP00000226279,ENSP00000227163,ENSP00000237289,ENSP00000244741,ENSP00000256015,ENSP00000257904,ENSP00000258080,ENSP00000259089,ENSP00000262643,ENSP00000262947,ENSP00000266557,ENSP00000284818,ENSP00000290551,ENSP00000297991,ENSP00000299767,ENSP00000302846,ENSP00000303315,ENSP00000303909,ENSP00000305355,ENSP00000305422,ENSP00000306245…	ABR,ACACA,AGER,AQP3,ASNS,BLK,BRCA1,BTG1,BTG2,C10orf2,C19orf10,CCNE1,CD27,CD38,CD86,CDK4,CDKN1A,CEBPB,CXCL9,FGR,FOS,HSP90B1,HTR3A,HTRA2,IL10,JUNB,LDHA,LILRB1,LY96,NAIP,NFKBIA,NR4A3,PDE4B,PPP3CA,PRKCB,PTGER4,PTK2,PTK2B,RAB13,RXRA,SARM1,SOD2,SPI1,TGFBR2,TIMP1,TNFAIP3,TNFRSF1B,TNIP2,TNIP3,TRIB1,TXN
GO.0034112	positive regulation of homotypic cell-cell adhesion	17	2.2e-07	ENSP00000009530,ENSP00000221847,ENSP00000240618,ENSP00000263851,ENSP00000291232,ENSP00000315997,ENSP00000351905,ENSP00000353238,ENSP00000353731,ENSP00000354532,ENSP00000356346,ENSP00000358335,ENSP00000368450,ENSP00000369293,ENSP00000370989,ENSP00000384432,ENSP00000398632	CD274,CD44,CD74,CD83,DPP4,EBI3,ICOSLG,IL2RA,IL7,KLRK1,LILRB1,MAP3K7,PNP,PTPRC,SPN,TGFBR2,TNFRSF13C
GO.1901214	regulation of neuron death	20	2.26e-07	ENSP00000239938,ENSP00000258080,ENSP00000260197,ENSP00000263036,ENSP00000264731,ENSP00000278616,ENSP00000290551,ENSP00000295025,ENSP00000305422,ENSP00000307305,ENSP00000332816,ENSP00000333122,ENSP00000352852,ENSP00000356022,ENSP00000360266,ENSP00000364217,ENSP00000376943,ENSP00000405573,ENSP00000406738,ENSP00000428657	AGER,ATM,BCL2L11,BTG2,CEBPB,DDIT4,EGR1,GPI,HTRA2,JUN,MDK,NAIP,NR4A3,OPTN,PTK2B,REL,SARM1,SOD2,SORL1,TP63
GO.1903039	positive regulation of leukocyte cell-cell adhesion	17	2.39e-07	ENSP00000009530,ENSP00000221847,ENSP00000240618,ENSP00000263851,ENSP00000291232,ENSP00000315997,ENSP00000351905,ENSP00000353238,ENSP00000353731,ENSP00000354532,ENSP00000356346,ENSP00000358335,ENSP00000368450,ENSP00000369293,ENSP00000370989,ENSP00000384432,ENSP00000398632	CD274,CD44,CD74,CD83,DPP4,EBI3,ICOSLG,IL2RA,IL7,KLRK1,LILRB1,MAP3K7,PNP,PTPRC,SPN,TGFBR2,TNFRSF13C
GO.0051707	response to other organism	34	2.78e-07	ENSP00000057513,ENSP00000216797,ENSP00000219235,ENSP00000234590,ENSP00000237289,ENSP00000245414,ENSP00000263036,ENSP00000284818,ENSP00000286639,ENSP00000290200,ENSP00000302846,ENSP00000303315,ENSP00000303909,ENSP00000306245,ENSP00000307305,ENSP00000312150,ENSP00000315997,ENSP00000321203,ENSP00000330341,ENSP00000332049,ENSP00000332116,ENSP00000354394,ENSP00000356346,ENSP00000357113,ENSP00000358511…	ABR,APOBEC3G,BATF,BCL2L11,BNIP3L,CCL22,CD86,CNR1,DDIT4,ENO1,FGR,FOS,IFI16,IL10,IL10RB,IRF1,IRF4,JUN,JUNB,LILRB1,LY96,LYST,NFKBIA,OPTN,PDE4B,PTGER4,PTPRC,SOCS3,STAT1,TNFAIP3,TNFRSF1B,TNIP2,TNIP3,TRIB1
GO.0080090	regulation of primary metabolic process	130	3.29e-07	ENSP00000009530,ENSP00000046794,ENSP00000215754,ENSP00000215781,ENSP00000216797,ENSP00000218388,ENSP00000221847,ENSP00000222553,ENSP00000225698,ENSP00000226279,ENSP00000227163,ENSP00000234091,ENSP00000234590,ENSP00000237289,ENSP00000239938,ENSP00000241261,ENSP00000244741,ENSP00000246957,ENSP00000248673,ENSP00000248701,ENSP00000256015,ENSP00000257600,ENSP00000257724,ENSP00000257818,ENSP00000257915…	ABCA2,ACVR1,APOBEC3G,ARID5B,ATM,BCAR3,BIRC3,BRCA1,BTG1,C19orf10,C1QBP,CAMKK2,CASZ1,CBLB,CCND2,CD27,CD38,CD44,CD74,CD86,CDC25A,CDKN1A,CDKN2C,CIB1,CNR1,CRTAP,CSF1R,CSTB,CTH,CTNND1,CXCL10,CXCL9,CXCR3,DTX1,DUSP22,EBI3,EGR1,ENO1,EPC1,ETV7,FAS,FGR,FOS,FOXC1,GPI,HDAC1,HIST1H1C,HSP90B1,HTRA2,ID2,IFI16,IKZF2,IL10,IL16,IRF4,JUN,LAT,LBH,LCP2,LGALS9,LILRB1,LMO2,LONP1,LTB,LY96,LYL1,MAFK,MAPK11,MC1R,MDFIC,MDK,…
GO.0001932	regulation of protein phosphorylation	47	3.47e-07	ENSP00000009530,ENSP00000046794,ENSP00000215754,ENSP00000215781,ENSP00000237289,ENSP00000244741,ENSP00000257724,ENSP00000257904,ENSP00000260197,ENSP00000260502,ENSP00000261254,ENSP00000262643,ENSP00000262662,ENSP00000262947,ENSP00000263640,ENSP00000266557,ENSP00000267163,ENSP00000286301,ENSP00000300408,ENSP00000303706,ENSP00000305651,ENSP00000307305,ENSP00000312150,ENSP00000312741,ENSP00000319169…	ACVR1,AGER,ATF3,BCAR3,C19orf10,CAMKK2,CCND2,CCNE1,CD27,CD44,CD74,CDC25A,CDK4,CDKN1A,CDKN2C,CIB1,CSF1R,CXCL10,DDIT4,DUSP22,FGR,JUN,LAT,LCK,LCP2,LGALS9,MAPK11,MDFIC,MIF,MVP,MYC,OSM,PHB,PRMT5,PTK2,PTK2B,PTPN1,PTPRC,RB1,SH3BP5,SOCS3,SORL1,SPN,TGFBR2,TNFAIP3,TRIB1,TXN
GO.0042493	response to drug	26	4.53e-07	ENSP00000226279,ENSP00000228434,ENSP00000239938,ENSP00000244741,ENSP00000257904,ENSP00000260502,ENSP00000262643,ENSP00000303315,ENSP00000306245,ENSP00000308895,ENSP00000330341,ENSP00000332049,ENSP00000332116,ENSP00000332816,ENSP00000337825,ENSP00000344155,ENSP00000351905,ENSP00000352852,ENSP00000354532,ENSP00000360266,ENSP00000364217,ENSP00000367207,ENSP00000374443,ENSP00000378323,ENSP00000412237…	ABCA2,AGER,BCAR3,CCNE1,CD38,CD69,CD86,CDK4,CDKN1A,EGR1,FOS,IL10,JUN,JUNB,LCK,LDHA,LYST,MDK,MYC,PDE4B,PNP,PPP3CA,PTK2B,SLC19A1,SOCS3,TGFBR2
GO.0023056	positive regulation of signaling	53	4.6e-07	ENSP00000009530,ENSP00000215754,ENSP00000215781,ENSP00000220597,ENSP00000224337,ENSP00000225698,ENSP00000226279,ENSP00000239938,ENSP00000241261,ENSP00000257572,ENSP00000257724,ENSP00000258080,ENSP00000259089,ENSP00000261464,ENSP00000261479,ENSP00000262947,ENSP00000263464,ENSP00000263640,ENSP00000266557,ENSP00000278616,ENSP00000286301,ENSP00000295025,ENSP00000300408,ENSP00000305355,ENSP00000305651…	ACVR1,AGER,ATF3,ATM,BCL2L11,BIRC3,BLK,BLNK,BMF,C19orf10,C1QBP,CD27,CD38,CD44,CD74,CIB1,CSF1R,CTH,CXCL10,CXCL9,CXCR3,DUSP22,EGR1,FGR,HRK,HTRA2,IL10,LAT,LGALS9,MAPK11,MC1R,MDFIC,MIF,MLLT11,NSF,OSM,PAG1,PHB,PRKCB,PSMA6,PSMB5,PTK2,PTK2B,PTPRC,REL,SH2B3,SHB,SKAP1,TERT,TNFSF10,TNIP2,TRAF5,TXN
GO.0022408	negative regulation of cell-cell adhesion	15	4.83e-07	ENSP00000009530,ENSP00000220597,ENSP00000232014,ENSP00000245414,ENSP00000257600,ENSP00000264122,ENSP00000305422,ENSP00000315997,ENSP00000341189,ENSP00000345281,ENSP00000353238,ENSP00000369293,ENSP00000370989,ENSP00000374592,ENSP00000412237	BCL6,CBLB,CD274,CD74,CEBPB,DTX1,DUSP22,IL10,IL2RA,IRF1,LILRB1,PAG1,PTK2,SPN,ZC3H12D
GO.0050871	positive regulation of B cell activation	11	4.91e-07	ENSP00000009530,ENSP00000215754,ENSP00000226279,ENSP00000232014,ENSP00000244741,ENSP00000263851,ENSP00000266557,ENSP00000291232,ENSP00000321203,ENSP00000356346,ENSP00000358092	BCL6,CD27,CD38,CD74,CDKN1A,IL7,MIF,PRDM1,PTPRC,TNFRSF13C,TNIP2
GO.2001234	negative regulation of apoptotic signaling pathway	18	5.53e-07	ENSP00000009530,ENSP00000215754,ENSP00000237289,ENSP00000246957,ENSP00000258080,ENSP00000262265,ENSP00000263640,ENSP00000263851,ENSP00000309572,ENSP00000317992,ENSP00000346697,ENSP00000356022,ENSP00000357380,ENSP00000358335,ENSP00000359976,ENSP00000360683,ENSP00000398632,ENSP00000418960	ACVR1,BMF,BRCA1,CD44,CD74,CTH,HTRA2,IL7,MAP3K7,MIF,MUC1,NOC2L,PIH1D1,PTPN1,SOD2,TERT,TNFAIP3,TRAP1
GO.0050672	negative regulation of lymphocyte proliferation	11	5.74e-07	ENSP00000261652,ENSP00000264122,ENSP00000278616,ENSP00000305422,ENSP00000315997,ENSP00000353238,ENSP00000358092,ENSP00000369293,ENSP00000370989,ENSP00000374592,ENSP00000412237	ATM,CBLB,CD274,CEBPB,IL10,IL2RA,LILRB1,PRDM1,SPN,TNFRSF13B,ZC3H12D
GO.0043900	regulation of multi-organism process	27	7.9e-07	ENSP00000177648,ENSP00000215754,ENSP00000218388,ENSP00000225698,ENSP00000228945,ENSP00000237289,ENSP00000257696,ENSP00000257724,ENSP00000263464,ENSP00000264072,ENSP00000284818,ENSP00000312150,ENSP00000315997,ENSP00000333873,ENSP00000337825,ENSP00000343990,ENSP00000353238,ENSP00000354394,ENSP00000357113,ENSP00000358092,ENSP00000358511,ENSP00000360266,ENSP00000362649,ENSP00000369293,ENSP00000376943…	ALPK1,APOBEC3G,ARHGDIB,BCL2L11,BIRC3,C1QBP,CIB1,CNR1,FCER2,HDAC1,HILPDA,IFI16,IL10,IL2RA,JUN,LCK,LILRB1,LY96,MDFIC,MIF,PRDM1,SPN,STAT1,TIMP1,TNFAIP3,TRIB1,TRIM14
GO.0048731	system development	96	8.13e-07	ENSP00000013034,ENSP00000164227,ENSP00000175506,ENSP00000215781,ENSP00000218388,ENSP00000221972,ENSP00000224337,ENSP00000227163,ENSP00000232014,ENSP00000237289,ENSP00000244741,ENSP00000245414,ENSP00000252029,ENSP00000257818,ENSP00000257904,ENSP00000258080,ENSP00000258761,ENSP00000259089,ENSP00000259633,ENSP00000259818,ENSP00000260197,ENSP00000260502,ENSP00000261622,ENSP00000261652,ENSP00000262643…	ABR,ACVR1,ADAM15,AQP3,ARHGAP24,ASNS,ATF3,BATF,BCAR3,BCL2L11,BCL3,BCL6,BLK,BLNK,BZW2,C19orf10,CCNE1,CD164,CD72,CD79A,CD86,CDK4,CDKN1A,CDKN2C,CIB1,CNR1,CXCL10,CXCR3,DDIT4,EPC1,ETV7,FAS,FOS,GPI,HDAC1,HK2,HTRA2,ID3,IFI16,IL7,IRF1,ITGB1,ITK,JUN,JUNB,LCK,LILRB1,LMO2,LTB,LYL1,MAFK,MAP3K7,MSC,MTHFD1,MYC,MYH11,MYLIP,NAIP,NME1,NR4A3,NRSN1,OSM,PIP4K2A,PPP3CA,PRDM1,PRMT5,PTGER4,PTK2B,PTPRC,RAB13,RB1,RXRA,SAR…
GO.0007275	multicellular organismal development	106	8.15e-07	ENSP00000013034,ENSP00000164227,ENSP00000175506,ENSP00000218388,ENSP00000221972,ENSP00000224337,ENSP00000227163,ENSP00000228945,ENSP00000229270,ENSP00000232014,ENSP00000237289,ENSP00000244741,ENSP00000245414,ENSP00000251289,ENSP00000252029,ENSP00000257904,ENSP00000258080,ENSP00000258761,ENSP00000259089,ENSP00000259633,ENSP00000259818,ENSP00000260197,ENSP00000260502,ENSP00000261622,ENSP00000261652…	ABR,ACVR1,ADAM15,AQP3,ARHGAP24,ARHGDIB,ASNS,ATF3,BATF,BCAR3,BCL2L11,BCL3,BCL6,BLK,BLNK,BRCA1,BZW2,C19orf10,CASZ1,CCNE1,CD164,CD72,CD79A,CD86,CDK4,CDKN1A,CDKN2C,CIB1,CNR1,CXCL10,CXCR3,DDIT4,DUSP22,EPC1,ETV7,FAS,FOS,GPI,HDAC1,HK2,HTRA2,IFI16,IL7,IRF1,ITGB1,ITK,ITPR1,JUN,JUNB,LAMB3,LBH,LCK,LILRB1,LTB,LYL1,MAFK,MAP3K7,MC1R,MSC,MTHFD1,MYC,MYH11,MYLIP,NAIP,NME1,NR4A3,NRSN1,NUDC,PIP4K2A,PPP3CA,PRDM1,PRM…
GO.0042325	regulation of phosphorylation	48	1.03e-06	ENSP00000009530,ENSP00000046794,ENSP00000215754,ENSP00000215781,ENSP00000237289,ENSP00000244741,ENSP00000257724,ENSP00000257904,ENSP00000260197,ENSP00000260502,ENSP00000261254,ENSP00000262133,ENSP00000262643,ENSP00000262662,ENSP00000262947,ENSP00000263640,ENSP00000266557,ENSP00000267163,ENSP00000286301,ENSP00000300408,ENSP00000303706,ENSP00000305651,ENSP00000312150,ENSP00000312741,ENSP00000319169…	ACVR1,AGER,ATF3,BCAR3,C19orf10,CAMKK2,CCND2,CCNE1,CD27,CD44,CD74,CDC25A,CDK4,CDKN1A,CDKN2C,CIB1,CSF1R,CXCL10,DUSP22,FGR,JUN,LAT,LCK,LCP2,LGALS9,MAPK11,MDFIC,MIF,MVP,MYC,OSM,PHB,PRMT5,PTK2,PTK2B,PTPN1,PTPRC,RB1,RBL2,SH3BP5,SOCS3,SORL1,SPN,TGFBR2,TNFAIP3,TRIB1,TXN,VAV2
GO.0050870	positive regulation of T cell activation	16	1.05e-06	ENSP00000009530,ENSP00000221847,ENSP00000240618,ENSP00000263851,ENSP00000291232,ENSP00000315997,ENSP00000351905,ENSP00000353238,ENSP00000353731,ENSP00000354532,ENSP00000356346,ENSP00000358335,ENSP00000368450,ENSP00000369293,ENSP00000370989,ENSP00000384432	CD274,CD74,CD83,DPP4,EBI3,ICOSLG,IL2RA,IL7,KLRK1,LILRB1,MAP3K7,PNP,PTPRC,SPN,TGFBR2,TNFRSF13C
GO.0010647	positive regulation of cell communication	55	1.16e-06	ENSP00000009530,ENSP00000177648,ENSP00000215754,ENSP00000215781,ENSP00000220597,ENSP00000224337,ENSP00000225698,ENSP00000226279,ENSP00000239938,ENSP00000241261,ENSP00000254043,ENSP00000257572,ENSP00000257724,ENSP00000258080,ENSP00000259089,ENSP00000261464,ENSP00000261479,ENSP00000262947,ENSP00000263464,ENSP00000263640,ENSP00000266557,ENSP00000278616,ENSP00000286301,ENSP00000295025,ENSP00000300408…	ACVR1,AGER,ALPK1,ATF3,ATM,BCL2L11,BIRC3,BLK,BLNK,BMF,C19orf10,C1QBP,CD27,CD38,CD44,CD74,CIB1,CSF1R,CTH,CXCL10,CXCL9,CXCR3,DUSP22,EGR1,FGR,HRK,HTRA2,IL10,KRT15,LAT,LGALS9,MAPK11,MC1R,MDFIC,MIF,MLLT11,MYH11,OSM,PAG1,PHB,PRKCB,PSMA6,PSMB5,PTK2,PTK2B,PTPRC,REL,SH2B3,SHB,SKAP1,TERT,TNFSF10,TNIP2,TRAF5,TXN
GO.0051726	regulation of cell cycle	40	1.31e-06	ENSP00000175506,ENSP00000215754,ENSP00000215781,ENSP00000234091,ENSP00000237289,ENSP00000244741,ENSP00000245414,ENSP00000257904,ENSP00000258080,ENSP00000261254,ENSP00000261479,ENSP00000262133,ENSP00000262643,ENSP00000262662,ENSP00000264731,ENSP00000267163,ENSP00000278616,ENSP00000299736,ENSP00000302886,ENSP00000303315,ENSP00000303351,ENSP00000303706,ENSP00000315997,ENSP00000319169,ENSP00000329102…	AK1,ASNS,ATM,BCL2L11,BRCA1,CCND2,CCNE1,CDC25A,CDK4,CDKN1A,CDKN2C,CENPV,FOXC1,HDAC1,HTRA2,ID2,ID3,IRF1,ITGB1,JUN,JUNB,LILRB1,LIN9,MIF,MUC1,MYC,NR4A3,OSM,PA2G4,PES1,PIM3,PRMT5,PSMA6,PSMB5,PTPRC,RB1,RBL2,TNFAIP3,TP63,ZC3H12D
GO.0001944	vasculature development	27	1.33e-06	ENSP00000227163,ENSP00000239938,ENSP00000252029,ENSP00000262947,ENSP00000263062,ENSP00000263640,ENSP00000264824,ENSP00000303315,ENSP00000303351,ENSP00000305416,ENSP00000330341,ENSP00000332816,ENSP00000333873,ENSP00000347495,ENSP00000349436,ENSP00000351905,ENSP00000358092,ENSP00000358335,ENSP00000360266,ENSP00000360916,ENSP00000362298,ENSP00000362795,ENSP00000366936,ENSP00000370256,ENSP00000370839…	ACVR1,ADAM15,ARHGAP24,C19orf10,CIB1,CXCR3,EGR1,EPC1,FOXC1,GPI,ITGB1,JUN,JUNB,LYL1,MAP3K7,PRDM1,PTK2B,S1PR1,SGCB,SGPL1,SHB,SOCS3,SPI1,TGFBR2,TYMP,VAV2,WARS
GO.0051253	negative regulation of RNA metabolic process	46	1.33e-06	ENSP00000164227,ENSP00000216797,ENSP00000225698,ENSP00000226279,ENSP00000232014,ENSP00000234590,ENSP00000237289,ENSP00000239938,ENSP00000245414,ENSP00000248673,ENSP00000257724,ENSP00000257818,ENSP00000263062,ENSP00000264731,ENSP00000267163,ENSP00000279873,ENSP00000290551,ENSP00000295025,ENSP00000300408,ENSP00000302886,ENSP00000303315,ENSP00000305422,ENSP00000309572,ENSP00000312150,ENSP00000314655…	APOBEC3G,ARID5B,BCL3,BCL6,BRCA1,BTG2,C1QBP,CD38,CEBPB,CUX1,DUSP22,EGR1,ENO1,EPC1,ETV7,HDAC1,HIST1H1C,IFI16,IRF1,JUN,JUNB,LMO2,MDFIC,MUC1,MYC,NFKBIA,NOC2L,PA2G4,PHB,PRDM1,PRMT5,RB1,REL,RUNX2,RXRA,STAT1,TERT,TNFAIP3,TP63,TRIB1,TRIM14,TSC22D3,TXN,ZFP36,ZHX2,ZNF238
GO.0030217	T cell differentiation	14	1.36e-06	ENSP00000164227,ENSP00000239938,ENSP00000245414,ENSP00000259089,ENSP00000263851,ENSP00000286639,ENSP00000302846,ENSP00000337825,ENSP00000347979,ENSP00000353238,ENSP00000356346,ENSP00000360493,ENSP00000370343,ENSP00000398655	BATF,BCL3,BLK,EGR1,FAS,IL7,IRF1,IRF4,ITK,LCK,PTGER4,PTPRC,RUNX2,SPN
GO.0042113	B cell activation	14	1.86e-06	ENSP00000164227,ENSP00000221972,ENSP00000224337,ENSP00000232014,ENSP00000264824,ENSP00000278616,ENSP00000286639,ENSP00000303351,ENSP00000305355,ENSP00000332049,ENSP00000332816,ENSP00000356346,ENSP00000384432,ENSP00000412237	ATM,BATF,BCL3,BCL6,BLNK,CD79A,CD86,ICOSLG,IL10,ITGB1,LYL1,PRKCB,PTK2B,PTPRC
GO.0045944	positive regulation of transcription from RNA polymerase II promoter	41	1.91e-06	ENSP00000164227,ENSP00000215781,ENSP00000216797,ENSP00000222553,ENSP00000227163,ENSP00000234091,ENSP00000245414,ENSP00000257818,ENSP00000262947,ENSP00000263062,ENSP00000263640,ENSP00000264731,ENSP00000267163,ENSP00000286639,ENSP00000295025,ENSP00000305416,ENSP00000305651,ENSP00000309572,ENSP00000315997,ENSP00000321203,ENSP00000333122,ENSP00000338171,ENSP00000344352,ENSP00000344724,ENSP00000353401…	ACVR1,ATF3,BATF,BCL3,BRCA1,C19orf10,CUX1,CXCL10,CXCR3,EPC1,ETV6,FOXC1,HDAC1,ID2,IFI16,IKZF2,IL10,IRF1,IRF4,JUN,LILRB1,LMO2,MC1R,MUC1,MYC,NAMPT,NFKBIA,NR4A3,OSM,PPP3CA,RB1,REL,RUNX2,S1PR1,SKAP1,SPI1,STAT1,TERT,TNIP2,TOX2,TP63
GO.0007167	enzyme linked receptor protein signaling pathway	39	1.94e-06	ENSP00000046794,ENSP00000216797,ENSP00000220597,ENSP00000224337,ENSP00000239938,ENSP00000244741,ENSP00000259089,ENSP00000263640,ENSP00000279873,ENSP00000286301,ENSP00000303315,ENSP00000303909,ENSP00000305355,ENSP00000306245,ENSP00000306253,ENSP00000307305,ENSP00000330341,ENSP00000332049,ENSP00000332816,ENSP00000333685,ENSP00000337825,ENSP00000341189,ENSP00000345281,ENSP00000349977,ENSP00000351905…	ABR,ACVR1,ARID5B,BCL2L11,BLK,BLNK,CD86,CDKN1A,CSF1R,CTNND1,DDIT4,DUSP22,EGR1,FGR,FOS,HDAC1,ITK,ITPR1,JUN,JUNB,LCK,LCP2,MAP3K7,MAPK11,MVP,MYC,MYH11,NFKBIA,PAG1,PRKCB,PTK2,PTK2B,RUNX2,SGPL1,SHB,SOCS3,STAT1,TGFBR2,VAV2
GO.0045892	negative regulation of transcription, DNA-templated	44	1.94e-06	ENSP00000164227,ENSP00000216797,ENSP00000225698,ENSP00000226279,ENSP00000232014,ENSP00000234590,ENSP00000237289,ENSP00000239938,ENSP00000245414,ENSP00000248673,ENSP00000257724,ENSP00000257818,ENSP00000263062,ENSP00000264731,ENSP00000267163,ENSP00000279873,ENSP00000290551,ENSP00000295025,ENSP00000300408,ENSP00000302886,ENSP00000303315,ENSP00000305422,ENSP00000312150,ENSP00000314655,ENSP00000314709…	ARID5B,BCL3,BCL6,BRCA1,BTG2,C1QBP,CD38,CEBPB,CUX1,DUSP22,EGR1,ENO1,EPC1,ETV7,HDAC1,HIST1H1C,IFI16,IRF1,JUN,JUNB,LMO2,MDFIC,MSC,MUC1,MXI1,MYC,NFKBIA,NOC2L,PA2G4,PHB,PRDM1,RB1,REL,RUNX2,RXRA,STAT1,TNFAIP3,TP63,TRIB1,TSC22D3,TXN,ZFP36,ZHX2,ZNF238
GO.0032270	positive regulation of cellular protein metabolic process	48	1.98e-06	ENSP00000009530,ENSP00000046794,ENSP00000164227,ENSP00000215754,ENSP00000215781,ENSP00000216797,ENSP00000225698,ENSP00000232014,ENSP00000237289,ENSP00000241261,ENSP00000243346,ENSP00000244741,ENSP00000257724,ENSP00000257904,ENSP00000258080,ENSP00000260502,ENSP00000261254,ENSP00000261479,ENSP00000262947,ENSP00000263464,ENSP00000263640,ENSP00000266557,ENSP00000267163,ENSP00000284818,ENSP00000286301…	ACVR1,AGER,BCAR3,BCL3,BCL6,BIRC3,BRCA1,C19orf10,C1QBP,CCND2,CD27,CD44,CD74,CDK4,CDKN1A,CIB1,CSF1R,DUSP22,FAS,HTRA2,IFI16,LAT,LCP2,LGALS9,LY96,MAPK11,MDFIC,MIF,MUC1,MYC,NFKBIA,NMI,OSM,PHB,PSMA6,PSMB5,PTK2,PTK2B,PTPRC,RB1,RXRA,SPN,TGFBR2,TNFAIP3,TNFRSF1B,TNFSF10,TRIB1,TXN
GO.0009617	response to bacterium	26	2.12e-06	ENSP00000057513,ENSP00000164227,ENSP00000216797,ENSP00000237289,ENSP00000263036,ENSP00000284818,ENSP00000302846,ENSP00000303315,ENSP00000303909,ENSP00000305651,ENSP00000306245,ENSP00000312150,ENSP00000315997,ENSP00000321203,ENSP00000330341,ENSP00000332049,ENSP00000332116,ENSP00000353238,ENSP00000354394,ENSP00000354901,ENSP00000358511,ENSP00000360266,ENSP00000363115,ENSP00000365435,ENSP00000374443…	ABR,BCL3,CD86,CNR1,CXCL10,CXCL9,FGR,FOS,IL10,JUN,JUNB,LILRB1,LY96,LYST,NFKBIA,OPTN,PDE4B,PTGER4,SOCS3,SPN,STAT1,TNFAIP3,TNFRSF1B,TNIP2,TNIP3,TRIB1
GO.0051241	negative regulation of multicellular organismal process	40	2.17e-06	ENSP00000001008,ENSP00000009530,ENSP00000216797,ENSP00000218388,ENSP00000225698,ENSP00000226279,ENSP00000228945,ENSP00000232014,ENSP00000237289,ENSP00000243346,ENSP00000245414,ENSP00000260197,ENSP00000264731,ENSP00000295025,ENSP00000302846,ENSP00000303909,ENSP00000305651,ENSP00000312150,ENSP00000314655,ENSP00000314709,ENSP00000315997,ENSP00000332049,ENSP00000332116,ENSP00000332816,ENSP00000333685…	ABR,AGER,ARHGDIB,BCL6,C1QBP,CD274,CD38,CD74,CD83,CD86,CIB1,CXCL10,CXCR3,FKBP4,ID3,IL10,IRF1,LILRB1,MAPK11,MC1R,MYC,MYLIP,NFKBIA,NMI,PDE4B,PPP3CA,PTGER4,PTK2,PTK2B,REL,SORL1,STAT1,TGFBR2,TIMP1,TNFAIP3,TNFRSF9,TP63,TRIB1,TSC22D3,ZHX2
GO.0009967	positive regulation of signal transduction	48	2.22e-06	ENSP00000009530,ENSP00000215754,ENSP00000215781,ENSP00000220597,ENSP00000224337,ENSP00000225698,ENSP00000241261,ENSP00000257572,ENSP00000257724,ENSP00000258080,ENSP00000261464,ENSP00000261479,ENSP00000262947,ENSP00000263464,ENSP00000263640,ENSP00000266557,ENSP00000278616,ENSP00000286301,ENSP00000295025,ENSP00000300408,ENSP00000305355,ENSP00000305651,ENSP00000309572,ENSP00000321203,ENSP00000333685…	ACVR1,AGER,ATF3,ATM,BCL2L11,BIRC3,BLNK,BMF,C19orf10,C1QBP,CD27,CD44,CD74,CIB1,CSF1R,CTH,CXCL10,CXCL9,CXCR3,DUSP22,FGR,HRK,HTRA2,IL10,LAT,LGALS9,MAPK11,MC1R,MDFIC,MIF,MLLT11,OSM,PAG1,PHB,PRKCB,PSMA6,PSMB5,PTK2,PTPRC,REL,SH2B3,SHB,SKAP1,TERT,TNFSF10,TNIP2,TRAF5,TXN
GO.0045785	positive regulation of cell adhesion	22	2.24e-06	ENSP00000009530,ENSP00000221847,ENSP00000225698,ENSP00000240618,ENSP00000263851,ENSP00000291232,ENSP00000315997,ENSP00000332816,ENSP00000333873,ENSP00000338171,ENSP00000351905,ENSP00000353238,ENSP00000353731,ENSP00000354532,ENSP00000356346,ENSP00000356515,ENSP00000358335,ENSP00000368450,ENSP00000369293,ENSP00000370989,ENSP00000384432,ENSP00000398632	C1QBP,CD274,CD44,CD74,CD83,CIB1,DPP4,EBI3,ICOSLG,IL2RA,IL7,KLRK1,LILRB1,MAP3K7,PNP,PTK2B,PTPRC,SKAP1,SPN,TGFBR2,TNFRSF13C,UTRN
GO.0019674	NAD metabolic process	10	2.32e-06	ENSP00000222553,ENSP00000226253,ENSP00000229270,ENSP00000234590,ENSP00000290573,ENSP00000354532,ENSP00000362413,ENSP00000384774,ENSP00000405573,ENSP00000445175	ALDOC,ENO1,GPI,HK1,HK2,LDHA,NAMPT,PGK1,PNP,TPI1
GO.0042108	positive regulation of cytokine biosynthetic process	10	2.32e-06	ENSP00000164227,ENSP00000221847,ENSP00000245414,ENSP00000263932,ENSP00000291232,ENSP00000295025,ENSP00000332049,ENSP00000353238,ENSP00000370343,ENSP00000410481	BCL3,CD86,EBI3,IRF1,IRF4,LTB,REL,SPN,TNFRSF13C,TNFRSF8
GO.0007568	aging	19	2.59e-06	ENSP00000215754,ENSP00000218388,ENSP00000234091,ENSP00000244741,ENSP00000264731,ENSP00000278616,ENSP00000306245,ENSP00000309572,ENSP00000330341,ENSP00000332049,ENSP00000337825,ENSP00000351905,ENSP00000353826,ENSP00000356022,ENSP00000358511,ENSP00000360266,ENSP00000365435,ENSP00000412237,ENSP00000419692	ATM,CD86,CDKN1A,CNR1,FOS,ID2,IL10,JUN,LCK,LONP1,MIF,RXRA,SOCS3,SOD2,TERT,TGFBR2,TIMP1,TNFRSF1B,TP63
GO.0042035	regulation of cytokine biosynthetic process	12	2.59e-06	ENSP00000221847,ENSP00000243346,ENSP00000245414,ENSP00000263932,ENSP00000291232,ENSP00000295025,ENSP00000305422,ENSP00000315997,ENSP00000332049,ENSP00000353238,ENSP00000370343,ENSP00000410481	CD86,CEBPB,EBI3,IRF1,IRF4,LILRB1,LTB,NMI,REL,SPN,TNFRSF13C,TNFRSF8
GO.0048513	organ development	77	2.59e-06	ENSP00000001008,ENSP00000164227,ENSP00000175506,ENSP00000218388,ENSP00000221972,ENSP00000224337,ENSP00000227163,ENSP00000232014,ENSP00000244741,ENSP00000245414,ENSP00000257818,ENSP00000257904,ENSP00000258080,ENSP00000259089,ENSP00000260502,ENSP00000261652,ENSP00000262643,ENSP00000263640,ENSP00000263851,ENSP00000264824,ENSP00000267163,ENSP00000278968,ENSP00000280612,ENSP00000286639,ENSP00000290551…	ABR,ACVR1,ADAM15,AGER,AQP3,ASNS,ATF3,BATF,BCAR3,BCL2L11,BCL3,BCL6,BLK,BLNK,BTG2,CCNE1,CD164,CD79A,CD86,CDK4,CDKN1A,CIB1,CUX1,CXCL10,DDIT4,ETV7,EXT1,FAS,FKBP4,FOS,HDAC1,HK2,HTRA2,ID3,IFI16,IL7,IRF1,ITGB1,ITK,JUN,JUNB,LCK,LILRB1,LMO2,LTB,LYL1,MSC,MTHFD1,MYC,MYH11,NR4A3,PIP4K2A,PLXNA1,PPP3CA,PRDM1,PRMT5,PTGER4,PTK2,PTK2B,PTPRC,RAB13,RB1,RXRA,SEMA6A,SGPL1,SH2B3,SLC7A11,SOCS3,SPI1,SPN,STAT1,TAGLN,TGFB…
GO.0050853	B cell receptor signaling pathway	8	2.59e-06	ENSP00000221972,ENSP00000226279,ENSP00000259089,ENSP00000305355,ENSP00000309521,ENSP00000337825,ENSP00000356346,ENSP00000376544	BLK,CD38,CD79A,CD79B,LCK,LIME1,PRKCB,PTPRC
GO.0050777	negative regulation of immune response	13	2.75e-06	ENSP00000232014,ENSP00000237289,ENSP00000243346,ENSP00000303909,ENSP00000315997,ENSP00000345281,ENSP00000353238,ENSP00000356346,ENSP00000357113,ENSP00000366005,ENSP00000369293,ENSP00000378856,ENSP00000412237	ABR,BCL6,DUSP22,HLA-A,IFI16,IL10,IL2RA,LGALS9,LILRB1,NMI,PTPRC,SPN,TNFAIP3
GO.0050793	regulation of developmental process	65	2.75e-06	ENSP00000001008,ENSP00000009530,ENSP00000215754,ENSP00000216797,ENSP00000218388,ENSP00000225698,ENSP00000227163,ENSP00000228945,ENSP00000237289,ENSP00000239938,ENSP00000245414,ENSP00000256015,ENSP00000258080,ENSP00000260197,ENSP00000262643,ENSP00000262947,ENSP00000263640,ENSP00000264122,ENSP00000264731,ENSP00000266557,ENSP00000267163,ENSP00000271324,ENSP00000291232,ENSP00000297991,ENSP00000302886…	ABR,ACVR1,AGER,AQP3,ARHGDIB,BCL2L11,BRCA1,BTG1,C19orf10,C1QBP,CBLB,CCNE1,CD27,CD53,CD74,CD83,CIB1,CNR1,CUX1,CXCL10,CXCL9,CXCR3,EGR1,FAS,FGR,FKBP4,FOS,HTRA2,ID3,IL10,IL2RA,IRF1,IRF4,ITGB1,JUNB,LCK,LILRB1,MIF,MYC,NFKBIA,PA2G4,PNP,PPP3CA,PRDM1,PRKCB,PRMT5,PTK2B,RB1,RXRA,S1PR1,SARM1,SGPL1,SOCS3,SORL1,SPI1,TERT,TGFBR2,TIMP1,TNFAIP3,TNFRSF13C,TP63,TRIB1,TSC22D3,WARS,ZHX2
GO.0007517	muscle organ development	20	2.76e-06	ENSP00000239938,ENSP00000267163,ENSP00000278968,ENSP00000279873,ENSP00000286301,ENSP00000290551,ENSP00000305416,ENSP00000305651,ENSP00000306245,ENSP00000309376,ENSP00000321445,ENSP00000344352,ENSP00000351539,ENSP00000356515,ENSP00000363689,ENSP00000370256,ENSP00000370839,ENSP00000378323,ENSP00000379658,ENSP00000419692	ARID5B,ATF3,BTG2,CD164,CSF1R,CXCL10,EGR1,ETV6,FOS,FOXC1,ID3,MSC,PPP3CA,RB1,RXRA,S1PR1,SGCB,TAGLN,UTRN,ZNF238
GO.0098609	cell-cell adhesion	29	2.76e-06	ENSP00000164227,ENSP00000221847,ENSP00000239938,ENSP00000245414,ENSP00000259089,ENSP00000263851,ENSP00000264122,ENSP00000280612,ENSP00000286639,ENSP00000302846,ENSP00000303351,ENSP00000305422,ENSP00000309376,ENSP00000315997,ENSP00000337825,ENSP00000347979,ENSP00000353238,ENSP00000353731,ENSP00000356346,ENSP00000356540,ENSP00000360493,ENSP00000370343,ENSP00000378323,ENSP00000378845,ENSP00000381594…	BATF,BCL3,BLK,CBLB,CD164,CD44,CEBPB,CTNND1,DPP4,EBI3,EGR1,FAS,ICOSLG,IL7,IRF1,IRF4,ITGB1,ITK,LAT,LCK,LILRB1,PCDHGB7,PPP3CA,PTGER4,PTPRC,RUNX2,SLC7A11,SPN,STX11
GO.0045934	negative regulation of nucleobase-containing compound metabolic process	48	2.9e-06	ENSP00000164227,ENSP00000216797,ENSP00000225698,ENSP00000226279,ENSP00000234590,ENSP00000237289,ENSP00000239938,ENSP00000245414,ENSP00000248673,ENSP00000257724,ENSP00000257818,ENSP00000263062,ENSP00000264731,ENSP00000267163,ENSP00000271638,ENSP00000279873,ENSP00000290551,ENSP00000295025,ENSP00000300408,ENSP00000302886,ENSP00000303315,ENSP00000305422,ENSP00000307305,ENSP00000309572,ENSP00000312150…	APOBEC3G,ARID5B,BCL3,BRCA1,BTG2,C1QBP,CD38,CEBPB,CUX1,DDIT4,DUSP22,EGR1,ENO1,EPC1,ETV7,HDAC1,HIST1H1C,IFI16,IRF1,JUN,JUNB,LMO2,MDFIC,MUC1,MYC,NEIL1,NFKBIA,NOC2L,PA2G4,PHB,PRDM1,PRMT5,RB1,REL,RUNX2,RXRA,S100A11,STAT1,TERT,TNFAIP3,TP63,TRIB1,TRIM14,TSC22D3,TXN,ZFP36,ZHX2,ZNF238
GO.0008283	cell proliferation	32	2.91e-06	ENSP00000009530,ENSP00000215754,ENSP00000215781,ENSP00000221847,ENSP00000221972,ENSP00000234091,ENSP00000239938,ENSP00000264731,ENSP00000286301,ENSP00000302886,ENSP00000303315,ENSP00000303706,ENSP00000307305,ENSP00000315997,ENSP00000319169,ENSP00000319664,ENSP00000332049,ENSP00000332816,ENSP00000345281,ENSP00000346725,ENSP00000350024,ENSP00000354394,ENSP00000354916,ENSP00000356346,ENSP00000357113…	CD74,CD79A,CD86,CDC14A,CDC25A,CSF1R,DDIT4,DUSP22,EBI3,EGR1,ETV6,FSCN1,ID2,IFI16,IL10,IL15RA,IL2RA,JUNB,LILRB1,MIF,NUDC,OSM,PA2G4,PES1,PRDM1,PRMT5,PTK2B,PTPRC,SLC29A2,STAT1,TP63,TXN
GO.0051094	positive regulation of developmental process	43	2.93e-06	ENSP00000009530,ENSP00000225698,ENSP00000232014,ENSP00000234091,ENSP00000237289,ENSP00000239938,ENSP00000256015,ENSP00000262643,ENSP00000262947,ENSP00000263640,ENSP00000264122,ENSP00000264731,ENSP00000266557,ENSP00000267163,ENSP00000271324,ENSP00000286301,ENSP00000291232,ENSP00000302886,ENSP00000303315,ENSP00000305355,ENSP00000306245,ENSP00000312150,ENSP00000319169,ENSP00000330341,ENSP00000332049…	ACVR1,AGER,BCL6,BRCA1,BTG1,C19orf10,C1QBP,CBLB,CCNE1,CD27,CD53,CD74,CD83,CD86,CIB1,CNR1,CSF1R,CUX1,CXCL9,CXCR3,EGR1,FOS,FOXC1,ID2,IL2RA,JUNB,LCK,MAPK11,MYC,PA2G4,PNP,PRDM1,PRKCB,PRMT5,PTK2B,RB1,RUNX2,SOCS3,TGFBR2,TNFAIP3,TNFRSF13C,TP63,TRIB1
GO.0031349	positive regulation of defense response	23	3.07e-06	ENSP00000057513,ENSP00000215781,ENSP00000237289,ENSP00000240618,ENSP00000261479,ENSP00000263464,ENSP00000284818,ENSP00000299767,ENSP00000302846,ENSP00000306245,ENSP00000306253,ENSP00000320936,ENSP00000321203,ENSP00000332049,ENSP00000333685,ENSP00000355325,ENSP00000357113,ENSP00000358335,ENSP00000358511,ENSP00000360266,ENSP00000364217,ENSP00000378323,ENSP00000406738	AGER,BIRC3,CD86,CNR1,FOS,HSP90B1,IFI16,IL17RA,ITPR1,JUN,KLRK1,LY96,MAP3K7,MAPK11,OSM,PPP3CA,PSMA6,PSMB5,PTGER4,SARM1,TNFAIP3,TNIP2,TNIP3
GO.0009615	response to virus	18	3.21e-06	ENSP00000164227,ENSP00000219235,ENSP00000234590,ENSP00000245414,ENSP00000290200,ENSP00000305651,ENSP00000307305,ENSP00000315997,ENSP00000332049,ENSP00000354394,ENSP00000354901,ENSP00000356346,ENSP00000357113,ENSP00000363115,ENSP00000370003,ENSP00000374443,ENSP00000376943,ENSP00000385057	APOBEC3G,BCL2L11,BCL3,BNIP3L,CCL22,CD86,CXCL10,CXCL9,DDIT4,ENO1,FGR,IFI16,IL10RB,IRF1,LILRB1,LYST,PTPRC,STAT1
GO.1902679	negative regulation of RNA biosynthetic process	44	3.46e-06	ENSP00000164227,ENSP00000216797,ENSP00000225698,ENSP00000226279,ENSP00000232014,ENSP00000234590,ENSP00000237289,ENSP00000239938,ENSP00000245414,ENSP00000248673,ENSP00000257724,ENSP00000257818,ENSP00000263062,ENSP00000264731,ENSP00000267163,ENSP00000279873,ENSP00000290551,ENSP00000295025,ENSP00000300408,ENSP00000302886,ENSP00000303315,ENSP00000305422,ENSP00000312150,ENSP00000314655,ENSP00000314709…	ARID5B,BCL3,BCL6,BRCA1,BTG2,C1QBP,CD38,CEBPB,CUX1,DUSP22,EGR1,ENO1,EPC1,ETV7,HDAC1,HIST1H1C,IFI16,IRF1,JUN,JUNB,LMO2,MDFIC,MUC1,MYC,NFKBIA,NOC2L,PA2G4,PHB,PRDM1,PRMT5,RB1,REL,RUNX2,RXRA,STAT1,TNFAIP3,TP63,TRIB1,TRIM14,TSC22D3,TXN,ZFP36,ZHX2,ZNF238
GO.0006165	nucleoside diphosphate phosphorylation	10	3.6e-06	ENSP00000013034,ENSP00000226253,ENSP00000229270,ENSP00000234590,ENSP00000290573,ENSP00000362249,ENSP00000362413,ENSP00000384774,ENSP00000405573,ENSP00000445175	AK1,ALDOC,ENO1,GPI,HK1,HK2,LDHA,NME1,PGK1,TPI1
GO.0046634	regulation of alpha-beta T cell activation	10	3.6e-06	ENSP00000221847,ENSP00000232014,ENSP00000245414,ENSP00000264122,ENSP00000315997,ENSP00000332049,ENSP00000351905,ENSP00000354532,ENSP00000368450,ENSP00000370343	BCL6,CBLB,CD83,CD86,EBI3,IRF1,IRF4,LILRB1,PNP,TGFBR2
GO.0019220	regulation of phosphate metabolic process	52	3.81e-06	ENSP00000009530,ENSP00000046794,ENSP00000215754,ENSP00000215781,ENSP00000237289,ENSP00000244741,ENSP00000257724,ENSP00000257904,ENSP00000260197,ENSP00000260502,ENSP00000261254,ENSP00000262133,ENSP00000262643,ENSP00000262662,ENSP00000262947,ENSP00000263640,ENSP00000266557,ENSP00000267163,ENSP00000286301,ENSP00000299767,ENSP00000300408,ENSP00000303706,ENSP00000305651,ENSP00000312150,ENSP00000312741…	ACVR1,AGER,ATF3,BCAR3,C19orf10,CAMKK2,CCND2,CCNE1,CD27,CD44,CD74,CDC25A,CDK4,CDKN1A,CDKN2C,CIB1,CSF1R,CXCL10,CXCL9,CXCR3,DUSP22,FGR,HSP90B1,JUN,LAT,LCK,LCP2,LGALS9,MAPK11,MC1R,MDFIC,MIF,MVP,MYC,OSM,PHB,PRMT5,PTK2,PTK2B,PTPN1,PTPRC,RB1,RBL2,SH3BP5,SOCS3,SORL1,SPN,TGFBR2,TNFAIP3,TRIB1,TXN,VAV2
GO.0051172	negative regulation of nitrogen compound metabolic process	50	3.82e-06	ENSP00000164227,ENSP00000216797,ENSP00000218516,ENSP00000225698,ENSP00000226279,ENSP00000234590,ENSP00000237289,ENSP00000239938,ENSP00000245414,ENSP00000248673,ENSP00000257724,ENSP00000257818,ENSP00000260197,ENSP00000263062,ENSP00000264731,ENSP00000267163,ENSP00000271638,ENSP00000279873,ENSP00000295025,ENSP00000300408,ENSP00000302886,ENSP00000303315,ENSP00000305422,ENSP00000307305,ENSP00000309572…	APOBEC3G,ARID5B,BCL3,BRCA1,C1QBP,CD38,CEBPB,CUX1,DDIT4,DUSP22,EGR1,ENO1,EPC1,ETV7,GLA,HDAC1,HIST1H1C,IFI16,IL10,IRF1,JUN,JUNB,LMO2,MDFIC,MUC1,MYC,NEIL1,NFKBIA,NOC2L,PA2G4,PHB,PRDM1,PRMT5,RB1,REL,RUNX2,RXRA,S100A11,SORL1,STAT1,TERT,TNFAIP3,TP63,TRIB1,TRIM14,TSC22D3,TXN,ZFP36,ZHX2,ZNF238
GO.0000122	negative regulation of transcription from RNA polymerase II promoter	34	4.03e-06	ENSP00000225698,ENSP00000232014,ENSP00000234091,ENSP00000234590,ENSP00000239938,ENSP00000248673,ENSP00000257818,ENSP00000263062,ENSP00000264731,ENSP00000267163,ENSP00000279873,ENSP00000290551,ENSP00000295025,ENSP00000300408,ENSP00000303315,ENSP00000314655,ENSP00000314709,ENSP00000317992,ENSP00000321445,ENSP00000331152,ENSP00000339566,ENSP00000341843,ENSP00000345281,ENSP00000351539,ENSP00000353401…	ARID5B,BCL6,BTG2,C1QBP,CUX1,DUSP22,EGR1,ENO1,EPC1,ETV7,HDAC1,HIST1H1C,ID2,ID3,IFI16,JUN,JUNB,LMO2,MSC,MXI1,MYC,NOC2L,PHB,PRDM1,RB1,REL,RXRA,STAT1,TP63,TSC22D3,TXN,ZFP36,ZHX2,ZNF238
GO.0050896	response to stimulus	151	4.03e-06	ENSP00000009530,ENSP00000046794,ENSP00000057513,ENSP00000177648,ENSP00000215754,ENSP00000215781,ENSP00000216223,ENSP00000216797,ENSP00000219235,ENSP00000220597,ENSP00000221847,ENSP00000224337,ENSP00000225698,ENSP00000227163,ENSP00000234590,ENSP00000237289,ENSP00000239938,ENSP00000240618,ENSP00000243346,ENSP00000244741,ENSP00000245414,ENSP00000246957,ENSP00000248673,ENSP00000252029,ENSP00000254043…	ABCA2,ACACA,ACVR1,AKT3,ALOX5AP,ALPK1,APOBEC3G,AQP3,ARID5B,ASB13,ATM,BATF,BIRC3,BLK,BLNK,BMF,BNIP3L,BRCA1,BTG1,C10orf2,C19orf10,C1QBP,CAMKK2,CCL22,CD164,CD27,CD274,CD53,CD72,CD74,CD96,CDC25A,CDKN1A,CIB1,CLEC2D,CSF1R,CTH,CTNND1,CXCR3,DDIT4,DTX1,DTX3L,DUSP22,EBI3,EGR1,ENO1,ETV6,FAS,FCER2,FGR,FOS,GPI,GPR15,HDAC1,HILPDA,HK2,HLA-A,HSP90B1,HUWE1,ICOSLG,ID3,IFI16,IL10,IL10RB,IL15RA,IL17RA,IL18RAP,IL2RB,I…
GO.0050869	negative regulation of B cell activation	8	4.04e-06	ENSP00000232014,ENSP00000234091,ENSP00000237289,ENSP00000261652,ENSP00000278616,ENSP00000347979,ENSP00000358092,ENSP00000412237	ATM,BCL6,FAS,ID2,IL10,PRDM1,TNFAIP3,TNFRSF13B
GO.0010629	negative regulation of gene expression	50	4.54e-06	ENSP00000164227,ENSP00000215754,ENSP00000216797,ENSP00000225698,ENSP00000226279,ENSP00000232014,ENSP00000234590,ENSP00000237289,ENSP00000239938,ENSP00000244741,ENSP00000245414,ENSP00000248673,ENSP00000257724,ENSP00000257818,ENSP00000263062,ENSP00000263464,ENSP00000264731,ENSP00000265351,ENSP00000267163,ENSP00000279873,ENSP00000295025,ENSP00000300408,ENSP00000302886,ENSP00000303315,ENSP00000305422…	ARID5B,BCL3,BCL6,BIRC3,BRCA1,C1QBP,CD38,CDKN1A,CEBPB,CUX1,DUSP22,EGR1,ENO1,EPC1,ETV7,HDAC1,HIST1H1C,IFI16,IRF1,JUN,JUNB,LMO2,MDFIC,MIF,MSC,MUC1,MXI1,MYC,NAIP,NFKBIA,NOC2L,PA2G4,PHB,PRDM1,RB1,REL,RUNX2,RXRA,STAT1,TERT,TNFAIP3,TP63,TRIB1,TRIM14,TSC22D3,TXN,XPO5,ZFP36,ZHX2,ZNF238
GO.0045597	positive regulation of cell differentiation	35	4.59e-06	ENSP00000009530,ENSP00000225698,ENSP00000232014,ENSP00000234091,ENSP00000256015,ENSP00000262643,ENSP00000263640,ENSP00000263851,ENSP00000264731,ENSP00000266557,ENSP00000267163,ENSP00000271324,ENSP00000286301,ENSP00000302886,ENSP00000303315,ENSP00000306245,ENSP00000312150,ENSP00000319169,ENSP00000330341,ENSP00000332049,ENSP00000332816,ENSP00000333685,ENSP00000333873,ENSP00000337825,ENSP00000351905…	ACVR1,AGER,BCL6,BTG1,C1QBP,CCNE1,CD27,CD53,CD74,CD83,CD86,CIB1,CNR1,CSF1R,CUX1,CXCL9,FOS,FOXC1,ID2,IL2RA,IL7,JUNB,LCK,MAPK11,PA2G4,PNP,PRDM1,PRMT5,PTK2B,RB1,RUNX2,SOCS3,TGFBR2,TP63,TRIB1
GO.0019221	cytokine-mediated signaling pathway	23	4.6e-06	ENSP00000009530,ENSP00000215781,ENSP00000216223,ENSP00000221847,ENSP00000239938,ENSP00000245414,ENSP00000286301,ENSP00000290200,ENSP00000305651,ENSP00000320936,ENSP00000321203,ENSP00000330341,ENSP00000332816,ENSP00000333873,ENSP00000354394,ENSP00000354901,ENSP00000360683,ENSP00000365435,ENSP00000366005,ENSP00000369293,ENSP00000369312,ENSP00000370343,ENSP00000398632	CD44,CD74,CIB1,CSF1R,CXCL10,CXCL9,EBI3,EGR1,HLA-A,IL10RB,IL15RA,IL17RA,IL2RA,IL2RB,IRF1,IRF4,OSM,PTK2B,PTPN1,SOCS3,STAT1,TNFRSF1B,TNIP2
GO.0043549	regulation of kinase activity	33	5.36e-06	ENSP00000009530,ENSP00000046794,ENSP00000215754,ENSP00000237289,ENSP00000244741,ENSP00000257724,ENSP00000257904,ENSP00000260197,ENSP00000261254,ENSP00000262133,ENSP00000262643,ENSP00000262662,ENSP00000267163,ENSP00000286301,ENSP00000303706,ENSP00000305651,ENSP00000312150,ENSP00000312741,ENSP00000330341,ENSP00000333685,ENSP00000333873,ENSP00000341189,ENSP00000345281,ENSP00000349977,ENSP00000351905…	AGER,CAMKK2,CCND2,CCNE1,CD74,CDC25A,CDK4,CDKN1A,CDKN2C,CIB1,CSF1R,CXCL10,DUSP22,FGR,LAT,LCP2,MAPK11,MDFIC,MIF,MVP,PTK2,PTPN1,PTPRC,RB1,RBL2,SH3BP5,SOCS3,SORL1,TGFBR2,TNFAIP3,TRIB1,TXN,VAV2
GO.1903507	negative regulation of nucleic acid-templated transcription	43	6.32e-06	ENSP00000164227,ENSP00000216797,ENSP00000225698,ENSP00000226279,ENSP00000232014,ENSP00000234590,ENSP00000237289,ENSP00000239938,ENSP00000245414,ENSP00000248673,ENSP00000257724,ENSP00000257818,ENSP00000263062,ENSP00000264731,ENSP00000267163,ENSP00000279873,ENSP00000290551,ENSP00000295025,ENSP00000300408,ENSP00000302886,ENSP00000303315,ENSP00000305422,ENSP00000312150,ENSP00000314655,ENSP00000314709…	ARID5B,BCL3,BCL6,BRCA1,BTG2,C1QBP,CD38,CEBPB,CUX1,DUSP22,EGR1,ENO1,EPC1,ETV7,HDAC1,HIST1H1C,IFI16,IRF1,JUN,JUNB,LMO2,MDFIC,MUC1,MYC,NFKBIA,NOC2L,PA2G4,PHB,PRDM1,PRMT5,RB1,REL,RUNX2,RXRA,STAT1,TNFAIP3,TP63,TRIB1,TSC22D3,TXN,ZFP36,ZHX2,ZNF238
GO.0001568	blood vessel development	25	6.52e-06	ENSP00000227163,ENSP00000239938,ENSP00000252029,ENSP00000262947,ENSP00000263640,ENSP00000264824,ENSP00000303315,ENSP00000303351,ENSP00000305416,ENSP00000330341,ENSP00000332816,ENSP00000333873,ENSP00000347495,ENSP00000349436,ENSP00000351905,ENSP00000358092,ENSP00000358335,ENSP00000360266,ENSP00000360916,ENSP00000362298,ENSP00000362795,ENSP00000366936,ENSP00000370256,ENSP00000378611,ENSP00000405573	ACVR1,ADAM15,ARHGAP24,C19orf10,CIB1,CXCR3,EGR1,FOXC1,GPI,ITGB1,JUN,JUNB,LYL1,MAP3K7,PRDM1,PTK2B,S1PR1,SGPL1,SHB,SOCS3,SPI1,TGFBR2,TYMP,VAV2,WARS
GO.0048856	anatomical structure development	103	6.79e-06	ENSP00000013034,ENSP00000164227,ENSP00000175506,ENSP00000215781,ENSP00000218388,ENSP00000221972,ENSP00000224337,ENSP00000226253,ENSP00000227163,ENSP00000232014,ENSP00000237289,ENSP00000244741,ENSP00000245414,ENSP00000252029,ENSP00000254043,ENSP00000257818,ENSP00000257904,ENSP00000258080,ENSP00000258761,ENSP00000259089,ENSP00000259633,ENSP00000259818,ENSP00000260197,ENSP00000260502,ENSP00000261622…	ABR,ACVR1,ADAM15,ALDOC,AQP3,ARHGAP24,ASNS,ATF3,BATF,BCAR3,BCL2L11,BCL3,BCL6,BLK,BLNK,BRCA1,BZW2,C19orf10,CCNE1,CD164,CD72,CD79A,CD86,CDK4,CDKN1A,CDKN2C,CIB1,CNR1,CXCL10,CXCR3,DDIT4,EPC1,ETV7,FAS,FOS,GPI,HDAC1,HK2,HTRA2,ID3,IFI16,IL7,IRF1,ITGB1,ITK,JUN,JUNB,KRT15,LAMB3,LCK,LILRB1,LMO2,LTB,LYL1,MAFK,MAP3K7,MAPK11,MSC,MTHFD1,MYC,MYH11,MYLIP,NAIP,NME1,NR4A3,NRSN1,OSM,PGK1,PIH1D1,PIP4K2A,PPP3CA,PRDM1,…
GO.0009719	response to endogenous stimulus	49	6.81e-06	ENSP00000175506,ENSP00000216797,ENSP00000226279,ENSP00000237289,ENSP00000256015,ENSP00000257818,ENSP00000257904,ENSP00000259089,ENSP00000262643,ENSP00000263640,ENSP00000280612,ENSP00000290551,ENSP00000299767,ENSP00000303315,ENSP00000305422,ENSP00000306245,ENSP00000306253,ENSP00000332049,ENSP00000332116,ENSP00000332816,ENSP00000333873,ENSP00000337825,ENSP00000341189,ENSP00000344155,ENSP00000344724…	ABCA2,ACACA,ACVR1,AGER,ASNS,BLK,BRCA1,BTG1,BTG2,CCNE1,CD38,CD44,CD86,CDK4,CEBPB,CIB1,CNR1,DUSP22,FAS,FGR,FOS,HDAC1,HSP90B1,HTR3A,IL10,ITPR1,JUN,JUNB,LCK,LDHA,LMO2,LONP1,MAP3K7,MDK,MYC,NAIP,NFKBIA,PDE4B,PPP3CA,PTK2,PTK2B,RAB13,RUNX2,RXRA,SLC7A11,STAT1,TGFBR2,TNFAIP3,TOX2
GO.0043901	negative regulation of multi-organism process	14	7.22e-06	ENSP00000218388,ENSP00000225698,ENSP00000228945,ENSP00000237289,ENSP00000312150,ENSP00000343990,ENSP00000354394,ENSP00000357113,ENSP00000358092,ENSP00000360266,ENSP00000362649,ENSP00000369293,ENSP00000385057,ENSP00000412237	APOBEC3G,ARHGDIB,C1QBP,HDAC1,IFI16,IL10,IL2RA,JUN,PRDM1,STAT1,TIMP1,TNFAIP3,TRIB1,TRIM14
GO.0071345	cellular response to cytokine stimulus	27	7.25e-06	ENSP00000009530,ENSP00000215781,ENSP00000216223,ENSP00000221847,ENSP00000239938,ENSP00000245414,ENSP00000258080,ENSP00000286301,ENSP00000290200,ENSP00000300408,ENSP00000305651,ENSP00000320936,ENSP00000321203,ENSP00000330341,ENSP00000332049,ENSP00000332816,ENSP00000333873,ENSP00000354394,ENSP00000354901,ENSP00000360683,ENSP00000365435,ENSP00000366005,ENSP00000369293,ENSP00000369312,ENSP00000370343…	BRCA1,CD44,CD74,CD86,CIB1,CSF1R,CXCL10,CXCL9,EBI3,EGR1,HLA-A,HTRA2,IL10RB,IL15RA,IL17RA,IL2RA,IL2RB,IRF1,IRF4,OSM,PHB,PTK2B,PTPN1,SOCS3,STAT1,TNFRSF1B,TNIP2
GO.0045580	regulation of T cell differentiation	12	7.51e-06	ENSP00000009530,ENSP00000232014,ENSP00000245414,ENSP00000257600,ENSP00000263851,ENSP00000332049,ENSP00000337825,ENSP00000351905,ENSP00000354532,ENSP00000368450,ENSP00000369293,ENSP00000370343	BCL6,CD74,CD83,CD86,DTX1,IL2RA,IL7,IRF1,IRF4,LCK,PNP,TGFBR2
GO.0046031	ADP metabolic process	9	7.51e-06	ENSP00000226253,ENSP00000229270,ENSP00000234590,ENSP00000290573,ENSP00000362249,ENSP00000362413,ENSP00000384774,ENSP00000405573,ENSP00000445175	AK1,ALDOC,ENO1,GPI,HK1,HK2,LDHA,PGK1,TPI1
GO.0030890	positive regulation of B cell proliferation	8	7.93e-06	ENSP00000009530,ENSP00000215754,ENSP00000226279,ENSP00000232014,ENSP00000244741,ENSP00000263851,ENSP00000291232,ENSP00000356346	BCL6,CD38,CD74,CDKN1A,IL7,MIF,PTPRC,TNFRSF13C
GO.0045859	regulation of protein kinase activity	31	1.14e-05	ENSP00000009530,ENSP00000046794,ENSP00000215754,ENSP00000237289,ENSP00000244741,ENSP00000257724,ENSP00000257904,ENSP00000260197,ENSP00000261254,ENSP00000262643,ENSP00000262662,ENSP00000267163,ENSP00000286301,ENSP00000303706,ENSP00000305651,ENSP00000312150,ENSP00000312741,ENSP00000330341,ENSP00000333685,ENSP00000333873,ENSP00000341189,ENSP00000345281,ENSP00000349977,ENSP00000351905,ENSP00000356346…	AGER,CAMKK2,CCND2,CCNE1,CD74,CDC25A,CDK4,CDKN1A,CDKN2C,CIB1,CSF1R,CXCL10,DUSP22,FGR,LAT,LCP2,MAPK11,MDFIC,MIF,MVP,PTK2,PTPN1,PTPRC,RB1,SH3BP5,SOCS3,SORL1,TGFBR2,TNFAIP3,TRIB1,TXN
GO.0060537	muscle tissue development	19	1.25e-05	ENSP00000234091,ENSP00000239938,ENSP00000263640,ENSP00000264731,ENSP00000267163,ENSP00000286301,ENSP00000290551,ENSP00000303351,ENSP00000305416,ENSP00000306245,ENSP00000321445,ENSP00000344352,ENSP00000351539,ENSP00000370256,ENSP00000370839,ENSP00000378323,ENSP00000379616,ENSP00000379658,ENSP00000419692	ACVR1,ATF3,BTG2,CSF1R,EGR1,ETV6,FOS,FOXC1,ID2,ITGB1,MSC,MYH11,PPP3CA,RB1,RXRA,S1PR1,SGCB,TP63,ZNF238
GO.0050852	T cell receptor signaling pathway	11	1.26e-05	ENSP00000046794,ENSP00000216797,ENSP00000220597,ENSP00000309521,ENSP00000332116,ENSP00000337825,ENSP00000338171,ENSP00000356346,ENSP00000358335,ENSP00000378845,ENSP00000398655	ITK,LAT,LCK,LCP2,LIME1,MAP3K7,NFKBIA,PAG1,PDE4B,PTPRC,SKAP1
GO.0051338	regulation of transferase activity	36	1.41e-05	ENSP00000009530,ENSP00000046794,ENSP00000215754,ENSP00000237289,ENSP00000244741,ENSP00000257724,ENSP00000257904,ENSP00000260197,ENSP00000261254,ENSP00000261479,ENSP00000262133,ENSP00000262643,ENSP00000262662,ENSP00000267163,ENSP00000278616,ENSP00000286301,ENSP00000303706,ENSP00000305651,ENSP00000312150,ENSP00000312741,ENSP00000330341,ENSP00000333685,ENSP00000333873,ENSP00000341189,ENSP00000345281…	AGER,ATM,CAMKK2,CCND2,CCNE1,CD74,CDC25A,CDK4,CDKN1A,CDKN2C,CIB1,CSF1R,CXCL10,DUSP22,FGR,LAT,LCP2,MAPK11,MDFIC,MIF,MVP,PSMA6,PSMB5,PTK2,PTPN1,PTPRC,RB1,RBL2,SH3BP5,SOCS3,SORL1,TGFBR2,TNFAIP3,TRIB1,TXN,VAV2
GO.0002704	negative regulation of leukocyte mediated immunity	8	1.5e-05	ENSP00000232014,ENSP00000303909,ENSP00000315997,ENSP00000345281,ENSP00000353238,ENSP00000356346,ENSP00000366005,ENSP00000378856	ABR,BCL6,DUSP22,HLA-A,LGALS9,LILRB1,PTPRC,SPN
GO.0061621	canonical glycolysis	7	1.5e-05	ENSP00000226253,ENSP00000229270,ENSP00000234590,ENSP00000290573,ENSP00000362413,ENSP00000384774,ENSP00000405573	ALDOC,ENO1,GPI,HK1,HK2,PGK1,TPI1
GO.0033554	cellular response to stress	53	1.56e-05	ENSP00000001008,ENSP00000164227,ENSP00000175506,ENSP00000177648,ENSP00000215754,ENSP00000216797,ENSP00000232014,ENSP00000234091,ENSP00000237289,ENSP00000239938,ENSP00000244741,ENSP00000254043,ENSP00000257724,ENSP00000258080,ENSP00000261479,ENSP00000262854,ENSP00000262947,ENSP00000263036,ENSP00000264731,ENSP00000278616,ENSP00000286639,ENSP00000290551,ENSP00000296161,ENSP00000299767,ENSP00000302846…	AGER,ALPK1,ASNS,ATM,BATF,BCL2L11,BCL3,BCL6,BRCA1,BTG2,C19orf10,CDKN1A,CIB1,CTH,CXCL10,DDIT4,DTX3L,EGR1,FAS,FKBP4,FOS,HSP90B1,HTRA2,HUWE1,ID2,IFI16,ITPR1,KRT15,LONP1,MAP3K7,MAPK11,MC1R,MDFIC,MIF,MUC1,MYC,MYH11,NFKBIA,OPTN,PARP9,POLD4,PSMA6,PSMB5,PTGER4,PTK2B,RXRA,SOD2,TERT,TNFAIP3,TNFRSF1B,TP63,TRIB1,TXN
GO.0031348	negative regulation of defense response	13	1.58e-05	ENSP00000225698,ENSP00000237289,ENSP00000243346,ENSP00000302846,ENSP00000303909,ENSP00000315997,ENSP00000330341,ENSP00000353238,ENSP00000357113,ENSP00000365435,ENSP00000366005,ENSP00000369293,ENSP00000412237	ABR,C1QBP,HLA-A,IFI16,IL10,IL2RA,LILRB1,NMI,PTGER4,SOCS3,SPN,TNFAIP3,TNFRSF1B
GO.0002698	negative regulation of immune effector process	11	1.71e-05	ENSP00000225698,ENSP00000232014,ENSP00000303909,ENSP00000315997,ENSP00000345281,ENSP00000353238,ENSP00000356346,ENSP00000366005,ENSP00000369293,ENSP00000378856,ENSP00000412237	ABR,BCL6,C1QBP,DUSP22,HLA-A,IL10,IL2RA,LGALS9,LILRB1,PTPRC,SPN
GO.0048514	blood vessel morphogenesis	22	1.71e-05	ENSP00000227163,ENSP00000252029,ENSP00000262947,ENSP00000263640,ENSP00000303315,ENSP00000303351,ENSP00000305416,ENSP00000332816,ENSP00000333873,ENSP00000347495,ENSP00000349436,ENSP00000351905,ENSP00000358092,ENSP00000358335,ENSP00000360266,ENSP00000360916,ENSP00000362298,ENSP00000362795,ENSP00000366936,ENSP00000370256,ENSP00000378611,ENSP00000405573	ACVR1,ADAM15,ARHGAP24,C19orf10,CIB1,CXCR3,FOXC1,GPI,ITGB1,JUN,JUNB,MAP3K7,PRDM1,PTK2B,S1PR1,SGPL1,SHB,SPI1,TGFBR2,TYMP,VAV2,WARS
GO.0006096	glycolytic process	8	1.77e-05	ENSP00000226253,ENSP00000229270,ENSP00000234590,ENSP00000290573,ENSP00000362413,ENSP00000384774,ENSP00000405573,ENSP00000445175	ALDOC,ENO1,GPI,HK1,HK2,LDHA,PGK1,TPI1
GO.0098542	defense response to other organism	21	1.89e-05	ENSP00000164227,ENSP00000245414,ENSP00000263036,ENSP00000286639,ENSP00000290200,ENSP00000305422,ENSP00000305651,ENSP00000307305,ENSP00000315997,ENSP00000332049,ENSP00000353238,ENSP00000354394,ENSP00000354901,ENSP00000356346,ENSP00000357113,ENSP00000363115,ENSP00000370003,ENSP00000370343,ENSP00000374443,ENSP00000385057,ENSP00000412237	APOBEC3G,BATF,BCL3,BNIP3L,CD86,CEBPB,CXCL10,CXCL9,DDIT4,FGR,IFI16,IL10,IL10RB,IRF1,IRF4,LILRB1,LYST,OPTN,PTPRC,SPN,STAT1
GO.1902533	positive regulation of intracellular signal transduction	34	1.9e-05	ENSP00000009530,ENSP00000215754,ENSP00000215781,ENSP00000225698,ENSP00000241261,ENSP00000257724,ENSP00000261464,ENSP00000262947,ENSP00000263464,ENSP00000266557,ENSP00000278616,ENSP00000286301,ENSP00000295025,ENSP00000300408,ENSP00000305355,ENSP00000305651,ENSP00000321203,ENSP00000333685,ENSP00000333873,ENSP00000341189,ENSP00000345281,ENSP00000346697,ENSP00000354901,ENSP00000359976,ENSP00000360683…	AGER,ATM,BCL2L11,BIRC3,BMF,C19orf10,C1QBP,CD27,CD44,CD74,CIB1,CSF1R,CTH,CXCL10,CXCL9,CXCR3,DUSP22,FGR,IL10,LGALS9,MAPK11,MC1R,MDFIC,MIF,OSM,PHB,PRKCB,PTK2,PTPN1,REL,TNFSF10,TNIP2,TRAF5,TXN
GO.1903506	regulation of nucleic acid-templated transcription	87	1.91e-05	ENSP00000215781,ENSP00000216797,ENSP00000222553,ENSP00000225698,ENSP00000226279,ENSP00000227163,ENSP00000232014,ENSP00000234091,ENSP00000234590,ENSP00000237289,ENSP00000243346,ENSP00000245414,ENSP00000248673,ENSP00000256015,ENSP00000257600,ENSP00000257724,ENSP00000257818,ENSP00000257915,ENSP00000261464,ENSP00000261479,ENSP00000262133,ENSP00000262265,ENSP00000262643,ENSP00000262947,ENSP00000263062…	ABCA2,ACVR1,AGER,ARID5B,BCL6,BRCA1,BTG1,BTG2,C19orf10,C1QBP,CAMKK2,CASZ1,CCNE1,CD38,CD86,CIB1,CTH,CTNND1,CXCL10,CXCR3,DTX1,DUSP22,ENO1,EPC1,ETV7,FOS,FOXC1,HDAC1,HIST1H1C,ID2,IFI16,IKZF2,IL10,IL16,IRF1,IRF4,JUN,LBH,LILRB1,LMO2,LYL1,MAFK,MAP3K7,MAPK11,MC1R,MDFIC,MDK,MLLT11,MUC1,MYC,NAMPT,NFKBIA,NMI,NOC2L,OSM,PA2G4,PARP14,PHB,PIH1D1,PPP3CA,PRDM1,PRKCB,PRMT5,PSMA6,RB1,RBL2,REL,RUNX2,RXRA,S1PR1,SKAP1,…
GO.0009890	negative regulation of biosynthetic process	48	2.1e-05	ENSP00000216797,ENSP00000218516,ENSP00000225698,ENSP00000226279,ENSP00000232014,ENSP00000234590,ENSP00000237289,ENSP00000239938,ENSP00000243346,ENSP00000245414,ENSP00000246957,ENSP00000248673,ENSP00000257724,ENSP00000257818,ENSP00000263062,ENSP00000264731,ENSP00000267163,ENSP00000271638,ENSP00000279873,ENSP00000295025,ENSP00000300408,ENSP00000302886,ENSP00000303315,ENSP00000305422,ENSP00000312150…	AGER,ARID5B,BCL6,BRCA1,C1QBP,CD38,CEBPB,CUX1,DUSP22,EGR1,ENO1,EPC1,ETV7,GLA,HDAC1,HIST1H1C,IFI16,IRF1,JUN,JUNB,LILRB1,LMO2,MDFIC,MUC1,MYC,NFKBIA,NMI,NOC2L,PA2G4,PHB,PRDM1,PRMT5,RB1,REL,RUNX2,RXRA,S100A11,STAT1,TNFAIP3,TP63,TRAP1,TRIB1,TRIM14,TSC22D3,TXN,ZFP36,ZHX2,ZNF238
GO.0010468	regulation of gene expression	98	2.1e-05	ENSP00000215754,ENSP00000215781,ENSP00000216797,ENSP00000222553,ENSP00000225698,ENSP00000226279,ENSP00000227163,ENSP00000232014,ENSP00000234091,ENSP00000234590,ENSP00000237289,ENSP00000244741,ENSP00000245414,ENSP00000246957,ENSP00000248673,ENSP00000256015,ENSP00000257724,ENSP00000257818,ENSP00000257904,ENSP00000257915,ENSP00000261464,ENSP00000261479,ENSP00000262133,ENSP00000262265,ENSP00000262643…	ABCA2,ACVR1,AGER,ARID5B,ATM,BCL6,BIRC3,BRCA1,BTG1,C19orf10,C1QBP,CAMKK2,CASZ1,CCNE1,CD38,CD44,CD86,CDK4,CDKN1A,CIB1,CTH,CTNND1,CXCL10,CXCR3,DUSP22,ENO1,EPC1,ETV7,FOS,FOXC1,HDAC1,HIST1H1C,ID2,IFI16,IKZF2,IL10,IL16,IL7,IRF1,IRF4,JUN,LCK,LILRB1,LMO2,LYL1,MAFK,MAP3K7,MAPK11,MC1R,MDFIC,MDK,MIF,MLLT11,MUC1,MXI1,MYC,NAIP,NAMPT,NFKBIA,NOC2L,OSM,PA2G4,PARP14,PHB,PIH1D1,PPP3CA,PRKCB,PRMT5,PSMA6,PTK2B,RB1,R…
GO.0008630	intrinsic apoptotic signaling pathway in response to DNA damage	10	2.11e-05	ENSP00000164227,ENSP00000244741,ENSP00000258080,ENSP00000264731,ENSP00000278616,ENSP00000307305,ENSP00000357113,ENSP00000365435,ENSP00000376943,ENSP00000418960	ATM,BCL2L11,BCL3,BRCA1,CDKN1A,DDIT4,HTRA2,IFI16,TNFRSF1B,TP63
GO.0010558	negative regulation of macromolecule biosynthetic process	46	2.22e-05	ENSP00000216797,ENSP00000225698,ENSP00000226279,ENSP00000232014,ENSP00000234590,ENSP00000237289,ENSP00000239938,ENSP00000243346,ENSP00000245414,ENSP00000248673,ENSP00000257724,ENSP00000257818,ENSP00000263062,ENSP00000264731,ENSP00000267163,ENSP00000271638,ENSP00000279873,ENSP00000295025,ENSP00000300408,ENSP00000302886,ENSP00000303315,ENSP00000305422,ENSP00000312150,ENSP00000314655,ENSP00000314709…	AGER,ARID5B,BCL6,BRCA1,C1QBP,CD38,CEBPB,CUX1,DUSP22,EGR1,ENO1,EPC1,ETV7,HDAC1,HIST1H1C,IFI16,IRF1,JUN,JUNB,LILRB1,LMO2,MDFIC,MUC1,MYC,NFKBIA,NMI,NOC2L,PA2G4,PHB,PRDM1,PRMT5,RB1,REL,RUNX2,RXRA,S100A11,STAT1,TNFAIP3,TP63,TRIB1,TRIM14,TSC22D3,TXN,ZFP36,ZHX2,ZNF238
GO.0006796	phosphate-containing compound metabolic process	56	2.32e-05	ENSP00000013034,ENSP00000177648,ENSP00000215781,ENSP00000222553,ENSP00000225614,ENSP00000226253,ENSP00000229270,ENSP00000234590,ENSP00000244741,ENSP00000252029,ENSP00000253792,ENSP00000257724,ENSP00000257904,ENSP00000259089,ENSP00000263640,ENSP00000263826,ENSP00000278616,ENSP00000280704,ENSP00000286301,ENSP00000286648,ENSP00000289119,ENSP00000290573,ENSP00000302846,ENSP00000303706,ENSP00000305355…	ABHD3,ACACA,ACLY,ACOT7,ACVR1,AK1,AKT3,ALDOC,ALPK1,ATM,BLK,CAMKK2,CDC25A,CDK4,CDKN1A,CSF1R,DCK,DUSP22,ENO1,FGR,FOS,GALK1,HK1,HK2,ISYNA1,ITK,JUN,LCK,LDHC,LYST,MAPK11,MDFIC,MPI,MTHFD1,MYC,NAMPT,NEIL1,NME1,OSM,PDE4B,PGK1,PIM3,PIP4K2A,PNP,PPA1,PPP3CA,PRKCB,PTGER4,PTK2,PTK2B,PTPN1,PTPRC,TGFBR2,TPI1,TRIB1,TYMP
GO.0010556	regulation of macromolecule biosynthetic process	94	2.32e-05	ENSP00000215781,ENSP00000216797,ENSP00000221847,ENSP00000222553,ENSP00000225698,ENSP00000226279,ENSP00000227163,ENSP00000232014,ENSP00000234091,ENSP00000234590,ENSP00000237289,ENSP00000244741,ENSP00000246957,ENSP00000248673,ENSP00000256015,ENSP00000257600,ENSP00000257724,ENSP00000257818,ENSP00000257904,ENSP00000257915,ENSP00000261464,ENSP00000261479,ENSP00000262133,ENSP00000262265,ENSP00000262643…	ABCA2,ACVR1,ARID5B,BCL6,BRCA1,BTG1,C19orf10,C1QBP,CAMKK2,CASZ1,CCNE1,CD38,CD86,CDK4,CDKN1A,CIB1,CTH,CTNND1,CXCL10,CXCR3,DTX1,DUSP22,EBI3,ENO1,EPC1,ETV7,FCER2,FOS,FOXC1,HDAC1,HIST1H1C,ID2,IFI16,IKZF2,IL10,IL16,IRF4,JUN,LBH,LILRB1,LMO2,LONP1,LTB,LYL1,MAFK,MAP3K7,MAPK11,MC1R,MDFIC,MDK,MLLT11,MUC1,MYC,NAMPT,NFKBIA,NOC2L,OSM,PA2G4,PARP14,PHB,PIH1D1,PPP3CA,PRDM1,PRKCB,PRMT5,PSMA6,PTK2B,RB1,RBL2,RUNX2,R…
GO.0016310	phosphorylation	40	2.32e-05	ENSP00000013034,ENSP00000177648,ENSP00000215781,ENSP00000225614,ENSP00000226253,ENSP00000229270,ENSP00000234590,ENSP00000244741,ENSP00000257724,ENSP00000257904,ENSP00000259089,ENSP00000263640,ENSP00000263826,ENSP00000278616,ENSP00000286301,ENSP00000286648,ENSP00000290573,ENSP00000302846,ENSP00000305355,ENSP00000306245,ENSP00000312150,ENSP00000312741,ENSP00000332816,ENSP00000333685,ENSP00000337825…	ACVR1,AK1,AKT3,ALDOC,ALPK1,ATM,BLK,CAMKK2,CDK4,CDKN1A,CSF1R,DCK,ENO1,FGR,FOS,GALK1,GPI,HK1,HK2,ITK,JUN,LCK,LDHA,MAPK11,MDFIC,MYC,NME1,OSM,PGK1,PIM3,PIP4K2A,PRKCB,PTGER4,PTK2,PTK2B,PTPN1,TGFBR2,TPI1,TRIB1,UCK2
GO.0043086	negative regulation of catalytic activity	34	2.32e-05	ENSP00000218388,ENSP00000218516,ENSP00000237289,ENSP00000240618,ENSP00000241261,ENSP00000244741,ENSP00000248701,ENSP00000260197,ENSP00000261479,ENSP00000262265,ENSP00000262662,ENSP00000263464,ENSP00000263851,ENSP00000266557,ENSP00000267163,ENSP00000278616,ENSP00000291568,ENSP00000312150,ENSP00000315693,ENSP00000330341,ENSP00000333873,ENSP00000345281,ENSP00000347170,ENSP00000347979,ENSP00000349977…	ATM,BIRC3,CD27,CD44,CDKN1A,CDKN2C,CIB1,CNR1,CSTB,DUSP22,FAS,GLA,GPI,IFI16,IL7,KLRK1,MVP,NAIP,NEIL1,PAM16,PIH1D1,PSMA6,PSMB5,PTPN1,PTPRC,RB1,SH3BP5,SOCS3,SORL1,SPINK2,TIMP1,TNFAIP3,TNFSF10,TRIB1
GO.0061061	muscle structure development	24	2.32e-05	ENSP00000239938,ENSP00000263062,ENSP00000263640,ENSP00000278968,ENSP00000279873,ENSP00000286301,ENSP00000290551,ENSP00000303351,ENSP00000305416,ENSP00000305651,ENSP00000306245,ENSP00000309376,ENSP00000321445,ENSP00000333685,ENSP00000344352,ENSP00000351539,ENSP00000356224,ENSP00000356515,ENSP00000363689,ENSP00000370256,ENSP00000378323,ENSP00000379616,ENSP00000379658,ENSP00000419692	ACVR1,ARID5B,ATF3,BTG2,CD164,CSF1R,CXCL10,EGR1,EPC1,ETV6,FOS,FOXC1,ID3,ITGB1,MAPK11,MSC,MYH11,PPP3CA,RXRA,S1PR1,SYNE1,TAGLN,UTRN,ZNF238
GO.0016477	cell migration	32	2.38e-05	ENSP00000219235,ENSP00000256015,ENSP00000259818,ENSP00000261622,ENSP00000263640,ENSP00000279873,ENSP00000280612,ENSP00000284311,ENSP00000299736,ENSP00000302935,ENSP00000305416,ENSP00000305651,ENSP00000307305,ENSP00000332116,ENSP00000337825,ENSP00000352852,ENSP00000353238,ENSP00000353512,ENSP00000353731,ENSP00000354901,ENSP00000356224,ENSP00000356346,ENSP00000357564,ENSP00000360916,ENSP00000362298…	ACVR1,ARHGAP24,ARID5B,BTG1,CCL22,CCL3L1,CD44,CENPV,CXCL10,CXCL9,CXCR3,DDIT4,DPP4,FSCN1,GPR15,IL10,IL16,LCK,LYST,MDK,PARP9,PDE4B,PTPRC,RAB13,S1PR1,SGPL1,SLC7A11,SLC7A5,SPN,SYNE1,TUBB2B,VAV2
GO.0032844	regulation of homeostatic process	21	2.38e-05	ENSP00000009530,ENSP00000215754,ENSP00000226279,ENSP00000227163,ENSP00000234091,ENSP00000237289,ENSP00000286301,ENSP00000305416,ENSP00000305651,ENSP00000306253,ENSP00000314655,ENSP00000332816,ENSP00000337825,ENSP00000353824,ENSP00000354901,ENSP00000356346,ENSP00000357917,ENSP00000358511,ENSP00000362795,ENSP00000367207,ENSP00000369293	CD38,CD74,CNR1,CSF1R,CXCL10,CXCL9,CXCR3,ID2,IL2RA,ITPR1,LCK,MIF,MLLT11,MYC,PIM3,PTK2B,PTPRC,S1PR1,SPI1,TNFAIP3,TSC22D3
GO.0014070	response to organic cyclic compound	33	2.88e-05	ENSP00000175506,ENSP00000216797,ENSP00000222553,ENSP00000226279,ENSP00000244741,ENSP00000257904,ENSP00000262643,ENSP00000262947,ENSP00000280612,ENSP00000290551,ENSP00000297991,ENSP00000299767,ENSP00000303315,ENSP00000305651,ENSP00000306245,ENSP00000309572,ENSP00000330341,ENSP00000332116,ENSP00000332816,ENSP00000333122,ENSP00000344155,ENSP00000347754,ENSP00000347979,ENSP00000351905,ENSP00000352852…	ABCA2,AGER,AQP3,ASNS,BRCA1,BTG2,C19orf10,CCNE1,CD38,CD83,CDK4,CDKN1A,CNR1,CXCL10,FAS,FOS,HSP90B1,HTR3A,IL10,JUN,JUNB,LDHA,MDK,NAMPT,NFKBIA,NR4A3,PDE4B,PTK2B,RXRA,SLC7A11,SOCS3,TERT,TGFBR2
GO.0014706	striated muscle tissue development	18	2.9e-05	ENSP00000234091,ENSP00000239938,ENSP00000263640,ENSP00000267163,ENSP00000286301,ENSP00000290551,ENSP00000303351,ENSP00000305416,ENSP00000306245,ENSP00000321445,ENSP00000344352,ENSP00000351539,ENSP00000370256,ENSP00000370839,ENSP00000378323,ENSP00000379616,ENSP00000379658,ENSP00000419692	ACVR1,ATF3,BTG2,CSF1R,EGR1,ETV6,FOS,FOXC1,ID2,ITGB1,MSC,MYH11,PPP3CA,RB1,RXRA,S1PR1,SGCB,ZNF238
GO.0001525	angiogenesis	19	2.92e-05	ENSP00000227163,ENSP00000252029,ENSP00000262947,ENSP00000263640,ENSP00000303351,ENSP00000305416,ENSP00000332816,ENSP00000333873,ENSP00000341189,ENSP00000347495,ENSP00000349436,ENSP00000351905,ENSP00000358335,ENSP00000360266,ENSP00000360916,ENSP00000362795,ENSP00000366936,ENSP00000378611,ENSP00000405573	ACVR1,ADAM15,ARHGAP24,C19orf10,CIB1,CXCR3,GPI,ITGB1,JUN,MAP3K7,PTK2,PTK2B,S1PR1,SHB,SPI1,TGFBR2,TYMP,VAV2,WARS
GO.0002703	regulation of leukocyte mediated immunity	13	2.92e-05	ENSP00000232014,ENSP00000240618,ENSP00000264072,ENSP00000303909,ENSP00000315997,ENSP00000345281,ENSP00000353238,ENSP00000356346,ENSP00000358335,ENSP00000363115,ENSP00000366005,ENSP00000378856,ENSP00000412237	ABR,BCL6,DUSP22,FCER2,FGR,HLA-A,IL10,KLRK1,LGALS9,LILRB1,MAP3K7,PTPRC,SPN
GO.0044092	negative regulation of molecular function	40	2.92e-05	ENSP00000216797,ENSP00000218388,ENSP00000218516,ENSP00000237289,ENSP00000240618,ENSP00000241261,ENSP00000244741,ENSP00000248701,ENSP00000260197,ENSP00000261479,ENSP00000262265,ENSP00000262662,ENSP00000263464,ENSP00000263851,ENSP00000266557,ENSP00000267163,ENSP00000278616,ENSP00000291568,ENSP00000312150,ENSP00000315693,ENSP00000330341,ENSP00000333873,ENSP00000345281,ENSP00000347170,ENSP00000347979…	ADAM15,ATM,BIRC3,CD27,CD44,CDKN1A,CDKN2C,CIB1,CNR1,CSTB,DUSP22,FAS,GLA,GPI,ID3,IFI16,IL10,IL7,JUN,KLRK1,MVP,NAIP,NEIL1,NFKBIA,PAM16,PIH1D1,PPP3CA,PSMA6,PSMB5,PTPN1,PTPRC,RB1,SH3BP5,SOCS3,SORL1,SPINK2,TIMP1,TNFAIP3,TNFSF10,TRIB1
GO.0043523	regulation of neuron apoptotic process	15	3.41e-05	ENSP00000239938,ENSP00000263036,ENSP00000264731,ENSP00000278616,ENSP00000290551,ENSP00000305422,ENSP00000332816,ENSP00000333122,ENSP00000352852,ENSP00000356022,ENSP00000360266,ENSP00000364217,ENSP00000376943,ENSP00000405573,ENSP00000428657	AGER,ATM,BCL2L11,BTG2,CEBPB,EGR1,GPI,JUN,MDK,NAIP,NR4A3,OPTN,PTK2B,SOD2,TP63
GO.0006355	regulation of transcription, DNA-templated	86	3.45e-05	ENSP00000215781,ENSP00000216797,ENSP00000222553,ENSP00000225698,ENSP00000226279,ENSP00000227163,ENSP00000232014,ENSP00000234091,ENSP00000234590,ENSP00000237289,ENSP00000245414,ENSP00000248673,ENSP00000256015,ENSP00000257724,ENSP00000257818,ENSP00000257915,ENSP00000261464,ENSP00000261479,ENSP00000262133,ENSP00000262265,ENSP00000262643,ENSP00000262947,ENSP00000263062,ENSP00000263640,ENSP00000264731…	ABCA2,ACVR1,AGER,ARID5B,BCL6,BRCA1,BTG1,BTG2,C19orf10,C1QBP,CAMKK2,CASZ1,CCNE1,CD38,CD86,CIB1,CTH,CTNND1,CXCL10,CXCR3,DUSP22,ENO1,EPC1,ETV7,FOS,FOXC1,HDAC1,HIST1H1C,ID2,IFI16,IKZF2,IL10,IL16,IRF1,IRF4,JUN,LBH,LILRB1,LMO2,LYL1,MAFK,MAP3K7,MAPK11,MC1R,MDFIC,MDK,MLLT11,MUC1,MXI1,MYC,NAMPT,NFKBIA,NOC2L,OSM,PA2G4,PARP14,PHB,PIH1D1,PPP3CA,PRDM1,PRKCB,PRMT5,PSMA6,RB1,RBL2,REL,RUNX2,RXRA,S1PR1,SKAP1,SOD2…
GO.0002218	activation of innate immune response	17	3.54e-05	ENSP00000057513,ENSP00000237289,ENSP00000261479,ENSP00000263464,ENSP00000284818,ENSP00000299767,ENSP00000306245,ENSP00000306253,ENSP00000321203,ENSP00000332049,ENSP00000333685,ENSP00000355325,ENSP00000357113,ENSP00000358335,ENSP00000360266,ENSP00000378323,ENSP00000406738	BIRC3,CD86,FOS,HSP90B1,IFI16,ITPR1,JUN,LY96,MAP3K7,MAPK11,PPP3CA,PSMA6,PSMB5,SARM1,TNFAIP3,TNIP2,TNIP3
GO.0045621	positive regulation of lymphocyte differentiation	10	3.68e-05	ENSP00000009530,ENSP00000263851,ENSP00000266557,ENSP00000332049,ENSP00000337825,ENSP00000351905,ENSP00000354532,ENSP00000358092,ENSP00000368450,ENSP00000369293	CD27,CD74,CD83,CD86,IL2RA,IL7,LCK,PNP,PRDM1,TGFBR2
GO.0051704	multi-organism process	64	3.68e-05	ENSP00000001008,ENSP00000057513,ENSP00000216223,ENSP00000216797,ENSP00000219235,ENSP00000222553,ENSP00000225698,ENSP00000226279,ENSP00000232014,ENSP00000234590,ENSP00000237289,ENSP00000245414,ENSP00000256015,ENSP00000257724,ENSP00000261479,ENSP00000263036,ENSP00000263640,ENSP00000264731,ENSP00000267163,ENSP00000278616,ENSP00000284818,ENSP00000286639,ENSP00000289431,ENSP00000290200,ENSP00000302846…	ABR,ACVR1,APOBEC3G,ATM,BATF,BCL2L11,BCL6,BNIP3L,BTG1,C1QBP,CCL22,CD38,CD86,CIB1,CNR1,CRTAP,DDIT4,DPP4,ENO1,ETV6,FGR,FKBP4,FOS,FOXC1,HDAC1,HLA-A,IFI16,IL10,IL10RB,IL16,IL2RB,IRF1,IRF4,ITGB1,JUN,LCK,LILRB1,LRMP,LY96,LYST,MDFIC,NAMPT,NFKBIA,OPTN,PDE4B,PRDM1,PSMA6,PSMB5,PTGER4,PTK2B,PTPRC,RB1,SGPL1,SLC1A5,SOCS3,SPATA2,STAT1,TGFBR2,TNFAIP3,TNFRSF1B,TNIP2,TNIP3,TP63,TRIB1
GO.0031400	negative regulation of protein modification process	27	3.84e-05	ENSP00000227163,ENSP00000237289,ENSP00000244741,ENSP00000260197,ENSP00000261479,ENSP00000262662,ENSP00000267163,ENSP00000278616,ENSP00000300408,ENSP00000307305,ENSP00000312150,ENSP00000317992,ENSP00000323696,ENSP00000330341,ENSP00000333873,ENSP00000344352,ENSP00000345281,ENSP00000349977,ENSP00000355325,ENSP00000356346,ENSP00000360266,ENSP00000360683,ENSP00000364217,ENSP00000367207,ENSP00000373301…	AGER,ATF3,ATM,BRCA1,CDKN1A,CDKN2C,CIB1,CRTAP,DDIT4,DUSP22,ETV6,JUN,MVP,MYC,NOC2L,PHB,PSMA6,PSMB5,PTPN1,PTPRC,RB1,SH3BP5,SOCS3,SORL1,SPI1,TNFAIP3,TRIB1
GO.0002224	toll-like receptor signaling pathway	12	3.88e-05	ENSP00000057513,ENSP00000216797,ENSP00000263464,ENSP00000284818,ENSP00000299767,ENSP00000306245,ENSP00000321203,ENSP00000332049,ENSP00000333685,ENSP00000358335,ENSP00000360266,ENSP00000406738	BIRC3,CD86,FOS,HSP90B1,JUN,LY96,MAP3K7,MAPK11,NFKBIA,SARM1,TNIP2,TNIP3
GO.2000113	negative regulation of cellular macromolecule biosynthetic process	44	3.99e-05	ENSP00000164227,ENSP00000216797,ENSP00000225698,ENSP00000226279,ENSP00000232014,ENSP00000234590,ENSP00000237289,ENSP00000239938,ENSP00000245414,ENSP00000248673,ENSP00000257724,ENSP00000257818,ENSP00000263062,ENSP00000264731,ENSP00000267163,ENSP00000271638,ENSP00000279873,ENSP00000295025,ENSP00000300408,ENSP00000302886,ENSP00000303315,ENSP00000305422,ENSP00000312150,ENSP00000314655,ENSP00000314709…	ARID5B,BCL3,BCL6,BRCA1,C1QBP,CD38,CEBPB,CUX1,DUSP22,EGR1,ENO1,EPC1,ETV7,HDAC1,HIST1H1C,IFI16,IRF1,JUN,JUNB,LMO2,MDFIC,MSC,MUC1,MXI1,MYC,NFKBIA,NOC2L,PA2G4,PHB,PRDM1,RB1,REL,RUNX2,RXRA,S100A11,STAT1,TNFAIP3,TP63,TRIB1,TSC22D3,TXN,ZFP36,ZHX2,ZNF238
GO.0050794	regulation of cellular process	180	4.37e-05	ENSP00000009530,ENSP00000013034,ENSP00000046794,ENSP00000057513,ENSP00000175506,ENSP00000177648,ENSP00000215754,ENSP00000215781,ENSP00000216223,ENSP00000216797,ENSP00000218388,ENSP00000218516,ENSP00000219235,ENSP00000221847,ENSP00000222553,ENSP00000224337,ENSP00000225698,ENSP00000227163,ENSP00000228434,ENSP00000228945,ENSP00000234091,ENSP00000234590,ENSP00000237289,ENSP00000239938,ENSP00000240618…	ABCA2,ACACA,ACLY,ACVR1,ADAM15,AK1,AKT3,ALCAM,ALPK1,APOBEC3G,AQP3,ARHGDIB,ASB13,ASNS,ATM,BCL2L11,BIRC3,BLK,BLNK,BMF,BRCA1,BTG1,C19orf10,C1QBP,CAMKK2,CASZ1,CCL22,CCL3L1,CCND2,CD164,CD27,CD44,CD53,CD69,CD72,CD74,CDC25A,CDK4,CDKN1A,CDKN2C,CENPV,CIB1,CLEC2D,CRTAP,CSF1R,CSTB,CTNND1,CXCL10,CXCR3,CYTH1,DPP4,EBI3,EGR1,ENO1,EPC1,ETV7,EXT1,FAS,FCER2,FGR,FOS,FOXC1,GLA,GPI,GPR15,HDAC1,HILPDA,HIST1H1C,HK2,HLA-…
GO.0050727	regulation of inflammatory response	17	4.61e-05	ENSP00000215781,ENSP00000225698,ENSP00000232014,ENSP00000237289,ENSP00000261479,ENSP00000263464,ENSP00000300408,ENSP00000302846,ENSP00000303909,ENSP00000320936,ENSP00000330341,ENSP00000353238,ENSP00000358511,ENSP00000364217,ENSP00000365435,ENSP00000369293,ENSP00000412237	ABR,AGER,BCL6,BIRC3,C1QBP,CNR1,IL10,IL17RA,IL2RA,OSM,PHB,PSMA6,PTGER4,SOCS3,SPN,TNFAIP3,TNFRSF1B
GO.0045595	regulation of cell differentiation	48	4.86e-05	ENSP00000001008,ENSP00000009530,ENSP00000216797,ENSP00000225698,ENSP00000227163,ENSP00000245414,ENSP00000256015,ENSP00000260197,ENSP00000262643,ENSP00000263640,ENSP00000263851,ENSP00000264731,ENSP00000266557,ENSP00000267163,ENSP00000271324,ENSP00000286301,ENSP00000297991,ENSP00000302886,ENSP00000303315,ENSP00000303351,ENSP00000305651,ENSP00000306245,ENSP00000312150,ENSP00000314709,ENSP00000315997…	ACVR1,AGER,AQP3,BTG1,C1QBP,CCNE1,CD27,CD53,CD74,CD83,CD86,CIB1,CNR1,CSF1R,CUX1,CXCL10,CXCL9,FAS,FKBP4,FOS,ID3,IL2RA,IL7,IRF1,IRF4,ITGB1,JUNB,LCK,LILRB1,MAPK11,MYC,NFKBIA,PA2G4,PNP,PPP3CA,PRDM1,PRMT5,PTK2B,RB1,SARM1,SOCS3,SORL1,SPI1,STAT1,TGFBR2,TP63,TRIB1,ZHX2
GO.0006090	pyruvate metabolic process	9	4.94e-05	ENSP00000226253,ENSP00000229270,ENSP00000234590,ENSP00000280704,ENSP00000290573,ENSP00000362413,ENSP00000384774,ENSP00000405573,ENSP00000445175	ALDOC,ENO1,GPI,HK1,HK2,LDHA,LDHC,PGK1,TPI1
GO.0001562	response to protozoan	6	4.97e-05	ENSP00000164227,ENSP00000286639,ENSP00000353238,ENSP00000370343,ENSP00000374443,ENSP00000412237	BATF,BCL3,IL10,IRF4,LYST,SPN
GO.0051674	localization of cell	33	4.97e-05	ENSP00000219235,ENSP00000256015,ENSP00000259818,ENSP00000261622,ENSP00000263640,ENSP00000279873,ENSP00000280612,ENSP00000280704,ENSP00000284311,ENSP00000299736,ENSP00000302935,ENSP00000305416,ENSP00000305651,ENSP00000307305,ENSP00000332116,ENSP00000337825,ENSP00000352852,ENSP00000353238,ENSP00000353512,ENSP00000353731,ENSP00000354901,ENSP00000356224,ENSP00000356346,ENSP00000357564,ENSP00000360916…	ACVR1,ARHGAP24,ARID5B,BTG1,CCL22,CCL3L1,CD44,CENPV,CXCL10,CXCL9,CXCR3,DDIT4,DPP4,FSCN1,GPR15,IL10,IL16,LCK,LDHC,LYST,MDK,PARP9,PDE4B,PTPRC,RAB13,S1PR1,SGPL1,SLC7A11,SLC7A5,SPN,SYNE1,TUBB2B,VAV2
GO.0048870	cell motility	33	5.08e-05	ENSP00000219235,ENSP00000256015,ENSP00000259818,ENSP00000261622,ENSP00000263640,ENSP00000279873,ENSP00000280612,ENSP00000280704,ENSP00000284311,ENSP00000299736,ENSP00000302935,ENSP00000305416,ENSP00000305651,ENSP00000307305,ENSP00000332116,ENSP00000337825,ENSP00000352852,ENSP00000353238,ENSP00000353512,ENSP00000353731,ENSP00000354901,ENSP00000356224,ENSP00000356346,ENSP00000357564,ENSP00000360916…	ACVR1,ARHGAP24,ARID5B,BTG1,CCL22,CCL3L1,CD44,CENPV,CXCL10,CXCL9,CXCR3,DDIT4,DPP4,FSCN1,GPR15,IL10,IL16,LCK,LDHC,LYST,MDK,PARP9,PDE4B,PTPRC,RAB13,S1PR1,SGPL1,SLC7A11,SLC7A5,SPN,SYNE1,TUBB2B,VAV2
GO.0045089	positive regulation of innate immune response	18	5.46e-05	ENSP00000057513,ENSP00000237289,ENSP00000240618,ENSP00000261479,ENSP00000263464,ENSP00000284818,ENSP00000299767,ENSP00000306245,ENSP00000306253,ENSP00000321203,ENSP00000332049,ENSP00000333685,ENSP00000355325,ENSP00000357113,ENSP00000358335,ENSP00000360266,ENSP00000378323,ENSP00000406738	BIRC3,CD86,FOS,HSP90B1,IFI16,ITPR1,JUN,KLRK1,LY96,MAP3K7,MAPK11,PPP3CA,PSMA6,PSMB5,SARM1,TNFAIP3,TNIP2,TNIP3
GO.0019320	hexose catabolic process	8	5.59e-05	ENSP00000225614,ENSP00000226253,ENSP00000229270,ENSP00000234590,ENSP00000290573,ENSP00000362413,ENSP00000384774,ENSP00000405573	ALDOC,ENO1,GALK1,GPI,HK1,HK2,PGK1,TPI1
GO.0042092	type 2 immune response	4	5.75e-05	ENSP00000164227,ENSP00000232014,ENSP00000286639,ENSP00000412237	BATF,BCL3,BCL6,IL10
GO.0051252	regulation of RNA metabolic process	87	6.16e-05	ENSP00000215781,ENSP00000216797,ENSP00000222553,ENSP00000225698,ENSP00000226279,ENSP00000227163,ENSP00000232014,ENSP00000234091,ENSP00000234590,ENSP00000237289,ENSP00000243346,ENSP00000245414,ENSP00000248673,ENSP00000256015,ENSP00000257600,ENSP00000257724,ENSP00000257818,ENSP00000257915,ENSP00000261464,ENSP00000261479,ENSP00000262133,ENSP00000262265,ENSP00000262643,ENSP00000262947,ENSP00000263062…	ABCA2,ACVR1,AGER,APOBEC3G,ARID5B,BCL6,BRCA1,BTG1,C19orf10,C1QBP,CAMKK2,CASZ1,CCNE1,CD38,CD86,CIB1,CTH,CTNND1,CXCL10,CXCR3,DTX1,DUSP22,ENO1,EPC1,ETV7,FOS,FOXC1,HDAC1,HIST1H1C,ID2,IFI16,IKZF2,IL10,IL16,IRF1,IRF4,JUN,LBH,LILRB1,LMO2,LYL1,MAFK,MAP3K7,MAPK11,MC1R,MDFIC,MDK,MLLT11,MUC1,MYC,NAMPT,NFKBIA,NMI,NOC2L,OSM,PA2G4,PARP14,PHB,PIH1D1,PPP3CA,PRDM1,PRKCB,PRMT5,PSMA6,RB1,RBL2,REL,RUNX2,RXRA,S1PR1,SK…
GO.2000112	regulation of cellular macromolecule biosynthetic process	91	6.29e-05	ENSP00000215781,ENSP00000216797,ENSP00000222553,ENSP00000225698,ENSP00000226279,ENSP00000227163,ENSP00000232014,ENSP00000234091,ENSP00000234590,ENSP00000237289,ENSP00000244741,ENSP00000245414,ENSP00000246957,ENSP00000248673,ENSP00000256015,ENSP00000257724,ENSP00000257818,ENSP00000257904,ENSP00000257915,ENSP00000261464,ENSP00000261479,ENSP00000262133,ENSP00000262265,ENSP00000262643,ENSP00000262947…	ABCA2,ACVR1,AGER,ARID5B,BCL6,BRCA1,BTG1,C19orf10,C1QBP,CAMKK2,CASZ1,CCNE1,CD38,CD86,CDK4,CDKN1A,CIB1,CTH,CTNND1,CXCL10,CXCR3,DUSP22,ENO1,EPC1,ETV7,FOS,FOXC1,HDAC1,HIST1H1C,ID2,IFI16,IKZF2,IL10,IL16,IRF1,IRF4,JUN,LBH,LILRB1,LMO2,LONP1,LYL1,MAFK,MAP3K7,MAPK11,MC1R,MDFIC,MDK,MLLT11,MUC1,MXI1,MYC,NAMPT,NFKBIA,NOC2L,OSM,PA2G4,PARP14,PHB,PIH1D1,PPP3CA,PRDM1,PRKCB,PRMT5,PSMA6,PTK2B,RB1,RBL2,REL,RUNX2,RX…
GO.0031327	negative regulation of cellular biosynthetic process	46	6.69e-05	ENSP00000216797,ENSP00000218516,ENSP00000225698,ENSP00000226279,ENSP00000232014,ENSP00000234590,ENSP00000237289,ENSP00000239938,ENSP00000243346,ENSP00000245414,ENSP00000248673,ENSP00000257724,ENSP00000257818,ENSP00000263062,ENSP00000264731,ENSP00000267163,ENSP00000271638,ENSP00000279873,ENSP00000295025,ENSP00000300408,ENSP00000302886,ENSP00000303315,ENSP00000305422,ENSP00000312150,ENSP00000314655…	ARID5B,BCL6,BRCA1,C1QBP,CD38,CEBPB,CUX1,DUSP22,EGR1,ENO1,EPC1,ETV7,GLA,HDAC1,HIST1H1C,IFI16,IRF1,JUN,JUNB,LILRB1,LMO2,MDFIC,MUC1,MYC,NFKBIA,NMI,NOC2L,PA2G4,PHB,PRDM1,PRMT5,RB1,REL,RUNX2,RXRA,S100A11,STAT1,TNFAIP3,TP63,TRIB1,TRIM14,TSC22D3,TXN,ZFP36,ZHX2,ZNF238
GO.0071222	cellular response to lipopolysaccharide	12	6.83e-05	ENSP00000057513,ENSP00000216797,ENSP00000237289,ENSP00000284818,ENSP00000305651,ENSP00000315997,ENSP00000321203,ENSP00000332049,ENSP00000332116,ENSP00000354394,ENSP00000365435,ENSP00000412237	CD86,CXCL10,IL10,LILRB1,LY96,NFKBIA,PDE4B,STAT1,TNFAIP3,TNFRSF1B,TNIP2,TNIP3
GO.0071363	cellular response to growth factor stimulus	28	6.83e-05	ENSP00000216797,ENSP00000239938,ENSP00000244741,ENSP00000258080,ENSP00000263640,ENSP00000303315,ENSP00000303909,ENSP00000306245,ENSP00000306253,ENSP00000307305,ENSP00000332049,ENSP00000333685,ENSP00000333873,ENSP00000337825,ENSP00000341189,ENSP00000345281,ENSP00000347754,ENSP00000351905,ENSP00000358335,ENSP00000360266,ENSP00000360493,ENSP00000360916,ENSP00000362649,ENSP00000365435,ENSP00000367207…	ABR,ACVR1,BCL2L11,CD44,CD86,CDKN1A,CIB1,DDIT4,DUSP22,EGR1,FOS,FOXC1,HDAC1,HTR3A,HTRA2,ITPR1,JUN,JUNB,LCK,MAP3K7,MAPK11,MYC,NFKBIA,PTK2,RUNX2,TGFBR2,TNFRSF1B,VAV2
GO.0072358	cardiovascular system development	32	6.83e-05	ENSP00000227163,ENSP00000234091,ENSP00000239938,ENSP00000252029,ENSP00000262947,ENSP00000263062,ENSP00000263640,ENSP00000264824,ENSP00000278616,ENSP00000303315,ENSP00000303351,ENSP00000305416,ENSP00000330341,ENSP00000332816,ENSP00000333873,ENSP00000347495,ENSP00000349436,ENSP00000351905,ENSP00000358092,ENSP00000358335,ENSP00000360266,ENSP00000360916,ENSP00000362298,ENSP00000362795,ENSP00000363689…	ACVR1,ADAM15,ARHGAP24,ATM,C19orf10,CIB1,CXCR3,EGR1,EPC1,GPI,ID2,ID3,ITGB1,JUN,JUNB,LYL1,MAP3K7,MTHFD1,MYH11,PRDM1,PTK2B,RXRA,S1PR1,SGCB,SGPL1,SHB,SOCS3,SPI1,TGFBR2,TYMP,VAV2,WARS
GO.0072359	circulatory system development	32	6.83e-05	ENSP00000227163,ENSP00000234091,ENSP00000239938,ENSP00000252029,ENSP00000262947,ENSP00000263062,ENSP00000263640,ENSP00000264824,ENSP00000278616,ENSP00000303315,ENSP00000303351,ENSP00000305416,ENSP00000330341,ENSP00000332816,ENSP00000333873,ENSP00000347495,ENSP00000349436,ENSP00000351905,ENSP00000358092,ENSP00000358335,ENSP00000360266,ENSP00000360916,ENSP00000362298,ENSP00000362795,ENSP00000363689…	ACVR1,ADAM15,ARHGAP24,ATM,C19orf10,CIB1,CXCR3,EGR1,EPC1,GPI,ID2,ID3,ITGB1,JUN,JUNB,LYL1,MAP3K7,MTHFD1,MYH11,PRDM1,PTK2B,RXRA,S1PR1,SGCB,SGPL1,SHB,SOCS3,SPI1,TGFBR2,TYMP,VAV2,WARS
GO.0043122	regulation of I-kappaB kinase/NF-kappaB signaling	16	6.86e-05	ENSP00000057513,ENSP00000164227,ENSP00000216797,ENSP00000237289,ENSP00000241261,ENSP00000261464,ENSP00000263464,ENSP00000266557,ENSP00000295025,ENSP00000305355,ENSP00000321203,ENSP00000354394,ENSP00000358335,ENSP00000359976,ENSP00000378856,ENSP00000412237	BCL3,BIRC3,CD27,CTH,IL10,LGALS9,MAP3K7,NFKBIA,PRKCB,REL,STAT1,TNFAIP3,TNFSF10,TNIP2,TNIP3,TRAF5
GO.1901657	glycosyl compound metabolic process	19	6.87e-05	ENSP00000013034,ENSP00000218516,ENSP00000226253,ENSP00000229270,ENSP00000234590,ENSP00000252029,ENSP00000253792,ENSP00000280704,ENSP00000286648,ENSP00000290573,ENSP00000344789,ENSP00000354532,ENSP00000362249,ENSP00000362413,ENSP00000367086,ENSP00000384774,ENSP00000385057,ENSP00000405573,ENSP00000445175	ACACA,ACLY,ACOT7,AK1,ALDOC,APOBEC3G,DCK,ENO1,GLA,GPI,HK1,HK2,LDHA,LDHC,NME1,PGK1,PNP,TPI1,TYMP
GO.0019219	regulation of nucleobase-containing compound metabolic process	92	7.11e-05	ENSP00000215781,ENSP00000216797,ENSP00000222553,ENSP00000225698,ENSP00000226279,ENSP00000227163,ENSP00000234091,ENSP00000234590,ENSP00000237289,ENSP00000243346,ENSP00000244741,ENSP00000245414,ENSP00000248673,ENSP00000256015,ENSP00000257600,ENSP00000257724,ENSP00000257818,ENSP00000257915,ENSP00000261464,ENSP00000261479,ENSP00000262133,ENSP00000262265,ENSP00000262643,ENSP00000262947,ENSP00000263062…	ABCA2,ACVR1,AGER,APOBEC3G,ARID5B,BTG1,C19orf10,C1QBP,CAMKK2,CASZ1,CCNE1,CD38,CD86,CDKN1A,CIB1,CTH,CTNND1,CXCL10,CXCL9,CXCR3,DDIT4,DTX1,DUSP22,ENO1,EPC1,ETV7,FOS,FOXC1,HDAC1,HIST1H1C,ID2,IFI16,IKZF2,IL10,IL16,IRF1,IRF4,JUN,LBH,LILRB1,LMO2,LONP1,LYL1,MAFK,MAP3K7,MAPK11,MC1R,MDFIC,MDK,MLLT11,MUC1,MYC,NAMPT,NEIL1,NFKBIA,NMI,NOC2L,OSM,PA2G4,PARP14,PHB,PIH1D1,PPP3CA,PRDM1,PRKCB,PSMA6,PTK2B,PTPN1,RB1,RB…
GO.0072331	signal transduction by p53 class mediator	12	7.95e-05	ENSP00000164227,ENSP00000215754,ENSP00000244741,ENSP00000261479,ENSP00000264731,ENSP00000278616,ENSP00000286639,ENSP00000307305,ENSP00000355325,ENSP00000357113,ENSP00000357380,ENSP00000418960	ATM,BATF,BCL3,BRCA1,CDKN1A,DDIT4,IFI16,MIF,MUC1,PSMA6,PSMB5,TP63
GO.1901701	cellular response to oxygen-containing compound	32	7.95e-05	ENSP00000057513,ENSP00000216797,ENSP00000227163,ENSP00000237289,ENSP00000258080,ENSP00000259089,ENSP00000262947,ENSP00000284818,ENSP00000299767,ENSP00000305355,ENSP00000305422,ENSP00000305651,ENSP00000306245,ENSP00000309595,ENSP00000315997,ENSP00000321203,ENSP00000330341,ENSP00000332049,ENSP00000332116,ENSP00000332816,ENSP00000337825,ENSP00000341189,ENSP00000344789,ENSP00000356022,ENSP00000357564…	ACACA,AGER,BLK,BRCA1,C10orf2,C19orf10,CD86,CEBPB,CXCL10,FGR,FOS,HSP90B1,HTRA2,IL10,LCK,LILRB1,LY96,NFKBIA,PDE4B,PPP3CA,PRKCB,PTK2,PTK2B,RAB13,RXRA,SOCS3,SOD2,SPI1,TNFAIP3,TNFRSF1B,TNIP2,TNIP3
GO.0051171	regulation of nitrogen compound metabolic process	97	8.1e-05	ENSP00000215781,ENSP00000216797,ENSP00000218516,ENSP00000222553,ENSP00000225698,ENSP00000226279,ENSP00000227163,ENSP00000234091,ENSP00000234590,ENSP00000237289,ENSP00000243346,ENSP00000244741,ENSP00000245414,ENSP00000246957,ENSP00000248673,ENSP00000256015,ENSP00000257600,ENSP00000257724,ENSP00000257818,ENSP00000257904,ENSP00000257915,ENSP00000260197,ENSP00000261464,ENSP00000261479,ENSP00000262133…	ABCA2,ACVR1,AGER,APOBEC3G,ARID5B,BTG1,C19orf10,C1QBP,CAMKK2,CASZ1,CCNE1,CD38,CD86,CDK4,CDKN1A,CIB1,CTH,CTNND1,CXCL10,CXCL9,CXCR3,DDIT4,DTX1,DUSP22,ENO1,EPC1,ETV7,FOS,FOXC1,GLA,HDAC1,HIST1H1C,ID2,IFI16,IKZF2,IL10,IL16,IRF1,IRF4,JUN,LBH,LILRB1,LMO2,LONP1,LYL1,MAFK,MAP3K7,MAPK11,MC1R,MDFIC,MDK,MLLT11,MUC1,MYC,NAMPT,NEIL1,NFKBIA,NMI,NOC2L,OSM,PA2G4,PARP14,PHB,PIH1D1,PPP3CA,PRDM1,PRKCB,PSMA6,PSMB5,PTK…
GO.0042130	negative regulation of T cell proliferation	8	8.65e-05	ENSP00000264122,ENSP00000305422,ENSP00000315997,ENSP00000353238,ENSP00000369293,ENSP00000370989,ENSP00000374592,ENSP00000412237	CBLB,CD274,CEBPB,IL10,IL2RA,LILRB1,SPN,ZC3H12D
GO.0051607	defense response to virus	13	9.17e-05	ENSP00000245414,ENSP00000290200,ENSP00000305651,ENSP00000307305,ENSP00000315997,ENSP00000332049,ENSP00000354394,ENSP00000354901,ENSP00000356346,ENSP00000357113,ENSP00000370003,ENSP00000374443,ENSP00000385057	APOBEC3G,BNIP3L,CD86,CXCL10,CXCL9,DDIT4,IFI16,IL10RB,IRF1,LILRB1,LYST,PTPRC,STAT1
GO.0006793	phosphorus metabolic process	55	9.3e-05	ENSP00000013034,ENSP00000177648,ENSP00000215781,ENSP00000222553,ENSP00000225614,ENSP00000226253,ENSP00000229270,ENSP00000234590,ENSP00000244741,ENSP00000252029,ENSP00000257724,ENSP00000257904,ENSP00000259089,ENSP00000263640,ENSP00000263826,ENSP00000278616,ENSP00000280704,ENSP00000286301,ENSP00000286648,ENSP00000289119,ENSP00000290573,ENSP00000302846,ENSP00000303706,ENSP00000305355,ENSP00000306245…	ABHD3,ACACA,ACOT7,ACVR1,AK1,AKT3,ALDOC,ALPK1,ATM,BLK,CAMKK2,CDC25A,CDK4,CDKN1A,CSF1R,DCK,DUSP22,ENO1,FGR,FOS,GALK1,HK1,HK2,ISYNA1,ITK,JUN,LCK,LDHC,LYST,MAPK11,MDFIC,MPI,MTHFD1,MYC,NAMPT,NEIL1,NME1,OSM,PDE4B,PGK1,PIM3,PIP4K2A,PNP,PPA1,PPP3CA,PRKCB,PTGER4,PTK2,PTK2B,PTPN1,PTPRC,TGFBR2,TPI1,TRIB1,TYMP
GO.0051090	regulation of sequence-specific DNA binding transcription factor activity	20	0.000102	ENSP00000216797,ENSP00000234091,ENSP00000237289,ENSP00000261464,ENSP00000261479,ENSP00000267163,ENSP00000279873,ENSP00000305355,ENSP00000306245,ENSP00000312150,ENSP00000333685,ENSP00000333873,ENSP00000343990,ENSP00000358335,ENSP00000359976,ENSP00000360266,ENSP00000363689,ENSP00000364217,ENSP00000378323,ENSP00000412237	AGER,ARID5B,CIB1,CTH,FOS,ID2,ID3,IL10,JUN,MAP3K7,MAPK11,NFKBIA,PPP3CA,PRKCB,PSMA6,RB1,TNFAIP3,TRAF5,TRIB1,TRIM14
GO.0002758	innate immune response-activating signal transduction	16	0.000105	ENSP00000057513,ENSP00000237289,ENSP00000261479,ENSP00000263464,ENSP00000284818,ENSP00000299767,ENSP00000306245,ENSP00000306253,ENSP00000321203,ENSP00000332049,ENSP00000333685,ENSP00000355325,ENSP00000358335,ENSP00000360266,ENSP00000378323,ENSP00000406738	BIRC3,CD86,FOS,HSP90B1,ITPR1,JUN,LY96,MAP3K7,MAPK11,PPP3CA,PSMA6,PSMB5,SARM1,TNFAIP3,TNIP2,TNIP3
GO.0048872	homeostasis of number of cells	14	0.000108	ENSP00000227163,ENSP00000232014,ENSP00000234091,ENSP00000237289,ENSP00000261652,ENSP00000263851,ENSP00000267163,ENSP00000291232,ENSP00000332116,ENSP00000347979,ENSP00000351539,ENSP00000369293,ENSP00000376943,ENSP00000378845	BCL2L11,BCL6,FAS,ID2,IL2RA,IL7,LAT,PDE4B,RB1,SPI1,TNFAIP3,TNFRSF13B,TNFRSF13C,ZNF238
GO.0030330	DNA damage response, signal transduction by p53 class mediator	10	0.000114	ENSP00000164227,ENSP00000215754,ENSP00000244741,ENSP00000261479,ENSP00000264731,ENSP00000278616,ENSP00000286639,ENSP00000355325,ENSP00000357380,ENSP00000418960	ATM,BATF,BCL3,BRCA1,CDKN1A,MIF,MUC1,PSMA6,PSMB5,TP63
GO.0007169	transmembrane receptor protein tyrosine kinase signaling pathway	29	0.000117	ENSP00000046794,ENSP00000216797,ENSP00000220597,ENSP00000224337,ENSP00000244741,ENSP00000259089,ENSP00000279873,ENSP00000286301,ENSP00000303909,ENSP00000305355,ENSP00000306253,ENSP00000307305,ENSP00000330341,ENSP00000332049,ENSP00000332816,ENSP00000333685,ENSP00000337825,ENSP00000341189,ENSP00000349977,ENSP00000354394,ENSP00000360916,ENSP00000362298,ENSP00000362649,ENSP00000363115,ENSP00000366936…	ABR,ARID5B,BCL2L11,BLK,BLNK,CD86,CDKN1A,CSF1R,CTNND1,DDIT4,FGR,HDAC1,ITK,ITPR1,LCK,LCP2,MAPK11,MVP,MYH11,NFKBIA,PAG1,PRKCB,PTK2,PTK2B,SGPL1,SHB,SOCS3,STAT1,VAV2
GO.1901215	negative regulation of neuron death	13	0.000119	ENSP00000258080,ENSP00000260197,ENSP00000263036,ENSP00000290551,ENSP00000295025,ENSP00000305422,ENSP00000332816,ENSP00000333122,ENSP00000352852,ENSP00000356022,ENSP00000360266,ENSP00000405573,ENSP00000428657	BTG2,CEBPB,GPI,HTRA2,JUN,MDK,NAIP,NR4A3,OPTN,PTK2B,REL,SOD2,SORL1
GO.1903034	regulation of response to wounding	20	0.00013	ENSP00000215781,ENSP00000225698,ENSP00000232014,ENSP00000237289,ENSP00000261479,ENSP00000263464,ENSP00000300408,ENSP00000302846,ENSP00000303909,ENSP00000320936,ENSP00000330341,ENSP00000351905,ENSP00000353238,ENSP00000358511,ENSP00000360916,ENSP00000364217,ENSP00000365435,ENSP00000369293,ENSP00000378733,ENSP00000412237	ABR,AGER,BCL6,BIRC3,C1QBP,CNR1,IL10,IL17RA,IL2RA,LBH,OSM,PHB,PSMA6,PTGER4,SOCS3,SPN,TGFBR2,TNFAIP3,TNFRSF1B,VAV2
GO.0048146	positive regulation of fibroblast proliferation	8	0.000131	ENSP00000009530,ENSP00000215754,ENSP00000244741,ENSP00000257904,ENSP00000264716,ENSP00000360266,ENSP00000364217,ENSP00000367207	AGER,CD74,CDK4,CDKN1A,FOSL2,JUN,MIF,MYC
GO.0009116	nucleoside metabolic process	18	0.000135	ENSP00000013034,ENSP00000226253,ENSP00000229270,ENSP00000234590,ENSP00000252029,ENSP00000253792,ENSP00000280704,ENSP00000286648,ENSP00000290573,ENSP00000344789,ENSP00000354532,ENSP00000362249,ENSP00000362413,ENSP00000367086,ENSP00000384774,ENSP00000385057,ENSP00000405573,ENSP00000445175	ACACA,ACLY,ACOT7,AK1,ALDOC,APOBEC3G,DCK,ENO1,GPI,HK1,HK2,LDHA,LDHC,NME1,PGK1,PNP,TPI1,TYMP
GO.0045637	regulation of myeloid cell differentiation	14	0.000136	ENSP00000216797,ENSP00000227163,ENSP00000234091,ENSP00000267163,ENSP00000286301,ENSP00000305422,ENSP00000306245,ENSP00000312150,ENSP00000315997,ENSP00000332816,ENSP00000333873,ENSP00000347979,ENSP00000360266,ENSP00000367207	CEBPB,CIB1,CSF1R,FAS,FOS,ID2,JUN,LILRB1,MYC,NFKBIA,PTK2B,RB1,SPI1,TRIB1
GO.0002460	adaptive immune response based on somatic recombination of immune receptors built from immunoglobulin superfamily domains	11	0.000137	ENSP00000009530,ENSP00000164227,ENSP00000221847,ENSP00000225698,ENSP00000232014,ENSP00000266557,ENSP00000286639,ENSP00000347979,ENSP00000356540,ENSP00000370343,ENSP00000374443	BATF,BCL3,BCL6,C1QBP,CD27,CD74,EBI3,FAS,IRF4,LYST,STX11
GO.0010243	response to organonitrogen compound	31	0.000138	ENSP00000175506,ENSP00000216797,ENSP00000218388,ENSP00000237289,ENSP00000244741,ENSP00000256015,ENSP00000259089,ENSP00000262643,ENSP00000280612,ENSP00000290551,ENSP00000299767,ENSP00000303315,ENSP00000305422,ENSP00000306245,ENSP00000332116,ENSP00000332816,ENSP00000333122,ENSP00000337825,ENSP00000341189,ENSP00000347754,ENSP00000354394,ENSP00000357564,ENSP00000358511,ENSP00000360266,ENSP00000363115…	ASNS,BLK,BRCA1,BTG1,BTG2,CCNE1,CDKN1A,CEBPB,CNR1,FGR,FOS,HSP90B1,HTR3A,IL10,JUN,JUNB,LCK,LDHA,NAIP,NFKBIA,NR4A3,PDE4B,PPP3CA,PTK2,PTK2B,RAB13,RXRA,SLC7A11,STAT1,TIMP1,TNFAIP3
GO.0002221	pattern recognition receptor signaling pathway	12	0.000142	ENSP00000057513,ENSP00000237289,ENSP00000263464,ENSP00000284818,ENSP00000299767,ENSP00000306245,ENSP00000321203,ENSP00000332049,ENSP00000333685,ENSP00000358335,ENSP00000360266,ENSP00000406738	BIRC3,CD86,FOS,HSP90B1,JUN,LY96,MAP3K7,MAPK11,SARM1,TNFAIP3,TNIP2,TNIP3
GO.1903555	regulation of tumor necrosis factor superfamily cytokine production	10	0.000149	ENSP00000164227,ENSP00000237289,ENSP00000248673,ENSP00000263932,ENSP00000315997,ENSP00000332049,ENSP00000353238,ENSP00000370989,ENSP00000412237,ENSP00000451605	BCL3,CD274,CD86,IL10,LILRB1,MC1R,SPN,TNFAIP3,TNFRSF8,ZFP36
GO.0031326	regulation of cellular biosynthetic process	94	0.000153	ENSP00000215781,ENSP00000216797,ENSP00000218516,ENSP00000221847,ENSP00000222553,ENSP00000225698,ENSP00000226279,ENSP00000227163,ENSP00000232014,ENSP00000234091,ENSP00000234590,ENSP00000237289,ENSP00000244741,ENSP00000246957,ENSP00000248673,ENSP00000256015,ENSP00000257600,ENSP00000257724,ENSP00000257818,ENSP00000257904,ENSP00000257915,ENSP00000261464,ENSP00000261479,ENSP00000262133,ENSP00000262265…	ABCA2,ACVR1,AGER,ARID5B,BCL6,BRCA1,BTG1,C19orf10,C1QBP,CAMKK2,CASZ1,CCNE1,CD38,CD86,CDK4,CDKN1A,CIB1,CTH,CTNND1,CXCL10,CXCR3,DTX1,DUSP22,EBI3,ENO1,EPC1,ETV7,FOS,FOXC1,GLA,HDAC1,HIST1H1C,ID2,IFI16,IKZF2,IL10,IL16,IRF4,JUN,LBH,LILRB1,LMO2,LONP1,LTB,LYL1,MAFK,MAP3K7,MAPK11,MC1R,MDFIC,MDK,MLLT11,MUC1,MYC,NAMPT,NFKBIA,NOC2L,OSM,PA2G4,PARP14,PHB,PIH1D1,PPP3CA,PRDM1,PRKCB,PRMT5,PSMA6,RB1,RBL2,RUNX2,RXRA…
GO.0097193	intrinsic apoptotic signaling pathway	13	0.000153	ENSP00000164227,ENSP00000258080,ENSP00000264731,ENSP00000278616,ENSP00000305422,ENSP00000306253,ENSP00000307305,ENSP00000346697,ENSP00000357113,ENSP00000357917,ENSP00000365435,ENSP00000376943,ENSP00000418960	ATM,BCL2L11,BCL3,BMF,BRCA1,CEBPB,DDIT4,HTRA2,IFI16,ITPR1,MLLT11,TNFRSF1B,TP63
GO.0001933	negative regulation of protein phosphorylation	19	0.00016	ENSP00000237289,ENSP00000244741,ENSP00000260197,ENSP00000262662,ENSP00000267163,ENSP00000300408,ENSP00000307305,ENSP00000312150,ENSP00000330341,ENSP00000333873,ENSP00000344352,ENSP00000345281,ENSP00000349977,ENSP00000356346,ENSP00000360266,ENSP00000360683,ENSP00000364217,ENSP00000367207,ENSP00000373301	AGER,ATF3,CDKN1A,CDKN2C,CIB1,DDIT4,DUSP22,JUN,MVP,MYC,PHB,PTPN1,PTPRC,RB1,SH3BP5,SOCS3,SORL1,TNFAIP3,TRIB1
GO.0042102	positive regulation of T cell proliferation	9	0.000174	ENSP00000221847,ENSP00000291232,ENSP00000332049,ENSP00000353238,ENSP00000354532,ENSP00000356346,ENSP00000369293,ENSP00000370989,ENSP00000384432	CD274,CD86,EBI3,ICOSLG,IL2RA,PNP,PTPRC,SPN,TNFRSF13C
GO.0045786	negative regulation of cell cycle	22	0.00019	ENSP00000215754,ENSP00000215781,ENSP00000237289,ENSP00000244741,ENSP00000245414,ENSP00000257904,ENSP00000258080,ENSP00000261479,ENSP00000262662,ENSP00000264731,ENSP00000267163,ENSP00000278616,ENSP00000302886,ENSP00000315997,ENSP00000355325,ENSP00000357380,ENSP00000362249,ENSP00000362649,ENSP00000367207,ENSP00000370256,ENSP00000374592,ENSP00000418960	AK1,ATM,BRCA1,CDK4,CDKN1A,CDKN2C,FOXC1,HDAC1,HTRA2,IRF1,LILRB1,MIF,MUC1,MYC,OSM,PA2G4,PSMA6,PSMB5,RB1,TNFAIP3,TP63,ZC3H12D
GO.0050789	regulation of biological process	182	0.000193	ENSP00000009530,ENSP00000013034,ENSP00000046794,ENSP00000057513,ENSP00000175506,ENSP00000177648,ENSP00000215754,ENSP00000215781,ENSP00000216223,ENSP00000216797,ENSP00000218388,ENSP00000218516,ENSP00000219235,ENSP00000221847,ENSP00000222553,ENSP00000224337,ENSP00000225698,ENSP00000227163,ENSP00000228434,ENSP00000228945,ENSP00000234091,ENSP00000234590,ENSP00000237289,ENSP00000239938,ENSP00000240618…	ABCA2,ACACA,ACLY,ACVR1,ADAM15,AK1,AKT3,ALCAM,ALOX5AP,ALPK1,APOBEC3G,AQP3,ARHGDIB,ASB13,ASNS,ATM,BCL2L11,BIRC3,BLK,BLNK,BMF,BRCA1,BTG1,C19orf10,C1QBP,CAMKK2,CASZ1,CCL22,CCL3L1,CCND2,CD164,CD27,CD44,CD53,CD69,CD72,CD74,CD96,CDC25A,CDK4,CDKN1A,CDKN2C,CENPV,CIB1,CLEC2D,CRTAP,CSF1R,CSTB,CTNND1,CXCL10,CXCR3,CYTH1,DPP4,EBI3,EGR1,ENO1,EPC1,ETV7,EXT1,FAS,FCER2,FGR,FOS,FOXC1,GLA,GPI,GPR15,HDAC1,HILPDA,HIST…
GO.2000116	regulation of cysteine-type endopeptidase activity	15	0.000196	ENSP00000241261,ENSP00000258080,ENSP00000262265,ENSP00000263464,ENSP00000264731,ENSP00000266557,ENSP00000284818,ENSP00000337825,ENSP00000347979,ENSP00000357113,ENSP00000367207,ENSP00000378856,ENSP00000398632,ENSP00000405573,ENSP00000428657	BIRC3,CD27,CD44,FAS,GPI,HTRA2,IFI16,LCK,LGALS9,LY96,MYC,NAIP,PIH1D1,TNFSF10,TP63
GO.0009611	response to wounding	30	0.000197	ENSP00000046794,ENSP00000218388,ENSP00000225698,ENSP00000245414,ENSP00000261622,ENSP00000263036,ENSP00000303351,ENSP00000305355,ENSP00000306253,ENSP00000337825,ENSP00000341189,ENSP00000344903,ENSP00000345492,ENSP00000349436,ENSP00000351905,ENSP00000352852,ENSP00000353238,ENSP00000360266,ENSP00000360683,ENSP00000360916,ENSP00000362649,ENSP00000363115,ENSP00000363689,ENSP00000364217,ENSP00000370007…	ADAM15,AGER,ARHGAP24,C1QBP,FGR,HDAC1,ID3,IRF1,ITGB1,ITPR1,JUN,LAT,LCK,LCP2,LYST,MAFK,MDK,NAIP,OPTN,PRKCB,PTK2,PTPN1,RXRA,SH2B3,SLC7A5,SPN,TGFBR2,TIMP1,TMSB4X,VAV2
GO.0040011	locomotion	40	0.000197	ENSP00000215754,ENSP00000219235,ENSP00000252029,ENSP00000256015,ENSP00000259633,ENSP00000259818,ENSP00000261622,ENSP00000263640,ENSP00000279873,ENSP00000280612,ENSP00000280704,ENSP00000284311,ENSP00000299736,ENSP00000302935,ENSP00000305416,ENSP00000305651,ENSP00000307305,ENSP00000332116,ENSP00000333122,ENSP00000337825,ENSP00000345512,ENSP00000352852,ENSP00000353238,ENSP00000353512,ENSP00000353731…	ACVR1,ARHGAP24,ARID5B,BTG1,CCL22,CCL3L1,CD44,CD72,CENPV,CXCL10,CXCL9,DDIT4,DPP4,EXT1,FSCN1,GPR15,IL10,IL16,LCK,LDHC,LYST,MDK,MIF,MYH11,NR4A3,PARP9,PDE4B,PLXNA1,PTPRC,RAB13,S1PR1,SEMA6A,SGPL1,SLC1A5,SLC7A11,SLC7A5,SPN,SYNE1,TUBB2B,TYMP
GO.0030334	regulation of cell migration	26	0.000211	ENSP00000009530,ENSP00000218388,ENSP00000225698,ENSP00000228945,ENSP00000240618,ENSP00000260197,ENSP00000286301,ENSP00000302846,ENSP00000303909,ENSP00000305416,ENSP00000305651,ENSP00000312150,ENSP00000332816,ENSP00000333873,ENSP00000341189,ENSP00000349436,ENSP00000351905,ENSP00000354901,ENSP00000356224,ENSP00000356346,ENSP00000362795,ENSP00000363115,ENSP00000364217,ENSP00000370007,ENSP00000370989…	ABR,ADAM15,AGER,ARHGDIB,C1QBP,CD274,CD74,CIB1,CSF1R,CXCL10,CXCL9,CXCR3,FGR,KLRK1,PLXNA1,PTGER4,PTK2,PTK2B,PTPRC,S1PR1,SORL1,SYNE1,TGFBR2,TIMP1,TMSB4X,TRIB1
GO.0002706	regulation of lymphocyte mediated immunity	10	0.000212	ENSP00000232014,ENSP00000240618,ENSP00000264072,ENSP00000315997,ENSP00000345281,ENSP00000353238,ENSP00000356346,ENSP00000358335,ENSP00000366005,ENSP00000412237	BCL6,DUSP22,FCER2,HLA-A,IL10,KLRK1,LILRB1,MAP3K7,PTPRC,SPN
GO.0002707	negative regulation of lymphocyte mediated immunity	6	0.000212	ENSP00000232014,ENSP00000315997,ENSP00000345281,ENSP00000353238,ENSP00000356346,ENSP00000366005	BCL6,DUSP22,HLA-A,LILRB1,PTPRC,SPN
GO.0070229	negative regulation of lymphocyte apoptotic process	6	0.000212	ENSP00000009530,ENSP00000215754,ENSP00000232014,ENSP00000266557,ENSP00000314655,ENSP00000317992	BCL6,CD27,CD74,MIF,NOC2L,TSC22D3
GO.0009612	response to mechanical stimulus	14	0.000213	ENSP00000175506,ENSP00000216797,ENSP00000239938,ENSP00000245414,ENSP00000263932,ENSP00000290551,ENSP00000302846,ENSP00000303315,ENSP00000305651,ENSP00000306245,ENSP00000332816,ENSP00000337825,ENSP00000347979,ENSP00000351905	ASNS,BTG2,CXCL10,EGR1,FAS,FOS,IRF1,JUNB,LCK,NFKBIA,PTGER4,PTK2B,TGFBR2,TNFRSF8
GO.0072678	T cell migration	5	0.000213	ENSP00000284311,ENSP00000305416,ENSP00000305651,ENSP00000354901,ENSP00000362795	CXCL10,CXCL9,CXCR3,GPR15,S1PR1
GO.0097305	response to alcohol	18	0.000213	ENSP00000226279,ENSP00000227163,ENSP00000239938,ENSP00000244741,ENSP00000257904,ENSP00000262643,ENSP00000266557,ENSP00000297991,ENSP00000305651,ENSP00000306245,ENSP00000330341,ENSP00000332816,ENSP00000347754,ENSP00000351905,ENSP00000358511,ENSP00000412237,ENSP00000418960,ENSP00000419692	AQP3,BRCA1,CCNE1,CD27,CD38,CDK4,CDKN1A,CNR1,CXCL10,EGR1,FOS,HTR3A,IL10,PTK2B,RXRA,SOCS3,SPI1,TGFBR2
GO.0030099	myeloid cell differentiation	14	0.000224	ENSP00000227163,ENSP00000232014,ENSP00000234091,ENSP00000267163,ENSP00000286301,ENSP00000286639,ENSP00000303315,ENSP00000332049,ENSP00000333873,ENSP00000351905,ENSP00000357113,ENSP00000360266,ENSP00000365757,ENSP00000370343	BATF,BCL6,CD86,CIB1,CSF1R,ID2,IFI16,IRF4,JUN,JUNB,PIP4K2A,RB1,SPI1,TGFBR2
GO.0009889	regulation of biosynthetic process	94	0.000228	ENSP00000215781,ENSP00000216797,ENSP00000218516,ENSP00000221847,ENSP00000222553,ENSP00000225698,ENSP00000226279,ENSP00000227163,ENSP00000232014,ENSP00000234091,ENSP00000234590,ENSP00000237289,ENSP00000244741,ENSP00000246957,ENSP00000248673,ENSP00000256015,ENSP00000257600,ENSP00000257724,ENSP00000257818,ENSP00000257904,ENSP00000257915,ENSP00000261464,ENSP00000261479,ENSP00000262133,ENSP00000262265…	ABCA2,ACVR1,ARID5B,BCL6,BRCA1,BTG1,C19orf10,C1QBP,CAMKK2,CASZ1,CCNE1,CD38,CD86,CDK4,CDKN1A,CIB1,CTH,CTNND1,CXCL10,CXCR3,DTX1,DUSP22,EBI3,ENO1,EPC1,ETV7,FCER2,FOS,FOXC1,GLA,HDAC1,HIST1H1C,ID2,IFI16,IKZF2,IL10,IL16,IRF4,JUN,LBH,LILRB1,LMO2,LONP1,LTB,LYL1,MAFK,MAP3K7,MAPK11,MC1R,MDFIC,MDK,MLLT11,MUC1,MYC,NAMPT,NFKBIA,NOC2L,OSM,PA2G4,PARP14,PHB,PIH1D1,PPP3CA,PRDM1,PRKCB,PRMT5,PSMA6,RB1,RBL2,RUNX2,RXR…
GO.2001242	regulation of intrinsic apoptotic signaling pathway	12	0.000228	ENSP00000009530,ENSP00000215754,ENSP00000246957,ENSP00000258080,ENSP00000317992,ENSP00000337825,ENSP00000346697,ENSP00000356022,ENSP00000357380,ENSP00000360683,ENSP00000376943,ENSP00000398632	BCL2L11,BMF,CD44,CD74,HTRA2,LCK,MIF,MUC1,NOC2L,PTPN1,SOD2,TRAP1
GO.0044699	single-organism process	199	0.000232	ENSP00000009530,ENSP00000013034,ENSP00000057513,ENSP00000075120,ENSP00000215754,ENSP00000215781,ENSP00000216223,ENSP00000216797,ENSP00000218516,ENSP00000219235,ENSP00000220597,ENSP00000221801,ENSP00000222553,ENSP00000224337,ENSP00000225698,ENSP00000226253,ENSP00000228434,ENSP00000228945,ENSP00000234091,ENSP00000234590,ENSP00000237289,ENSP00000239938,ENSP00000240618,ENSP00000241261,ENSP00000243346…	ABCA2,ABHD3,ACOT7,ACVR1,AKT3,ALDOC,ALOX5AP,APOBEC3G,AQP3,ARHGDIB,ASB13,ATM,B4GALT3,BATF,BIRC3,BLK,BLNK,BMF,BNIP3L,BZW2,C19orf10,C1QBP,CAMKK2,CARS,CASZ1,CCL22,CCL3L1,CCND2,CD164,CD27,CD274,CD52,CD53,CD69,CD72,CD74,CD83,CDC14A,CDC25A,CDK4,CDKN1A,CDKN2C,CENPV,CERS6,CIB1,CLEC2D,CSF1R,CSTB,CTH,CTRL,CXCL10,CXCL9,CXCR3,CYTH1,DCK,DNASE1,DTX3L,DUSP22,EGR1,ENO1,ETV7,EXT1,FAS,FBL,FCER2,FGR,FOS,FOSL2,FSCN1,G…
GO.0038095	Fc-epsilon receptor signaling pathway	13	0.000233	ENSP00000046794,ENSP00000216797,ENSP00000244741,ENSP00000306245,ENSP00000306253,ENSP00000332049,ENSP00000337825,ENSP00000358335,ENSP00000360266,ENSP00000360916,ENSP00000378323,ENSP00000378845,ENSP00000398655	CD86,CDKN1A,FOS,ITK,ITPR1,JUN,LAT,LCK,LCP2,MAP3K7,NFKBIA,PPP3CA,VAV2
GO.0038093	Fc receptor signaling pathway	15	0.000249	ENSP00000046794,ENSP00000216797,ENSP00000244741,ENSP00000306245,ENSP00000306253,ENSP00000332049,ENSP00000337825,ENSP00000341189,ENSP00000358335,ENSP00000360266,ENSP00000360916,ENSP00000363115,ENSP00000378323,ENSP00000378845,ENSP00000398655	CD86,CDKN1A,FGR,FOS,ITK,ITPR1,JUN,LAT,LCK,LCP2,MAP3K7,NFKBIA,PPP3CA,PTK2,VAV2
GO.2000107	negative regulation of leukocyte apoptotic process	7	0.000255	ENSP00000009530,ENSP00000215754,ENSP00000232014,ENSP00000266557,ENSP00000314655,ENSP00000315997,ENSP00000317992	BCL6,CD27,CD74,LILRB1,MIF,NOC2L,TSC22D3
GO.2000106	regulation of leukocyte apoptotic process	9	0.000257	ENSP00000009530,ENSP00000215754,ENSP00000232014,ENSP00000266557,ENSP00000314655,ENSP00000315997,ENSP00000317992,ENSP00000333122,ENSP00000412237	BCL6,CD27,CD74,IL10,LILRB1,MIF,NOC2L,NR4A3,TSC22D3
GO.0009119	ribonucleoside metabolic process	17	0.000271	ENSP00000013034,ENSP00000226253,ENSP00000229270,ENSP00000234590,ENSP00000253792,ENSP00000280704,ENSP00000290573,ENSP00000344789,ENSP00000354532,ENSP00000356853,ENSP00000362249,ENSP00000362413,ENSP00000367086,ENSP00000384774,ENSP00000385057,ENSP00000405573,ENSP00000445175	ACACA,ACLY,ACOT7,AK1,ALDOC,APOBEC3G,ENO1,GPI,HK1,HK2,LDHA,LDHC,NME1,PGK1,PNP,TPI1,UCK2
GO.0031295	T cell costimulation	8	0.000273	ENSP00000240618,ENSP00000291232,ENSP00000332049,ENSP00000337825,ENSP00000353238,ENSP00000353731,ENSP00000370989,ENSP00000384432	CD274,CD86,DPP4,ICOSLG,KLRK1,LCK,SPN,TNFRSF13C
GO.0002902	regulation of B cell apoptotic process	5	0.000288	ENSP00000009530,ENSP00000215754,ENSP00000232014,ENSP00000317992,ENSP00000412237	BCL6,CD74,IL10,MIF,NOC2L
GO.0031664	regulation of lipopolysaccharide-mediated signaling pathway	5	0.000288	ENSP00000215754,ENSP00000237289,ENSP00000284818,ENSP00000312150,ENSP00000358092	LY96,MIF,PRDM1,TNFAIP3,TRIB1
GO.0070482	response to oxygen levels	17	0.000294	ENSP00000217426,ENSP00000226279,ENSP00000239938,ENSP00000244741,ENSP00000257904,ENSP00000278616,ENSP00000299767,ENSP00000306253,ENSP00000307305,ENSP00000309572,ENSP00000330341,ENSP00000332816,ENSP00000347979,ENSP00000353731,ENSP00000353826,ENSP00000364217,ENSP00000445175	AGER,AHCY,ATM,CD38,CDK4,CDKN1A,DDIT4,DPP4,EGR1,FAS,HSP90B1,ITPR1,LDHA,LONP1,PTK2B,SOCS3,TERT
GO.0002756	MyD88-independent toll-like receptor signaling pathway	9	0.000311	ENSP00000057513,ENSP00000216797,ENSP00000263464,ENSP00000284818,ENSP00000306245,ENSP00000333685,ENSP00000358335,ENSP00000360266,ENSP00000406738	BIRC3,FOS,JUN,LY96,MAP3K7,MAPK11,NFKBIA,SARM1,TNIP3
GO.2001267	regulation of cysteine-type endopeptidase activity involved in apoptotic signaling pathway	6	0.000312	ENSP00000241261,ENSP00000258080,ENSP00000262265,ENSP00000284818,ENSP00000347979,ENSP00000378856	FAS,HTRA2,LGALS9,LY96,PIH1D1,TNFSF10
GO.0006732	coenzyme metabolic process	15	0.000315	ENSP00000217426,ENSP00000222553,ENSP00000226253,ENSP00000229270,ENSP00000234590,ENSP00000290573,ENSP00000308895,ENSP00000333667,ENSP00000344789,ENSP00000354532,ENSP00000362413,ENSP00000367086,ENSP00000384774,ENSP00000405573,ENSP00000450560	ACACA,ACOT7,AHCY,ALDOC,ENO1,GPI,HK1,HK2,MTHFD1,NAMPT,PGK1,PNP,SHMT2,SLC19A1,TPI1
GO.0055086	nucleobase-containing small molecule metabolic process	23	0.000317	ENSP00000013034,ENSP00000222553,ENSP00000226253,ENSP00000229270,ENSP00000234590,ENSP00000252029,ENSP00000253792,ENSP00000280704,ENSP00000286648,ENSP00000290573,ENSP00000318318,ENSP00000332116,ENSP00000344789,ENSP00000347170,ENSP00000354532,ENSP00000362249,ENSP00000362413,ENSP00000363641,ENSP00000367086,ENSP00000384774,ENSP00000385057,ENSP00000405573,ENSP00000450560	ACACA,ACLY,ACOT7,AK1,ALDOC,APOBEC3G,DCK,ENO1,GPI,HK1,HK2,LDHC,MPI,MTHFD1,NAMPT,NEIL1,NME1,PDE4B,PGK1,PNP,TPI1,TXN,TYMP
GO.0071396	cellular response to lipid	19	0.000328	ENSP00000057513,ENSP00000216797,ENSP00000237289,ENSP00000239938,ENSP00000258080,ENSP00000284818,ENSP00000305651,ENSP00000315997,ENSP00000321203,ENSP00000332049,ENSP00000332116,ENSP00000332816,ENSP00000333122,ENSP00000344789,ENSP00000354394,ENSP00000364217,ENSP00000365435,ENSP00000412237,ENSP00000419692	ACACA,AGER,CD86,CXCL10,EGR1,HTRA2,IL10,LILRB1,LY96,NFKBIA,NR4A3,PDE4B,PTK2B,RXRA,STAT1,TNFAIP3,TNFRSF1B,TNIP2,TNIP3
GO.0046496	nicotinamide nucleotide metabolic process	9	0.000338	ENSP00000222553,ENSP00000226253,ENSP00000229270,ENSP00000234590,ENSP00000290573,ENSP00000354532,ENSP00000362413,ENSP00000384774,ENSP00000405573	ALDOC,ENO1,GPI,HK1,HK2,NAMPT,PGK1,PNP,TPI1
GO.0048660	regulation of smooth muscle cell proliferation	9	0.000338	ENSP00000222553,ENSP00000234091,ENSP00000237289,ENSP00000305416,ENSP00000312150,ENSP00000351905,ENSP00000354394,ENSP00000360266,ENSP00000364217	AGER,ID2,JUN,NAMPT,S1PR1,STAT1,TGFBR2,TNFAIP3,TRIB1
GO.0050900	leukocyte migration	15	0.000364	ENSP00000261622,ENSP00000280612,ENSP00000284311,ENSP00000302935,ENSP00000303351,ENSP00000305416,ENSP00000305651,ENSP00000332116,ENSP00000337825,ENSP00000353238,ENSP00000354901,ENSP00000362795,ENSP00000374443,ENSP00000398632,ENSP00000412237	CD44,CXCL10,CXCL9,CXCR3,GPR15,IL10,IL16,ITGB1,LCK,LYST,PDE4B,S1PR1,SLC7A11,SLC7A5,SPN
GO.0032464	positive regulation of protein homooligomerization	4	0.00037	ENSP00000257572,ENSP00000346697,ENSP00000347979,ENSP00000376943	BCL2L11,BMF,FAS,HRK
GO.0002819	regulation of adaptive immune response	10	0.000371	ENSP00000237289,ENSP00000245414,ENSP00000264072,ENSP00000291232,ENSP00000315997,ENSP00000345281,ENSP00000353238,ENSP00000356346,ENSP00000358335,ENSP00000412237	DUSP22,FCER2,IL10,IRF1,LILRB1,MAP3K7,PTPRC,SPN,TNFAIP3,TNFRSF13C
GO.0034138	toll-like receptor 3 signaling pathway	9	0.000371	ENSP00000216797,ENSP00000263464,ENSP00000284818,ENSP00000306245,ENSP00000321203,ENSP00000333685,ENSP00000358335,ENSP00000360266,ENSP00000406738	BIRC3,FOS,JUN,LY96,MAP3K7,MAPK11,NFKBIA,SARM1,TNIP2
GO.0042534	regulation of tumor necrosis factor biosynthetic process	5	0.000375	ENSP00000164227,ENSP00000263932,ENSP00000315997,ENSP00000353238,ENSP00000412237	BCL3,IL10,LILRB1,SPN,TNFRSF8
GO.0042832	defense response to protozoan	5	0.000375	ENSP00000164227,ENSP00000286639,ENSP00000370343,ENSP00000374443,ENSP00000412237	BATF,BCL3,IL10,IRF4,LYST
GO.0032655	regulation of interleukin-12 production	7	0.000386	ENSP00000225698,ENSP00000245414,ENSP00000295025,ENSP00000315997,ENSP00000366729,ENSP00000410481,ENSP00000412237	C1QBP,IL10,IRF1,LILRB1,LTB,REL,TNFRSF9
GO.0043281	regulation of cysteine-type endopeptidase activity involved in apoptotic process	14	0.000413	ENSP00000241261,ENSP00000258080,ENSP00000262265,ENSP00000263464,ENSP00000264731,ENSP00000266557,ENSP00000284818,ENSP00000337825,ENSP00000347979,ENSP00000367207,ENSP00000378856,ENSP00000398632,ENSP00000405573,ENSP00000428657	BIRC3,CD27,CD44,FAS,GPI,HTRA2,LCK,LGALS9,LY96,MYC,NAIP,PIH1D1,TNFSF10,TP63
GO.0002250	adaptive immune response	12	0.000424	ENSP00000009530,ENSP00000164227,ENSP00000221847,ENSP00000225698,ENSP00000232014,ENSP00000266557,ENSP00000286639,ENSP00000347979,ENSP00000356540,ENSP00000370343,ENSP00000374443,ENSP00000398655	BATF,BCL3,BCL6,C1QBP,CD27,CD74,EBI3,FAS,IRF4,ITK,LYST,STX11
GO.0060341	regulation of cellular localization	39	0.000426	ENSP00000164227,ENSP00000215754,ENSP00000215781,ENSP00000216797,ENSP00000226279,ENSP00000244741,ENSP00000257724,ENSP00000258080,ENSP00000259089,ENSP00000260197,ENSP00000262854,ENSP00000266557,ENSP00000267163,ENSP00000286301,ENSP00000302846,ENSP00000303351,ENSP00000303909,ENSP00000305651,ENSP00000306253,ENSP00000315997,ENSP00000331152,ENSP00000332816,ENSP00000333873,ENSP00000344155,ENSP00000346697…	ABCA2,ABR,BCL2L11,BCL3,BLK,BMF,BNIP3L,CD27,CD274,CD38,CDKN1A,CIB1,CNR1,CSF1R,CXCL10,CXCL9,CXCR3,FGR,HTRA2,HUWE1,IL10,ITGB1,ITPR1,LGALS9,LILRB1,MDFIC,MIF,MXI1,NFKBIA,NSF,OSM,PIM3,PPP3CA,PTGER4,PTK2B,PTPN1,RB1,SORL1,TNFRSF9
GO.1901342	regulation of vasculature development	14	0.000434	ENSP00000237289,ENSP00000239938,ENSP00000256015,ENSP00000262947,ENSP00000305355,ENSP00000305651,ENSP00000332816,ENSP00000333873,ENSP00000347495,ENSP00000351905,ENSP00000354394,ENSP00000362795,ENSP00000370256,ENSP00000418960	BRCA1,BTG1,C19orf10,CIB1,CXCL10,CXCR3,EGR1,FOXC1,PRKCB,PTK2B,STAT1,TGFBR2,TNFAIP3,WARS
GO.0070201	regulation of establishment of protein localization	30	0.000445	ENSP00000164227,ENSP00000215754,ENSP00000216797,ENSP00000226279,ENSP00000244741,ENSP00000257724,ENSP00000258080,ENSP00000259089,ENSP00000260197,ENSP00000262854,ENSP00000266557,ENSP00000286301,ENSP00000302846,ENSP00000303351,ENSP00000306253,ENSP00000315997,ENSP00000331152,ENSP00000333873,ENSP00000346697,ENSP00000353824,ENSP00000358511,ENSP00000360683,ENSP00000363115,ENSP00000366729,ENSP00000370003…	BCL2L11,BCL3,BLK,BMF,BNIP3L,CD27,CD274,CD38,CDKN1A,CIB1,CNR1,CSF1R,FGR,HTRA2,HUWE1,IL10,ITGB1,ITPR1,LGALS9,LILRB1,MDFIC,MIF,MXI1,NFKBIA,PIM3,PPP3CA,PTGER4,PTPN1,SORL1,TNFRSF9
GO.1903707	negative regulation of hemopoiesis	11	0.000464	ENSP00000009530,ENSP00000216797,ENSP00000232014,ENSP00000234091,ENSP00000245414,ENSP00000257600,ENSP00000312150,ENSP00000315997,ENSP00000332816,ENSP00000333873,ENSP00000367207	BCL6,CD74,CIB1,DTX1,ID2,IRF1,LILRB1,MYC,NFKBIA,PTK2B,TRIB1
GO.0030162	regulation of proteolysis	29	0.000474	ENSP00000218388,ENSP00000225698,ENSP00000241261,ENSP00000248701,ENSP00000258080,ENSP00000260197,ENSP00000261479,ENSP00000262265,ENSP00000263464,ENSP00000264731,ENSP00000266557,ENSP00000267163,ENSP00000278616,ENSP00000284818,ENSP00000291568,ENSP00000300408,ENSP00000312150,ENSP00000337825,ENSP00000341189,ENSP00000347979,ENSP00000355325,ENSP00000357113,ENSP00000365435,ENSP00000367207,ENSP00000378856…	ATM,BIRC3,C1QBP,CD27,CD44,CSTB,FAS,GPI,HTRA2,IFI16,IL10,LCK,LGALS9,LY96,MYC,NAIP,PHB,PIH1D1,PSMA6,PSMB5,PTK2,RB1,SORL1,SPINK2,TIMP1,TNFRSF1B,TNFSF10,TP63,TRIB1
GO.0030183	B cell differentiation	9	0.000485	ENSP00000164227,ENSP00000221972,ENSP00000224337,ENSP00000232014,ENSP00000264824,ENSP00000278616,ENSP00000303351,ENSP00000332816,ENSP00000412237	ATM,BCL3,BCL6,BLNK,CD79A,IL10,ITGB1,LYL1,PTK2B
GO.0043011	myeloid dendritic cell differentiation	5	0.000486	ENSP00000227163,ENSP00000286639,ENSP00000332049,ENSP00000351905,ENSP00000370343	BATF,CD86,IRF4,SPI1,TGFBR2
GO.0051270	regulation of cellular component movement	28	0.000486	ENSP00000009530,ENSP00000218388,ENSP00000225698,ENSP00000228945,ENSP00000232014,ENSP00000240618,ENSP00000260197,ENSP00000286301,ENSP00000302846,ENSP00000303909,ENSP00000305416,ENSP00000305651,ENSP00000312150,ENSP00000332116,ENSP00000332816,ENSP00000333873,ENSP00000341189,ENSP00000349436,ENSP00000351905,ENSP00000354901,ENSP00000356224,ENSP00000356346,ENSP00000362795,ENSP00000363115,ENSP00000364217…	ABR,ADAM15,AGER,ARHGDIB,BCL6,C1QBP,CD274,CD74,CIB1,CSF1R,CXCL10,CXCL9,CXCR3,FGR,KLRK1,PDE4B,PLXNA1,PTGER4,PTK2,PTK2B,PTPRC,S1PR1,SORL1,SYNE1,TGFBR2,TIMP1,TMSB4X,TRIB1
GO.0052548	regulation of endopeptidase activity	19	0.0005	ENSP00000218388,ENSP00000241261,ENSP00000248701,ENSP00000258080,ENSP00000260197,ENSP00000262265,ENSP00000263464,ENSP00000264731,ENSP00000266557,ENSP00000284818,ENSP00000291568,ENSP00000337825,ENSP00000347979,ENSP00000357113,ENSP00000367207,ENSP00000378856,ENSP00000398632,ENSP00000405573,ENSP00000428657	BIRC3,CD27,CD44,CSTB,FAS,GPI,HTRA2,IFI16,LCK,LGALS9,LY96,MYC,NAIP,PIH1D1,SORL1,SPINK2,TIMP1,TNFSF10,TP63
GO.0001776	leukocyte homeostasis	8	0.000519	ENSP00000237289,ENSP00000261652,ENSP00000291232,ENSP00000332116,ENSP00000347979,ENSP00000369293,ENSP00000376943,ENSP00000378845	BCL2L11,FAS,IL2RA,LAT,PDE4B,TNFAIP3,TNFRSF13B,TNFRSF13C
GO.0045582	positive regulation of T cell differentiation	8	0.000519	ENSP00000009530,ENSP00000263851,ENSP00000332049,ENSP00000337825,ENSP00000351905,ENSP00000354532,ENSP00000368450,ENSP00000369293	CD74,CD83,CD86,IL2RA,IL7,LCK,PNP,TGFBR2
GO.0051101	regulation of DNA binding	9	0.000525	ENSP00000013034,ENSP00000164227,ENSP00000216797,ENSP00000234091,ENSP00000357113,ENSP00000360266,ENSP00000363641,ENSP00000364217,ENSP00000370343	AGER,BCL3,ID2,IFI16,IRF4,JUN,NFKBIA,NME1,TXN
GO.0097028	dendritic cell differentiation	6	0.000525	ENSP00000227163,ENSP00000286639,ENSP00000315997,ENSP00000332049,ENSP00000351905,ENSP00000370343	BATF,CD86,IRF4,LILRB1,SPI1,TGFBR2
GO.0060429	epithelium development	34	0.000528	ENSP00000226253,ENSP00000227163,ENSP00000234091,ENSP00000244741,ENSP00000254043,ENSP00000262265,ENSP00000263640,ENSP00000264731,ENSP00000278616,ENSP00000278968,ENSP00000280612,ENSP00000286301,ENSP00000305416,ENSP00000305422,ENSP00000330341,ENSP00000348384,ENSP00000351905,ENSP00000353401,ENSP00000354394,ENSP00000357564,ENSP00000358092,ENSP00000358335,ENSP00000360266,ENSP00000362413,ENSP00000362649…	ACVR1,ALDOC,ARHGAP24,ATM,CD44,CDKN1A,CEBPB,CSF1R,CUX1,FOXC1,HDAC1,ID2,ID3,IL10,JUN,KRT15,LAMB3,MAP3K7,MTHFD1,MYC,PGK1,PIH1D1,PLXNA1,PRDM1,RAB13,RXRA,S1PR1,SLC7A11,SOCS3,SPI1,STAT1,TAGLN,TGFBR2,TP63
GO.0032879	regulation of localization	61	0.000572	ENSP00000009530,ENSP00000164227,ENSP00000215754,ENSP00000215781,ENSP00000216797,ENSP00000218388,ENSP00000225698,ENSP00000226279,ENSP00000228945,ENSP00000232014,ENSP00000240618,ENSP00000244741,ENSP00000257696,ENSP00000257724,ENSP00000258080,ENSP00000259089,ENSP00000260197,ENSP00000262854,ENSP00000266557,ENSP00000267163,ENSP00000286301,ENSP00000290573,ENSP00000302846,ENSP00000303351,ENSP00000303909…	ABCA2,ABR,ADAM15,AGER,ARHGDIB,BCL2L11,BCL3,BCL6,BLK,BMF,BNIP3L,C1QBP,CD27,CD38,CD74,CDKN1A,CIB1,CNR1,CSF1R,CXCL10,CXCL9,FGR,HILPDA,HK2,HTR3A,HTRA2,HUWE1,IL10,ITGB1,ITPR1,KLRK1,LCK,LGALS9,LILRB1,MDFIC,MIF,MXI1,NFKBIA,NSF,OSM,PDE4B,PIM3,PLXNA1,PPP3CA,PRKCB,PTGER4,PTK2,PTK2B,PTPN1,PTPRC,RAB4B,RB1,S1PR1,SORL1,SYNE1,TGFBR2,TIMP1,TMSB4X,TNFRSF9,TRIB1,UTRN
GO.0044238	primary metabolic process	166	0.000598	ENSP00000001008,ENSP00000013034,ENSP00000075120,ENSP00000164227,ENSP00000175506,ENSP00000177648,ENSP00000215754,ENSP00000215781,ENSP00000218516,ENSP00000221801,ENSP00000222553,ENSP00000225698,ENSP00000226253,ENSP00000229270,ENSP00000232014,ENSP00000234091,ENSP00000234590,ENSP00000237289,ENSP00000239938,ENSP00000241261,ENSP00000243346,ENSP00000244741,ENSP00000245414,ENSP00000246949,ENSP00000246957…	ABCA2,ABHD3,ACOT7,ACVR1,ADAM15,AGER,AK1,AKT3,ALDOC,ALOX5AP,ALPK1,APOBEC3G,ARID5B,ASB13,ASNS,ATM,B4GALT3,BCL2L11,BCL3,BCL6,BIRC3,BLK,BNIP3L,BTG1,C19orf10,C1QBP,CAMKK2,CARS,CASZ1,CBLB,CD44,CDC25A,CDK4,CDKN1A,CERS6,CIB1,CSF1R,CTH,CTNND1,CUX1,DCK,DDIT4,DNASE1,DTX1,DTX3L,DUSP22,EGR1,ENO1,EPC1,ETV7,EXT1,FAS,FBL,FGR,FKBP11,FKBP4,FOSL2,FOXC1,GLA,GPI,HDAC1,HK1,HK2,HMMR,HSP90B1,HUWE1,ID2,ID3,IFI16,IKZF2,IL…
GO.0048661	positive regulation of smooth muscle cell proliferation	7	0.00065	ENSP00000222553,ENSP00000234091,ENSP00000305416,ENSP00000351905,ENSP00000354394,ENSP00000360266,ENSP00000364217	AGER,ID2,JUN,NAMPT,S1PR1,STAT1,TGFBR2
GO.0044093	positive regulation of molecular function	49	0.000652	ENSP00000009530,ENSP00000013034,ENSP00000046794,ENSP00000215754,ENSP00000216797,ENSP00000228945,ENSP00000241261,ENSP00000244741,ENSP00000256015,ENSP00000257724,ENSP00000258080,ENSP00000260197,ENSP00000260502,ENSP00000261254,ENSP00000261464,ENSP00000261479,ENSP00000264072,ENSP00000279873,ENSP00000284818,ENSP00000286301,ENSP00000303909,ENSP00000305355,ENSP00000305416,ENSP00000306253,ENSP00000309572…	ABR,ALOX5AP,ARHGAP24,ARHGDIB,ARID5B,BCAR3,BTG1,CCND2,CD74,CDKN1A,CIB1,CSF1R,CTH,CYTH1,FAS,FCER2,FGR,HTRA2,IFI16,IL10,IRF4,ITK,ITPR1,JUN,LAT,LCK,LCP2,LGALS9,LY96,MAPK11,MDFIC,MIF,MYC,NFKBIA,NME1,PPP3CA,PRKCB,PSMA6,PSMB5,PTK2,PTPRC,S1PR1,SORL1,TERT,TGFBR2,TNFSF10,TRAF5,TRIM14,TXN
GO.0071704	organic substance metabolic process	169	0.000652	ENSP00000001008,ENSP00000013034,ENSP00000075120,ENSP00000164227,ENSP00000175506,ENSP00000177648,ENSP00000215754,ENSP00000215781,ENSP00000218516,ENSP00000221801,ENSP00000222553,ENSP00000225698,ENSP00000226253,ENSP00000229270,ENSP00000232014,ENSP00000234091,ENSP00000234590,ENSP00000237289,ENSP00000239938,ENSP00000241261,ENSP00000243346,ENSP00000244741,ENSP00000245414,ENSP00000246949,ENSP00000246957…	ABCA2,ABHD3,ACOT7,ACVR1,ADAM15,AGER,AK1,AKT3,ALDOC,ALOX5AP,ALPK1,APOBEC3G,ARID5B,ASB13,ASNS,ATM,B4GALT3,BCL2L11,BCL3,BCL6,BIRC3,BLK,BNIP3L,BTG1,C19orf10,C1QBP,CAMKK2,CARS,CASZ1,CBLB,CD44,CDC25A,CDK4,CDKN1A,CERS6,CIB1,CSF1R,CTH,CTNND1,CUX1,DCK,DDIT4,DNASE1,DTX1,DTX3L,DUSP22,EGR1,ENO1,EPC1,ETV7,EXT1,FAS,FBL,FGR,FKBP11,FKBP4,FOSL2,GLA,HDAC1,HK1,HK2,HMMR,HSP90B1,HUWE1,ID2,ID3,IFI16,IKZF2,IL10,IL16,IR…
GO.0032845	negative regulation of homeostatic process	9	0.00068	ENSP00000009530,ENSP00000215754,ENSP00000226279,ENSP00000237289,ENSP00000306253,ENSP00000314655,ENSP00000337825,ENSP00000353824,ENSP00000356346	CD38,CD74,ITPR1,LCK,MIF,PIM3,PTPRC,TNFAIP3,TSC22D3
GO.0009314	response to radiation	21	0.000695	ENSP00000164227,ENSP00000175506,ENSP00000234091,ENSP00000239938,ENSP00000244741,ENSP00000256996,ENSP00000264731,ENSP00000278616,ENSP00000303315,ENSP00000303351,ENSP00000303706,ENSP00000305651,ENSP00000306245,ENSP00000317992,ENSP00000330341,ENSP00000357113,ENSP00000360266,ENSP00000363641,ENSP00000367207,ENSP00000418960,ENSP00000451605	ASNS,ATM,BCL3,BRCA1,CDC25A,CDKN1A,CXCL10,DDB2,EGR1,FOS,ID2,IFI16,ITGB1,JUN,JUNB,MC1R,MYC,NOC2L,SOCS3,TP63,TXN
GO.0006163	purine nucleotide metabolic process	17	0.000698	ENSP00000013034,ENSP00000226253,ENSP00000229270,ENSP00000234590,ENSP00000253792,ENSP00000280704,ENSP00000290573,ENSP00000332116,ENSP00000344789,ENSP00000354532,ENSP00000362249,ENSP00000362413,ENSP00000367086,ENSP00000384774,ENSP00000405573,ENSP00000445175,ENSP00000450560	ACACA,ACLY,ACOT7,AK1,ALDOC,ENO1,GPI,HK1,HK2,LDHA,LDHC,MTHFD1,NME1,PDE4B,PGK1,PNP,TPI1
GO.0002831	regulation of response to biotic stimulus	14	0.000701	ENSP00000177648,ENSP00000215754,ENSP00000225698,ENSP00000237289,ENSP00000257696,ENSP00000263464,ENSP00000284818,ENSP00000312150,ENSP00000315997,ENSP00000337825,ENSP00000353238,ENSP00000358092,ENSP00000369293,ENSP00000385057	ALPK1,APOBEC3G,BIRC3,C1QBP,HILPDA,IL2RA,LCK,LILRB1,LY96,MIF,PRDM1,SPN,TNFAIP3,TRIB1
GO.0042592	homeostatic process	41	0.000703	ENSP00000226279,ENSP00000227163,ENSP00000232014,ENSP00000234091,ENSP00000237289,ENSP00000261652,ENSP00000264731,ENSP00000267163,ENSP00000278616,ENSP00000290573,ENSP00000291232,ENSP00000299767,ENSP00000305355,ENSP00000305416,ENSP00000309572,ENSP00000309595,ENSP00000311368,ENSP00000332116,ENSP00000337825,ENSP00000344155,ENSP00000344789,ENSP00000347979,ENSP00000349298,ENSP00000351539,ENSP00000354394…	ABCA2,ACACA,AGER,ATM,BCL2L11,BCL6,C10orf2,CD38,CD52,CNR1,CXCR3,FAS,FOXC1,HK1,HK2,HSP90B1,ID2,IL2RA,LAT,LCK,LYST,MYC,MYLIP,PDE4B,POLD4,PPP3CA,PRKCB,PTPRC,RB1,S1PR1,SOD2,SPI1,STAT1,TERT,TNFAIP3,TNFRSF13B,TNFRSF13C,TP63,TRERF1,TXN,ZNF238
GO.0046394	carboxylic acid biosynthetic process	15	0.000703	ENSP00000009530,ENSP00000175506,ENSP00000215754,ENSP00000217426,ENSP00000253792,ENSP00000263093,ENSP00000280704,ENSP00000333667,ENSP00000344789,ENSP00000359380,ENSP00000359976,ENSP00000367086,ENSP00000369858,ENSP00000418960,ENSP00000450560	ACACA,ACLY,ACOT7,AHCY,ALOX5AP,ASNS,BRCA1,CD74,CTH,LDHC,MIF,MTHFD1,SCD,SHMT2,SLC27A5
GO.0034654	nucleobase-containing compound biosynthetic process	77	0.000714	ENSP00000013034,ENSP00000164227,ENSP00000222553,ENSP00000225698,ENSP00000227163,ENSP00000232014,ENSP00000234091,ENSP00000234590,ENSP00000239938,ENSP00000243346,ENSP00000245414,ENSP00000252029,ENSP00000257600,ENSP00000257724,ENSP00000257818,ENSP00000257915,ENSP00000262133,ENSP00000262265,ENSP00000263062,ENSP00000264716,ENSP00000264824,ENSP00000267163,ENSP00000279873,ENSP00000280704,ENSP00000286639…	ACACA,ACOT7,AK1,ARID5B,ATF3,BATF,BCL3,BCL6,BRCA1,BTG2,C10orf2,C1QBP,CASZ1,CTNND1,CUX1,DCK,DDIT4,DTX1,EGR1,ENO1,EPC1,ETV7,FOSL2,FOXC1,GPI,HDAC1,ID2,ID3,IFI16,IKZF2,IL16,IRF1,IRF4,JUN,LBH,LDHC,LIN9,LMO2,LYL1,MAFK,MAP3K7,MAPK11,MDFIC,MPI,MSC,MTHFD1,MXI1,MYC,NAMPT,NME1,NMI,NOC2L,NPM3,PA2G4,PARP14,PHB,PIH1D1,PNP,POLD4,PRDM1,PRKCB,PRMT5,RB1,RBL2,REL,RXRA,SPI1,STAT1,TERT,TFCP2,TNIP2,TOX2,TRERF1,TXN,TYMP…
GO.1901698	response to nitrogen compound	31	0.000714	ENSP00000175506,ENSP00000216797,ENSP00000218388,ENSP00000237289,ENSP00000244741,ENSP00000256015,ENSP00000259089,ENSP00000262643,ENSP00000280612,ENSP00000290551,ENSP00000299767,ENSP00000303315,ENSP00000305422,ENSP00000306245,ENSP00000309572,ENSP00000332116,ENSP00000332816,ENSP00000333122,ENSP00000337825,ENSP00000341189,ENSP00000347754,ENSP00000357564,ENSP00000358511,ENSP00000360266,ENSP00000363115…	ASNS,BLK,BRCA1,BTG1,BTG2,CCNE1,CDKN1A,CEBPB,CNR1,FGR,FOS,HSP90B1,HTR3A,IL10,JUN,JUNB,LCK,LDHA,NAIP,NFKBIA,NR4A3,PDE4B,PPP3CA,PTK2,PTK2B,RAB13,RXRA,SLC7A11,TERT,TIMP1,TNFAIP3
GO.2001243	negative regulation of intrinsic apoptotic signaling pathway	9	0.000729	ENSP00000009530,ENSP00000215754,ENSP00000246957,ENSP00000258080,ENSP00000317992,ENSP00000356022,ENSP00000357380,ENSP00000360683,ENSP00000398632	CD44,CD74,HTRA2,MIF,MUC1,NOC2L,PTPN1,SOD2,TRAP1
GO.0009117	nucleotide metabolic process	21	0.000752	ENSP00000013034,ENSP00000222553,ENSP00000226253,ENSP00000229270,ENSP00000234590,ENSP00000252029,ENSP00000253792,ENSP00000280704,ENSP00000286648,ENSP00000290573,ENSP00000318318,ENSP00000332116,ENSP00000344789,ENSP00000347170,ENSP00000354532,ENSP00000362249,ENSP00000362413,ENSP00000367086,ENSP00000384774,ENSP00000405573,ENSP00000450560	ACACA,ACLY,ACOT7,AK1,ALDOC,DCK,ENO1,GPI,HK1,HK2,LDHC,MPI,MTHFD1,NAMPT,NEIL1,NME1,PDE4B,PGK1,PNP,TPI1,TYMP
GO.0045765	regulation of angiogenesis	13	0.000801	ENSP00000237289,ENSP00000256015,ENSP00000262947,ENSP00000305355,ENSP00000305651,ENSP00000332816,ENSP00000333873,ENSP00000347495,ENSP00000351905,ENSP00000354394,ENSP00000362795,ENSP00000370256,ENSP00000418960	BRCA1,BTG1,C19orf10,CIB1,CXCL10,CXCR3,FOXC1,PRKCB,PTK2B,STAT1,TGFBR2,TNFAIP3,WARS
GO.0046631	alpha-beta T cell activation	7	0.000818	ENSP00000164227,ENSP00000245414,ENSP00000286639,ENSP00000302846,ENSP00000305422,ENSP00000370343,ENSP00000398655	BATF,BCL3,CEBPB,IRF1,IRF4,ITK,PTGER4
GO.0002903	negative regulation of B cell apoptotic process	4	0.000842	ENSP00000009530,ENSP00000215754,ENSP00000232014,ENSP00000317992	BCL6,CD74,MIF,NOC2L
GO.0019438	aromatic compound biosynthetic process	78	0.000849	ENSP00000013034,ENSP00000164227,ENSP00000222553,ENSP00000225698,ENSP00000227163,ENSP00000232014,ENSP00000234091,ENSP00000234590,ENSP00000239938,ENSP00000243346,ENSP00000245414,ENSP00000252029,ENSP00000257600,ENSP00000257724,ENSP00000257818,ENSP00000257915,ENSP00000262133,ENSP00000262265,ENSP00000263062,ENSP00000264716,ENSP00000264824,ENSP00000267163,ENSP00000279873,ENSP00000280704,ENSP00000286639…	ACACA,ACOT7,AK1,ARID5B,ATF3,BATF,BCL3,BCL6,BRCA1,BTG2,C10orf2,C1QBP,CASZ1,CTNND1,CUX1,DCK,DDIT4,DTX1,EGR1,ENO1,EPC1,ETV7,FOSL2,FOXC1,GPI,HDAC1,ID2,ID3,IFI16,IKZF2,IL16,IRF1,IRF4,JUN,LBH,LDHC,LIN9,LMO2,LYL1,MAFK,MAP3K7,MAPK11,MC1R,MDFIC,MPI,MSC,MTHFD1,MXI1,MYC,NAMPT,NME1,NMI,NOC2L,NPM3,PA2G4,PARP14,PHB,PIH1D1,PNP,POLD4,PRDM1,PRKCB,PRMT5,RB1,RBL2,REL,RXRA,SPI1,STAT1,TERT,TFCP2,TNIP2,TOX2,TRERF1,TXN…
GO.0002274	myeloid leukocyte activation	9	0.000856	ENSP00000046794,ENSP00000227163,ENSP00000286639,ENSP00000332049,ENSP00000351905,ENSP00000356540,ENSP00000360266,ENSP00000370343,ENSP00000378845	BATF,CD86,IRF4,JUN,LAT,LCP2,SPI1,STX11,TGFBR2
GO.2000117	negative regulation of cysteine-type endopeptidase activity	9	0.000856	ENSP00000241261,ENSP00000262265,ENSP00000263464,ENSP00000266557,ENSP00000347979,ENSP00000357113,ENSP00000398632,ENSP00000405573,ENSP00000428657	BIRC3,CD27,CD44,FAS,GPI,IFI16,NAIP,PIH1D1,TNFSF10
GO.0045937	positive regulation of phosphate metabolic process	33	0.000864	ENSP00000009530,ENSP00000046794,ENSP00000215754,ENSP00000215781,ENSP00000244741,ENSP00000257724,ENSP00000260502,ENSP00000261254,ENSP00000262947,ENSP00000263640,ENSP00000266557,ENSP00000286301,ENSP00000300408,ENSP00000305651,ENSP00000332816,ENSP00000333685,ENSP00000333873,ENSP00000337825,ENSP00000341189,ENSP00000345281,ENSP00000351905,ENSP00000353238,ENSP00000354901,ENSP00000356346,ENSP00000360916…	ACVR1,AGER,BCAR3,C19orf10,CCND2,CD27,CD44,CD74,CDKN1A,CIB1,CSF1R,CXCL10,CXCL9,CXCR3,DUSP22,FGR,LAT,LCK,LCP2,LGALS9,MAPK11,MC1R,MDFIC,MIF,OSM,PHB,PTK2,PTK2B,PTPRC,SPN,TGFBR2,TXN,VAV2
GO.0072521	purine-containing compound metabolic process	18	0.000864	ENSP00000013034,ENSP00000226253,ENSP00000229270,ENSP00000234590,ENSP00000253792,ENSP00000280704,ENSP00000286648,ENSP00000290573,ENSP00000332116,ENSP00000344789,ENSP00000354532,ENSP00000362249,ENSP00000362413,ENSP00000367086,ENSP00000384774,ENSP00000405573,ENSP00000445175,ENSP00000450560	ACACA,ACLY,ACOT7,AK1,ALDOC,DCK,ENO1,GPI,HK1,HK2,LDHA,LDHC,MTHFD1,NME1,PDE4B,PGK1,PNP,TPI1
GO.0050795	regulation of behavior	13	0.000872	ENSP00000009530,ENSP00000225698,ENSP00000240618,ENSP00000302935,ENSP00000305416,ENSP00000305651,ENSP00000332816,ENSP00000352852,ENSP00000354901,ENSP00000358511,ENSP00000362795,ENSP00000364217,ENSP00000451605	AGER,C1QBP,CD74,CNR1,CXCL10,CXCL9,CXCR3,IL16,KLRK1,MC1R,MDK,PTK2B,S1PR1
GO.0031099	regeneration	11	0.000911	ENSP00000244741,ENSP00000257904,ENSP00000262643,ENSP00000305422,ENSP00000319169,ENSP00000330341,ENSP00000333122,ENSP00000349436,ENSP00000351905,ENSP00000360266,ENSP00000419692	ADAM15,CCNE1,CDK4,CDKN1A,CEBPB,JUN,NR4A3,PRMT5,RXRA,SOCS3,TGFBR2
GO.0044710	single-organism metabolic process	95	0.00092	ENSP00000009530,ENSP00000013034,ENSP00000075120,ENSP00000175506,ENSP00000215754,ENSP00000218516,ENSP00000221801,ENSP00000222553,ENSP00000225698,ENSP00000226253,ENSP00000227163,ENSP00000229270,ENSP00000234590,ENSP00000252029,ENSP00000257724,ENSP00000258080,ENSP00000258317,ENSP00000260197,ENSP00000261479,ENSP00000261622,ENSP00000262854,ENSP00000263036,ENSP00000263062,ENSP00000263640,ENSP00000278616…	ABCA2,ABHD3,ACOT7,ACVR1,ADAM15,AK1,ALDOC,ALOX5AP,APOBEC3G,ASNS,ATF3,ATM,B4GALT3,BATF,BRCA1,BTG2,C10orf2,C1QBP,CAMKK2,CARS,CD44,CD52,CD74,CERS6,CIB1,CRTAP,CSF1R,CTH,DCK,DTX3L,ENO1,EPC1,EXT1,FBL,FOS,GLA,HDAC1,HK1,HK2,HMMR,HSP90B1,HTRA2,HUWE1,IRF4,ISYNA1,ITPR1,JUN,KDSR,LILRB1,LYST,MAP3K7,MAPK11,MC1R,MDFIC,MGAT5,MIF,MPI,MTHFD1,MUC1,MYC,NAMPT,NME1,NPL,OPTN,PARP9,PDE4B,PGK1,PHB,PIP4K2A,PNP,POLD4,PPA1,P…
GO.0019752	carboxylic acid metabolic process	29	0.000943	ENSP00000009530,ENSP00000075120,ENSP00000175506,ENSP00000215754,ENSP00000226253,ENSP00000229270,ENSP00000234590,ENSP00000258317,ENSP00000261622,ENSP00000280704,ENSP00000290573,ENSP00000308895,ENSP00000323696,ENSP00000333667,ENSP00000344789,ENSP00000347495,ENSP00000359380,ENSP00000359976,ENSP00000362298,ENSP00000362329,ENSP00000362413,ENSP00000367086,ENSP00000369858,ENSP00000369897,ENSP00000384774…	ACACA,ACOT7,ALDOC,ALOX5AP,ASNS,BRCA1,CARS,CD74,CRTAP,CTH,ENO1,GPI,HK1,HK2,LDHC,MIF,MTHFD1,NPL,PGK1,PPA1,RXRA,SCD,SGPL1,SHMT2,SLC19A1,SLC2A3,SLC7A5,TPI1,WARS
GO.0032653	regulation of interleukin-10 production	6	0.00098	ENSP00000164227,ENSP00000315997,ENSP00000366729,ENSP00000368450,ENSP00000370343,ENSP00000370989	BCL3,CD274,CD83,IRF4,LILRB1,TNFRSF9
GO.0006469	negative regulation of protein kinase activity	13	0.00101	ENSP00000237289,ENSP00000244741,ENSP00000260197,ENSP00000262662,ENSP00000267163,ENSP00000312150,ENSP00000330341,ENSP00000333873,ENSP00000345281,ENSP00000349977,ENSP00000356346,ENSP00000360683,ENSP00000373301	CDKN1A,CDKN2C,CIB1,DUSP22,MVP,PTPN1,PTPRC,RB1,SH3BP5,SOCS3,SORL1,TNFAIP3,TRIB1
GO.0065007	biological regulation	183	0.00101	ENSP00000009530,ENSP00000013034,ENSP00000046794,ENSP00000057513,ENSP00000175506,ENSP00000177648,ENSP00000215754,ENSP00000215781,ENSP00000216223,ENSP00000216797,ENSP00000218388,ENSP00000218516,ENSP00000219235,ENSP00000221847,ENSP00000222553,ENSP00000224337,ENSP00000225698,ENSP00000227163,ENSP00000228434,ENSP00000228945,ENSP00000234091,ENSP00000234590,ENSP00000237289,ENSP00000239938,ENSP00000240618…	ABCA2,ACLY,ACVR1,ADAM15,AK1,AKT3,ALCAM,ALOX5AP,ALPK1,APOBEC3G,AQP3,ARHGDIB,ASB13,ASNS,ATM,BCL2L11,BIRC3,BLK,BLNK,BMF,BRCA1,BTG1,C10orf2,C19orf10,C1QBP,CAMKK2,CASZ1,CCL22,CCL3L1,CCND2,CD164,CD27,CD44,CD52,CD53,CD69,CD72,CD74,CD96,CDC25A,CDK4,CDKN1A,CDKN2C,CENPV,CIB1,CLEC2D,CRTAP,CSF1R,CSTB,CTNND1,CXCL10,CXCR3,CYTH1,DPP4,EBI3,EGR1,ENO1,EPC1,ETV7,EXT1,FAS,FCER2,FGR,FOS,FOXC1,GLA,GPR15,HDAC1,HILPDA,H…
GO.0070228	regulation of lymphocyte apoptotic process	7	0.00101	ENSP00000009530,ENSP00000215754,ENSP00000232014,ENSP00000266557,ENSP00000314655,ENSP00000317992,ENSP00000412237	BCL6,CD27,CD74,IL10,MIF,NOC2L,TSC22D3
GO.0002573	myeloid leukocyte differentiation	9	0.00107	ENSP00000227163,ENSP00000286301,ENSP00000286639,ENSP00000303315,ENSP00000332049,ENSP00000351905,ENSP00000357113,ENSP00000360266,ENSP00000370343	BATF,CD86,CSF1R,IFI16,IRF4,JUN,JUNB,SPI1,TGFBR2
GO.0002822	regulation of adaptive immune response based on somatic recombination of immune receptors built from immunoglobulin superfamily domains	9	0.00107	ENSP00000237289,ENSP00000264072,ENSP00000291232,ENSP00000315997,ENSP00000345281,ENSP00000353238,ENSP00000356346,ENSP00000358335,ENSP00000412237	DUSP22,FCER2,IL10,LILRB1,MAP3K7,PTPRC,SPN,TNFAIP3,TNFRSF13C
GO.0009987	cellular process	221	0.00107	ENSP00000009530,ENSP00000013034,ENSP00000057513,ENSP00000075120,ENSP00000177648,ENSP00000215754,ENSP00000215781,ENSP00000216223,ENSP00000216797,ENSP00000218388,ENSP00000218516,ENSP00000219235,ENSP00000220597,ENSP00000221801,ENSP00000222553,ENSP00000224337,ENSP00000225698,ENSP00000226253,ENSP00000228945,ENSP00000229270,ENSP00000234091,ENSP00000234590,ENSP00000237289,ENSP00000239938,ENSP00000240618…	ABCA2,ABHD3,ACOT7,ACVR1,AKT3,ALDOC,ALOX5AP,ALPK1,APOBEC3G,AQP3,ARHGDIB,ASB13,ATM,B4GALT3,BCS1L,BIRC3,BLK,BLNK,BMF,BNIP3L,BRCA1,BTG1,BZW2,C19orf10,C1QBP,CAMKK2,CARS,CASZ1,CCL22,CCL3L1,CCND2,CD164,CD27,CD274,CD52,CD53,CD72,CD74,CD83,CDC25A,CDK4,CDKN1A,CDKN2C,CENPV,CERS6,CIB1,CLEC2D,CSF1R,CTH,CTNND1,CXCL10,CXCL9,CXCR3,CYTH1,DCK,DNASE1,DPP4,DTX3L,DUSP22,EGR1,ENO1,ETV7,EXT1,FAS,FBL,FCER2,FGR,FKBP11,FO…
GO.0031100	organ regeneration	8	0.00109	ENSP00000244741,ENSP00000257904,ENSP00000262643,ENSP00000305422,ENSP00000319169,ENSP00000330341,ENSP00000333122,ENSP00000351905	CCNE1,CDK4,CDKN1A,CEBPB,NR4A3,PRMT5,SOCS3,TGFBR2
GO.0046128	purine ribonucleoside metabolic process	15	0.00109	ENSP00000013034,ENSP00000226253,ENSP00000229270,ENSP00000234590,ENSP00000253792,ENSP00000280704,ENSP00000290573,ENSP00000344789,ENSP00000354532,ENSP00000362249,ENSP00000362413,ENSP00000367086,ENSP00000384774,ENSP00000405573,ENSP00000445175	ACACA,ACLY,ACOT7,AK1,ALDOC,ENO1,GPI,HK1,HK2,LDHA,LDHC,NME1,PGK1,PNP,TPI1
GO.0000082	G1/S transition of mitotic cell cycle	12	0.00113	ENSP00000234091,ENSP00000244741,ENSP00000257904,ENSP00000261479,ENSP00000262643,ENSP00000262662,ENSP00000263640,ENSP00000267163,ENSP00000303351,ENSP00000303706,ENSP00000355325,ENSP00000378323	ACVR1,CCNE1,CDC25A,CDK4,CDKN1A,CDKN2C,ID2,ITGB1,PPP3CA,PSMA6,PSMB5,RB1
GO.1901576	organic substance biosynthetic process	104	0.00114	ENSP00000009530,ENSP00000013034,ENSP00000164227,ENSP00000175506,ENSP00000215754,ENSP00000217426,ENSP00000222553,ENSP00000225698,ENSP00000226253,ENSP00000227163,ENSP00000229270,ENSP00000232014,ENSP00000234091,ENSP00000234590,ENSP00000239938,ENSP00000243346,ENSP00000245414,ENSP00000252029,ENSP00000257600,ENSP00000257724,ENSP00000257818,ENSP00000257915,ENSP00000258317,ENSP00000262133,ENSP00000262265…	ACACA,ACOT7,AHCY,AK1,ALDOC,ALOX5AP,ARID5B,ASNS,ATM,B4GALT3,BATF,BCL3,BCL6,BRCA1,BTG2,C1QBP,CARS,CASZ1,CCNE1,CD74,CDC25A,CERS6,CTH,CTNND1,CUX1,DCK,DDIT4,DTX1,EGR1,ENO1,EPC1,ETV7,EXT1,FOSL2,FOXC1,HDAC1,ID2,ID3,IFI16,IKZF2,IL10,IL16,IRF1,IRF4,ISYNA1,JUN,KDSR,LBH,LDHC,LIN9,LMO2,LYL1,MAFK,MAP3K7,MAPK11,MC1R,MDFIC,MGAT5,MIF,MPI,MSC,MTHFD1,MUC1,MXI1,MYC,NAMPT,NME1,NMI,NOC2L,NPL,NPM3,PA2G4,PARP14,PGK1,PH…
GO.0006082	organic acid metabolic process	32	0.00117	ENSP00000009530,ENSP00000075120,ENSP00000175506,ENSP00000215754,ENSP00000226253,ENSP00000229270,ENSP00000234590,ENSP00000258317,ENSP00000261622,ENSP00000280704,ENSP00000290573,ENSP00000308895,ENSP00000320965,ENSP00000323696,ENSP00000333667,ENSP00000344789,ENSP00000347495,ENSP00000354532,ENSP00000359380,ENSP00000359976,ENSP00000362298,ENSP00000362329,ENSP00000362413,ENSP00000367086,ENSP00000367446…	ACACA,ACOT7,ALDOC,ALOX5AP,ASNS,B4GALT3,BRCA1,CARS,CD74,CRTAP,CTH,ENO1,EXT1,GPI,HK1,HK2,LDHC,MIF,MTHFD1,NPL,PGK1,PNP,PPA1,RXRA,SCD,SGPL1,SHMT2,SLC19A1,SLC2A3,SLC7A5,TPI1,WARS
GO.0032103	positive regulation of response to external stimulus	18	0.00124	ENSP00000009530,ENSP00000177648,ENSP00000215754,ENSP00000215781,ENSP00000225698,ENSP00000254043,ENSP00000284818,ENSP00000302846,ENSP00000302935,ENSP00000305416,ENSP00000305651,ENSP00000320936,ENSP00000332816,ENSP00000354901,ENSP00000358511,ENSP00000362795,ENSP00000364217,ENSP00000379616	AGER,ALPK1,C1QBP,CD74,CNR1,CXCL10,CXCL9,CXCR3,IL16,IL17RA,KRT15,LY96,MIF,MYH11,OSM,PTGER4,PTK2B,S1PR1
GO.0034142	toll-like receptor 4 signaling pathway	9	0.00124	ENSP00000057513,ENSP00000216797,ENSP00000263464,ENSP00000284818,ENSP00000306245,ENSP00000333685,ENSP00000358335,ENSP00000360266,ENSP00000406738	BIRC3,FOS,JUN,LY96,MAP3K7,MAPK11,NFKBIA,SARM1,TNIP3
GO.0002286	T cell activation involved in immune response	7	0.00126	ENSP00000164227,ENSP00000286639,ENSP00000302846,ENSP00000315997,ENSP00000332049,ENSP00000356540,ENSP00000370343	BATF,BCL3,CD86,IRF4,LILRB1,PTGER4,STX11
GO.0006139	nucleobase-containing compound metabolic process	100	0.00126	ENSP00000013034,ENSP00000164227,ENSP00000221801,ENSP00000222553,ENSP00000225698,ENSP00000226253,ENSP00000227163,ENSP00000229270,ENSP00000232014,ENSP00000234091,ENSP00000234590,ENSP00000239938,ENSP00000243346,ENSP00000245414,ENSP00000246949,ENSP00000248673,ENSP00000252029,ENSP00000253792,ENSP00000257600,ENSP00000257724,ENSP00000257818,ENSP00000257915,ENSP00000262133,ENSP00000262265,ENSP00000262643…	ACACA,ACLY,ACOT7,AK1,ALDOC,APOBEC3G,ARID5B,ATF3,BCL3,BCL6,BTG2,C1QBP,CARS,CASZ1,CCNE1,CDC25A,CIB1,CTNND1,CUX1,DCK,DDIT4,DNASE1,DTX1,DTX3L,EGR1,ENO1,EPC1,ETV7,FBL,FOSL2,FOXC1,GPI,HDAC1,HK1,HK2,HUWE1,ID2,ID3,IFI16,IKZF2,IL16,IRF1,IRF4,JUN,LBH,LDHC,LIN9,LMO2,LONP1,LYL1,MAFK,MAP3K7,MAPK11,MC1R,MDFIC,MPI,MSC,MTHFD1,MXI1,MYC,NAMPT,NHP2,NME1,NMI,NOC2L,NPM3,PA2G4,PARP14,PARP9,PDE4B,PES1,PGK1,PHB,PIH1D1,P…
GO.0007519	skeletal muscle tissue development	10	0.00128	ENSP00000239938,ENSP00000267163,ENSP00000286301,ENSP00000290551,ENSP00000306245,ENSP00000321445,ENSP00000344352,ENSP00000351539,ENSP00000378323,ENSP00000379658	ATF3,BTG2,CSF1R,EGR1,ETV6,FOS,MSC,PPP3CA,RB1,ZNF238
GO.0065008	regulation of biological quality	73	0.0013	ENSP00000046794,ENSP00000164227,ENSP00000216797,ENSP00000218388,ENSP00000225698,ENSP00000226279,ENSP00000227163,ENSP00000232014,ENSP00000237289,ENSP00000239938,ENSP00000245414,ENSP00000248673,ENSP00000257904,ENSP00000260197,ENSP00000261622,ENSP00000261652,ENSP00000263233,ENSP00000264731,ENSP00000267163,ENSP00000278616,ENSP00000286301,ENSP00000291232,ENSP00000299767,ENSP00000300408,ENSP00000303351…	ABCA2,ABR,ACACA,AGER,ATM,BCL2L11,BCL3,BCL6,BNIP3L,C10orf2,C1QBP,CD38,CD44,CD52,CDK4,CNR1,CRTAP,CSF1R,CXCR3,EGR1,FAS,FGR,GPI,HDAC1,HK1,HSP90B1,IL10,IL2RA,IRF1,ITGB1,LCK,LCP2,LYST,MAFK,MXI1,MYC,MYLIP,NFKBIA,PDE4B,PHB,POLD4,PPP3CA,PTK2B,PTPN1,PTPRC,RB1,RXRA,S1PR1,SEL1L,SGPL1,SH2B3,SLC7A5,SOD2,SORL1,SPI1,SPN,STAT1,STX11,SYNE1,SYP,TERT,TIMP1,TNFAIP3,TNFRSF13B,TNFRSF13C,TNFRSF1B,TNIP2,TP63,TRERF1,TXN,V…
GO.0051128	regulation of cellular component organization	57	0.00131	ENSP00000177648,ENSP00000215781,ENSP00000225698,ENSP00000226279,ENSP00000227163,ENSP00000234590,ENSP00000241261,ENSP00000244741,ENSP00000254043,ENSP00000256015,ENSP00000257572,ENSP00000258080,ENSP00000260197,ENSP00000262662,ENSP00000262854,ENSP00000267163,ENSP00000271324,ENSP00000278616,ENSP00000286301,ENSP00000299736,ENSP00000300408,ENSP00000302846,ENSP00000303351,ENSP00000303909,ENSP00000305416…	ABR,ADAM15,AGER,ALPK1,ARHGAP24,ATM,BCL2L11,BMF,BNIP3L,BRCA1,BTG1,C1QBP,CD38,CD53,CDKN1A,CDKN2C,CENPV,CIB1,CNR1,CSF1R,CUX1,CXCL10,CXCL9,DPP4,ENO1,ETV6,FAS,FGR,HRK,HTRA2,HUWE1,ITGB1,JUN,KRT15,LILRB1,LONP1,MAP3K7,MLLT11,MUC1,MYC,MYH11,NOC2L,OSM,PHB,PPP3CA,PRMT5,PTGER4,PTK2B,PTPN1,RAB4B,RB1,S1PR1,SARM1,SORL1,SPI1,TNFSF10,ZC3H12D
GO.0044724	single-organism carbohydrate catabolic process	9	0.00132	ENSP00000225614,ENSP00000226253,ENSP00000229270,ENSP00000234590,ENSP00000290573,ENSP00000362413,ENSP00000384774,ENSP00000405573,ENSP00000445175	ALDOC,ENO1,GALK1,GPI,HK1,HK2,LDHA,PGK1,TPI1
GO.0009888	tissue development	45	0.00135	ENSP00000218388,ENSP00000226253,ENSP00000227163,ENSP00000244741,ENSP00000254043,ENSP00000262265,ENSP00000263640,ENSP00000264731,ENSP00000267163,ENSP00000278616,ENSP00000278968,ENSP00000280612,ENSP00000290551,ENSP00000303315,ENSP00000305422,ENSP00000306245,ENSP00000321445,ENSP00000330341,ENSP00000333122,ENSP00000344352,ENSP00000348384,ENSP00000349436,ENSP00000351539,ENSP00000351905,ENSP00000353401…	ACVR1,ADAM15,ALDOC,ARHGAP24,ATF3,ATM,BTG2,CDKN1A,CEBPB,CUX1,ETV6,EXT1,FOS,HDAC1,ID3,IL10,JUN,JUNB,KRT15,LAMB3,MAP3K7,MSC,MTHFD1,MYC,MYH11,NR4A3,PGK1,PIH1D1,PLXNA1,PPP3CA,PRDM1,PTPRC,RAB13,RB1,RXRA,SGCB,SLC7A11,SOCS3,SPI1,STAT1,TAGLN,TGFBR2,TIMP1,TP63,ZNF238
GO.0044267	cellular protein metabolic process	80	0.00136	ENSP00000001008,ENSP00000175506,ENSP00000177648,ENSP00000215781,ENSP00000221801,ENSP00000227163,ENSP00000237289,ENSP00000244741,ENSP00000246957,ENSP00000256015,ENSP00000256996,ENSP00000257600,ENSP00000257724,ENSP00000257904,ENSP00000258080,ENSP00000258317,ENSP00000259089,ENSP00000259818,ENSP00000261464,ENSP00000261479,ENSP00000262643,ENSP00000262854,ENSP00000262947,ENSP00000263062,ENSP00000263464…	ACVR1,AKT3,ALPK1,ASB13,ASNS,ATF3,ATM,B4GALT3,BIRC3,BLK,BNIP3L,BRCA1,BTG1,BTG2,C19orf10,CAMKK2,CARS,CBLB,CCNE1,CDC25A,CDK4,CDKN1A,CSF1R,CTH,DDB2,DTX1,DTX3L,DUSP22,EPC1,EXT1,FBL,FGR,FKBP11,FKBP4,FOS,HDAC1,HSP90B1,HTRA2,HUWE1,IRF4,ITK,JUN,LCK,LONP1,MAP3K7,MAPK11,MDFIC,MGAT5,MPI,MUC1,MYC,NAIP,NPL,OSM,PAM16,PHB,PIM3,PPA1,PPP3CA,PRKCB,PRMT5,PSMA6,PSMB5,PTGER4,PTK2,PTK2B,PTPN1,PTPRC,RNF213,SEL1L,SOCS3,S…
GO.1901360	organic cyclic compound metabolic process	107	0.00137	ENSP00000013034,ENSP00000164227,ENSP00000221801,ENSP00000222553,ENSP00000225698,ENSP00000226253,ENSP00000227163,ENSP00000229270,ENSP00000232014,ENSP00000234091,ENSP00000234590,ENSP00000239938,ENSP00000243346,ENSP00000245414,ENSP00000246949,ENSP00000248673,ENSP00000252029,ENSP00000253792,ENSP00000257600,ENSP00000257724,ENSP00000257818,ENSP00000257915,ENSP00000258080,ENSP00000260197,ENSP00000262133…	ACACA,ACLY,ACOT7,AK1,ALDOC,APOBEC3G,ARID5B,ATF3,BCL3,BCL6,BTG2,C1QBP,CARS,CASZ1,CCNE1,CDC25A,CIB1,CRTAP,CTNND1,CUX1,DCK,DDIT4,DNASE1,DTX1,DTX3L,EGR1,ENO1,EPC1,ETV7,FBL,FOSL2,FOXC1,GPI,HDAC1,HK1,HK2,HTRA2,HUWE1,ID2,ID3,IFI16,IKZF2,IL16,IRF1,IRF4,JUN,LBH,LDHC,LIN9,LMO2,LONP1,LYL1,MAFK,MAP3K7,MAPK11,MC1R,MDFIC,MPI,MSC,MTHFD1,MXI1,MYC,NAMPT,NHP2,NME1,NMI,NOC2L,NPM3,PA2G4,PARP14,PARP9,PDE4B,PES1,PGK1,…
GO.0002260	lymphocyte homeostasis	7	0.00138	ENSP00000237289,ENSP00000261652,ENSP00000291232,ENSP00000347979,ENSP00000369293,ENSP00000376943,ENSP00000378845	BCL2L11,FAS,IL2RA,LAT,TNFAIP3,TNFRSF13B,TNFRSF13C
GO.0034644	cellular response to UV	7	0.00138	ENSP00000244741,ENSP00000256996,ENSP00000264731,ENSP00000303706,ENSP00000317992,ENSP00000367207,ENSP00000451605	CDC25A,CDKN1A,DDB2,MC1R,MYC,NOC2L,TP63
GO.0046483	heterocycle metabolic process	103	0.00139	ENSP00000013034,ENSP00000164227,ENSP00000221801,ENSP00000222553,ENSP00000225698,ENSP00000226253,ENSP00000227163,ENSP00000229270,ENSP00000232014,ENSP00000234091,ENSP00000234590,ENSP00000239938,ENSP00000243346,ENSP00000245414,ENSP00000246949,ENSP00000248673,ENSP00000252029,ENSP00000253792,ENSP00000257600,ENSP00000257724,ENSP00000257818,ENSP00000257915,ENSP00000262133,ENSP00000262265,ENSP00000262643…	ACACA,ACLY,ACOT7,AK1,ALDOC,APOBEC3G,ARID5B,ATF3,BCL3,BCL6,BTG2,C1QBP,CARS,CASZ1,CCNE1,CDC25A,CIB1,CRTAP,CTNND1,CUX1,DCK,DDIT4,DNASE1,DTX1,DTX3L,EGR1,ENO1,EPC1,ETV7,FBL,FOSL2,FOXC1,GPI,HDAC1,HK1,HK2,HUWE1,ID2,ID3,IFI16,IKZF2,IL16,IRF1,IRF4,JUN,LBH,LDHC,LIN9,LMO2,LONP1,LYL1,MAFK,MAP3K7,MAPK11,MC1R,MDFIC,MPI,MSC,MTHFD1,MXI1,MYC,NAMPT,NHP2,NME1,NMI,NOC2L,NPM3,PA2G4,PARP14,PARP9,PDE4B,PES1,PGK1,PHB,PI…
GO.2001269	positive regulation of cysteine-type endopeptidase activity involved in apoptotic signaling pathway	5	0.0014	ENSP00000241261,ENSP00000258080,ENSP00000284818,ENSP00000347979,ENSP00000378856	FAS,HTRA2,LGALS9,LY96,TNFSF10
GO.0038083	peptidyl-tyrosine autophosphorylation	6	0.00147	ENSP00000259089,ENSP00000332816,ENSP00000337825,ENSP00000341189,ENSP00000363115,ENSP00000398655	BLK,FGR,ITK,LCK,PTK2,PTK2B
GO.0051223	regulation of protein transport	27	0.00149	ENSP00000164227,ENSP00000215754,ENSP00000216797,ENSP00000226279,ENSP00000244741,ENSP00000257724,ENSP00000258080,ENSP00000259089,ENSP00000260197,ENSP00000262854,ENSP00000266557,ENSP00000286301,ENSP00000302846,ENSP00000306253,ENSP00000315997,ENSP00000331152,ENSP00000333873,ENSP00000353824,ENSP00000358511,ENSP00000360683,ENSP00000363115,ENSP00000366729,ENSP00000370003,ENSP00000370989,ENSP00000378323…	BCL3,BLK,BNIP3L,CD27,CD274,CD38,CDKN1A,CIB1,CNR1,CSF1R,FGR,HTRA2,HUWE1,IL10,ITPR1,LGALS9,LILRB1,MDFIC,MIF,MXI1,NFKBIA,PIM3,PPP3CA,PTGER4,PTPN1,SORL1,TNFRSF9
GO.1901362	organic cyclic compound biosynthetic process	79	0.0015	ENSP00000013034,ENSP00000164227,ENSP00000222553,ENSP00000225698,ENSP00000227163,ENSP00000232014,ENSP00000234091,ENSP00000234590,ENSP00000239938,ENSP00000243346,ENSP00000245414,ENSP00000252029,ENSP00000257600,ENSP00000257724,ENSP00000257818,ENSP00000257915,ENSP00000262133,ENSP00000262265,ENSP00000263062,ENSP00000263093,ENSP00000264716,ENSP00000264824,ENSP00000267163,ENSP00000279873,ENSP00000280704…	ACACA,ACOT7,AK1,ARID5B,ATF3,BATF,BCL3,BCL6,BRCA1,BTG2,C10orf2,C1QBP,CASZ1,CTNND1,CUX1,DCK,DDIT4,DTX1,EGR1,ENO1,EPC1,ETV7,FOSL2,FOXC1,GPI,HDAC1,ID2,ID3,IFI16,IKZF2,IL16,IRF1,IRF4,JUN,LBH,LDHC,LIN9,LMO2,LYL1,MAFK,MAP3K7,MAPK11,MC1R,MDFIC,MPI,MSC,MTHFD1,MXI1,MYC,NAMPT,NME1,NMI,NOC2L,NPM3,PA2G4,PARP14,PHB,PIH1D1,PNP,POLD4,PRDM1,PRKCB,PRMT5,RB1,RBL2,REL,RXRA,SLC27A5,SPI1,STAT1,TERT,TFCP2,TNIP2,TOX2,TR…
GO.0006979	response to oxidative stress	17	0.00153	ENSP00000226279,ENSP00000237289,ENSP00000256015,ENSP00000258080,ENSP00000280612,ENSP00000306245,ENSP00000332816,ENSP00000333122,ENSP00000337825,ENSP00000347170,ENSP00000353826,ENSP00000355325,ENSP00000356022,ENSP00000360266,ENSP00000363641,ENSP00000364217,ENSP00000445175	AGER,BTG1,CD38,FOS,HTRA2,JUN,LCK,LDHA,LONP1,NEIL1,NR4A3,PSMB5,PTK2B,SLC7A11,SOD2,TNFAIP3,TXN
GO.0042326	negative regulation of phosphorylation	18	0.00154	ENSP00000237289,ENSP00000244741,ENSP00000260197,ENSP00000262662,ENSP00000267163,ENSP00000300408,ENSP00000312150,ENSP00000330341,ENSP00000333873,ENSP00000344352,ENSP00000345281,ENSP00000349977,ENSP00000356346,ENSP00000360266,ENSP00000360683,ENSP00000364217,ENSP00000367207,ENSP00000373301	AGER,ATF3,CDKN1A,CDKN2C,CIB1,DUSP22,JUN,MVP,MYC,PHB,PTPN1,PTPRC,RB1,SH3BP5,SOCS3,SORL1,TNFAIP3,TRIB1
GO.0031401	positive regulation of protein modification process	34	0.00158	ENSP00000009530,ENSP00000046794,ENSP00000215754,ENSP00000215781,ENSP00000232014,ENSP00000243346,ENSP00000244741,ENSP00000257724,ENSP00000260502,ENSP00000261254,ENSP00000261479,ENSP00000262947,ENSP00000263464,ENSP00000263640,ENSP00000266557,ENSP00000286301,ENSP00000300408,ENSP00000332816,ENSP00000333685,ENSP00000333873,ENSP00000337825,ENSP00000341189,ENSP00000345281,ENSP00000351905,ENSP00000353238…	ACVR1,AGER,BCAR3,BCL6,BIRC3,BRCA1,C19orf10,CCND2,CD27,CD44,CD74,CDKN1A,CIB1,CSF1R,DUSP22,LAT,LCK,LCP2,LGALS9,MAPK11,MDFIC,MIF,MUC1,NMI,OSM,PHB,PSMA6,PSMB5,PTK2,PTK2B,PTPRC,SPN,TGFBR2,TXN
GO.1902166	negative regulation of intrinsic apoptotic signaling pathway in response to DNA damage by p53 class mediator	4	0.00158	ENSP00000009530,ENSP00000215754,ENSP00000357380,ENSP00000398632	CD44,CD74,MIF,MUC1
GO.0006807	nitrogen compound metabolic process	117	0.00162	ENSP00000013034,ENSP00000164227,ENSP00000175506,ENSP00000218516,ENSP00000221801,ENSP00000222553,ENSP00000225698,ENSP00000226253,ENSP00000227163,ENSP00000229270,ENSP00000232014,ENSP00000234091,ENSP00000234590,ENSP00000239938,ENSP00000243346,ENSP00000245414,ENSP00000246949,ENSP00000248673,ENSP00000252029,ENSP00000253792,ENSP00000257600,ENSP00000257724,ENSP00000257818,ENSP00000257915,ENSP00000258080…	ABHD3,ACACA,ACLY,ACOT7,AK1,ALDOC,APOBEC3G,ARID5B,ASNS,ATF3,B4GALT3,BCL3,BCL6,BTG2,C1QBP,CARS,CASZ1,CCNE1,CD44,CDC25A,CERS6,CIB1,CRTAP,CTH,CTNND1,CUX1,DCK,DDIT4,DNASE1,DTX1,DTX3L,EGR1,ENO1,EPC1,ETV7,EXT1,FBL,FOSL2,GLA,GPI,HDAC1,HK1,HK2,HMMR,HTRA2,HUWE1,ID2,ID3,IFI16,IKZF2,IL16,IRF1,IRF4,JUN,KDSR,LBH,LDHC,LIN9,LMO2,LONP1,LYL1,MAFK,MAP3K7,MAPK11,MC1R,MDFIC,MPI,MSC,MTHFD1,MXI1,MYC,NAMPT,NHP2,NME1,NMI…
GO.0009725	response to hormone	30	0.00162	ENSP00000175506,ENSP00000226279,ENSP00000244741,ENSP00000256015,ENSP00000257818,ENSP00000257904,ENSP00000259089,ENSP00000262643,ENSP00000290551,ENSP00000303315,ENSP00000306245,ENSP00000332816,ENSP00000337825,ENSP00000341189,ENSP00000344155,ENSP00000344724,ENSP00000344789,ENSP00000347979,ENSP00000351905,ENSP00000352852,ENSP00000353826,ENSP00000354394,ENSP00000357564,ENSP00000360266,ENSP00000363115…	ABCA2,ACACA,AGER,ASNS,BLK,BRCA1,BTG1,BTG2,CCNE1,CD38,CDK4,CDKN1A,FAS,FGR,FOS,IL10,JUN,JUNB,LCK,LDHA,LMO2,LONP1,MDK,PTK2,PTK2B,RAB13,RXRA,STAT1,TGFBR2,TOX2
GO.0040012	regulation of locomotion	26	0.00162	ENSP00000009530,ENSP00000218388,ENSP00000225698,ENSP00000228945,ENSP00000240618,ENSP00000260197,ENSP00000286301,ENSP00000302846,ENSP00000302935,ENSP00000303909,ENSP00000305416,ENSP00000305651,ENSP00000312150,ENSP00000332816,ENSP00000333873,ENSP00000341189,ENSP00000349436,ENSP00000351905,ENSP00000354901,ENSP00000356224,ENSP00000356346,ENSP00000363115,ENSP00000364217,ENSP00000370007,ENSP00000370989…	ABR,ADAM15,AGER,ARHGDIB,C1QBP,CD274,CD74,CIB1,CSF1R,CXCL10,CXCL9,FGR,IL16,KLRK1,PLXNA1,PTGER4,PTK2,PTK2B,PTPRC,S1PR1,SORL1,SYNE1,TGFBR2,TIMP1,TMSB4X,TRIB1
GO.0032386	regulation of intracellular transport	23	0.00164	ENSP00000164227,ENSP00000216797,ENSP00000244741,ENSP00000257724,ENSP00000258080,ENSP00000260197,ENSP00000262854,ENSP00000266557,ENSP00000305651,ENSP00000331152,ENSP00000332816,ENSP00000333873,ENSP00000344155,ENSP00000346697,ENSP00000354901,ENSP00000360683,ENSP00000362795,ENSP00000363115,ENSP00000370003,ENSP00000376943,ENSP00000378323,ENSP00000378856,ENSP00000412237	ABCA2,BCL2L11,BCL3,BMF,BNIP3L,CD27,CDKN1A,CIB1,CXCL10,CXCL9,CXCR3,FGR,HTRA2,HUWE1,IL10,LGALS9,MDFIC,MXI1,NFKBIA,PPP3CA,PTK2B,PTPN1,SORL1
GO.0043412	macromolecule modification	69	0.00165	ENSP00000001008,ENSP00000177648,ENSP00000215781,ENSP00000221801,ENSP00000227163,ENSP00000237289,ENSP00000244741,ENSP00000256015,ENSP00000256996,ENSP00000257600,ENSP00000257724,ENSP00000257904,ENSP00000258317,ENSP00000259089,ENSP00000261464,ENSP00000261479,ENSP00000262643,ENSP00000262854,ENSP00000263062,ENSP00000263464,ENSP00000263640,ENSP00000263826,ENSP00000264122,ENSP00000274606,ENSP00000278616…	ACVR1,AKT3,ALPK1,APOBEC3G,ASB13,ATM,B4GALT3,BIRC3,BLK,BRCA1,BTG1,BTG2,CAMKK2,CBLB,CCNE1,CDC25A,CDK4,CDKN1A,CRTAP,CSF1R,CTH,DDB2,DTX1,DTX3L,DUSP22,EPC1,EXT1,FBL,FGR,FKBP11,FKBP4,FOS,HDAC1,HUWE1,IRF4,ITK,JUN,LCK,MAP3K7,MAPK11,MDFIC,MGAT5,MPI,MUC1,MYC,NAIP,NEIL1,NHP2,NPL,OSM,PHB,PIM3,PPP3CA,PRKCB,PRMT5,PSMA6,PSMB5,PTGER4,PTK2,PTK2B,PTPN1,PTPRC,RNF213,SOCS3,SPI1,TGFBR2,TNFAIP3,TRAF5,TRIB1
GO.0019538	protein metabolic process	90	0.00166	ENSP00000001008,ENSP00000175506,ENSP00000177648,ENSP00000215781,ENSP00000221801,ENSP00000225698,ENSP00000227163,ENSP00000237289,ENSP00000241261,ENSP00000244741,ENSP00000246957,ENSP00000256015,ENSP00000256996,ENSP00000257600,ENSP00000257724,ENSP00000257904,ENSP00000258080,ENSP00000258317,ENSP00000259089,ENSP00000259818,ENSP00000260197,ENSP00000261464,ENSP00000261479,ENSP00000262643,ENSP00000262854…	ACACA,ACVR1,ADAM15,AGER,AKT3,ALPK1,ASB13,ASNS,ATF3,ATM,B4GALT3,BCL2L11,BIRC3,BLK,BNIP3L,BRCA1,BTG1,BTG2,C19orf10,C1QBP,CAMKK2,CARS,CBLB,CCNE1,CDC25A,CDK4,CDKN1A,CSF1R,CTH,DDB2,DTX1,DTX3L,DUSP22,EPC1,EXT1,FAS,FBL,FGR,FKBP11,FKBP4,FOS,HDAC1,HSP90B1,HTRA2,HUWE1,IFI16,IRF4,ITK,JUN,LCK,LONP1,LY96,MAP3K7,MAPK11,MDFIC,MGAT5,MPI,MUC1,MYC,NAIP,NPL,OSM,PAM16,PHB,PIM3,PPA1,PPP3CA,PRKCB,PRMT5,PSMA6,PSMB5,PTG…
GO.1903556	negative regulation of tumor necrosis factor superfamily cytokine production	6	0.00166	ENSP00000164227,ENSP00000237289,ENSP00000315997,ENSP00000370989,ENSP00000412237,ENSP00000451605	BCL3,CD274,IL10,LILRB1,MC1R,TNFAIP3
GO.0002832	negative regulation of response to biotic stimulus	5	0.00167	ENSP00000225698,ENSP00000237289,ENSP00000312150,ENSP00000358092,ENSP00000369293	C1QBP,IL2RA,PRDM1,TNFAIP3,TRIB1
GO.0006464	cellular protein modification process	66	0.0018	ENSP00000001008,ENSP00000177648,ENSP00000215781,ENSP00000221801,ENSP00000227163,ENSP00000237289,ENSP00000244741,ENSP00000256015,ENSP00000256996,ENSP00000257600,ENSP00000257724,ENSP00000257904,ENSP00000258317,ENSP00000259089,ENSP00000261464,ENSP00000261479,ENSP00000262643,ENSP00000262854,ENSP00000263062,ENSP00000263464,ENSP00000263640,ENSP00000263826,ENSP00000264122,ENSP00000278616,ENSP00000281923…	ACVR1,AKT3,ALPK1,ASB13,ATM,B4GALT3,BIRC3,BLK,BRCA1,BTG1,BTG2,CAMKK2,CBLB,CCNE1,CDC25A,CDK4,CDKN1A,CRTAP,CSF1R,CTH,DDB2,DTX1,DTX3L,DUSP22,EPC1,EXT1,FBL,FGR,FKBP11,FKBP4,FOS,HDAC1,HUWE1,IRF4,ITK,JUN,LCK,MAP3K7,MAPK11,MDFIC,MGAT5,MPI,MUC1,MYC,NAIP,NPL,OSM,PHB,PIM3,PPP3CA,PRKCB,PRMT5,PSMA6,PSMB5,PTGER4,PTK2,PTK2B,PTPN1,PTPRC,RNF213,SOCS3,SPI1,TGFBR2,TNFAIP3,TRAF5,TRIB1
GO.0032880	regulation of protein localization	31	0.00183	ENSP00000164227,ENSP00000215754,ENSP00000216797,ENSP00000226279,ENSP00000244741,ENSP00000257724,ENSP00000258080,ENSP00000259089,ENSP00000260197,ENSP00000262854,ENSP00000266557,ENSP00000267163,ENSP00000286301,ENSP00000302846,ENSP00000303351,ENSP00000306253,ENSP00000315997,ENSP00000331152,ENSP00000333873,ENSP00000346697,ENSP00000353824,ENSP00000358511,ENSP00000360683,ENSP00000363115,ENSP00000366729…	BCL2L11,BCL3,BLK,BMF,BNIP3L,CD27,CD274,CD38,CDKN1A,CIB1,CNR1,CSF1R,FGR,HTRA2,HUWE1,IL10,ITGB1,ITPR1,LGALS9,LILRB1,MDFIC,MIF,MXI1,NFKBIA,PIM3,PPP3CA,PTGER4,PTPN1,RB1,SORL1,TNFRSF9
GO.0043436	oxoacid metabolic process	31	0.00183	ENSP00000009530,ENSP00000075120,ENSP00000175506,ENSP00000215754,ENSP00000226253,ENSP00000229270,ENSP00000234590,ENSP00000258317,ENSP00000261622,ENSP00000280704,ENSP00000290573,ENSP00000308895,ENSP00000320965,ENSP00000323696,ENSP00000333667,ENSP00000344789,ENSP00000347495,ENSP00000359380,ENSP00000359976,ENSP00000362298,ENSP00000362329,ENSP00000362413,ENSP00000367086,ENSP00000367446,ENSP00000369858…	ACACA,ACOT7,ALDOC,ALOX5AP,ASNS,B4GALT3,BRCA1,CARS,CD74,CRTAP,CTH,ENO1,EXT1,GPI,HK1,HK2,LDHC,MIF,MTHFD1,NPL,PGK1,PPA1,RXRA,SCD,SGPL1,SHMT2,SLC19A1,SLC2A3,SLC7A5,TPI1,WARS
GO.0034641	cellular nitrogen compound metabolic process	111	0.00187	ENSP00000013034,ENSP00000164227,ENSP00000175506,ENSP00000218516,ENSP00000221801,ENSP00000222553,ENSP00000225698,ENSP00000226253,ENSP00000227163,ENSP00000229270,ENSP00000232014,ENSP00000234091,ENSP00000234590,ENSP00000239938,ENSP00000243346,ENSP00000245414,ENSP00000246949,ENSP00000248673,ENSP00000252029,ENSP00000253792,ENSP00000257600,ENSP00000257724,ENSP00000257818,ENSP00000257915,ENSP00000258080…	ABHD3,ACACA,ACLY,ACOT7,AK1,ALDOC,APOBEC3G,ARID5B,ASNS,ATF3,BCL3,BCL6,BTG2,C1QBP,CARS,CASZ1,CCNE1,CDC25A,CERS6,CIB1,CTH,CTNND1,CUX1,DCK,DDIT4,DNASE1,DTX1,DTX3L,EGR1,ENO1,EPC1,ETV7,FBL,FOSL2,FOXC1,GLA,GPI,HDAC1,HK1,HK2,HTRA2,HUWE1,ID2,ID3,IFI16,IKZF2,IL16,IRF1,IRF4,JUN,LBH,LDHC,LIN9,LMO2,LONP1,LYL1,MAFK,MAP3K7,MAPK11,MC1R,MDFIC,MPI,MSC,MTHFD1,MXI1,MYC,NAMPT,NHP2,NME1,NMI,NOC2L,NPM3,PA2G4,PARP14,PAR…
GO.0009259	ribonucleotide metabolic process	16	0.00188	ENSP00000013034,ENSP00000226253,ENSP00000229270,ENSP00000234590,ENSP00000253792,ENSP00000280704,ENSP00000290573,ENSP00000332116,ENSP00000344789,ENSP00000356853,ENSP00000362249,ENSP00000362413,ENSP00000367086,ENSP00000384774,ENSP00000405573,ENSP00000445175	ACACA,ACLY,ACOT7,AK1,ALDOC,ENO1,GPI,HK1,HK2,LDHA,LDHC,NME1,PDE4B,PGK1,TPI1,UCK2
GO.0010035	response to inorganic substance	19	0.0019	ENSP00000234091,ENSP00000237289,ENSP00000257904,ENSP00000297991,ENSP00000303315,ENSP00000306245,ENSP00000332049,ENSP00000332816,ENSP00000333122,ENSP00000337825,ENSP00000347979,ENSP00000353826,ENSP00000356022,ENSP00000360266,ENSP00000364217,ENSP00000369858,ENSP00000378323,ENSP00000419692,ENSP00000445175	AGER,ALOX5AP,AQP3,CD86,CDK4,FAS,FOS,ID2,JUN,JUNB,LCK,LDHA,LONP1,NR4A3,PPP3CA,PTK2B,RXRA,SOD2,TNFAIP3
GO.2001235	positive regulation of apoptotic signaling pathway	12	0.0019	ENSP00000215781,ENSP00000241261,ENSP00000257572,ENSP00000258080,ENSP00000264731,ENSP00000284818,ENSP00000337825,ENSP00000344352,ENSP00000346697,ENSP00000357917,ENSP00000376943,ENSP00000378856	ATF3,BCL2L11,BMF,HRK,HTRA2,LCK,LGALS9,LY96,MLLT11,OSM,TNFSF10,TP63
GO.0048520	positive regulation of behavior	10	0.00193	ENSP00000009530,ENSP00000225698,ENSP00000302935,ENSP00000305416,ENSP00000305651,ENSP00000332816,ENSP00000354901,ENSP00000362795,ENSP00000364217,ENSP00000451605	AGER,C1QBP,CD74,CXCL10,CXCL9,CXCR3,IL16,MC1R,PTK2B,S1PR1
GO.0044237	cellular metabolic process	161	0.00196	ENSP00000001008,ENSP00000013034,ENSP00000075120,ENSP00000164227,ENSP00000175506,ENSP00000177648,ENSP00000215754,ENSP00000215781,ENSP00000218516,ENSP00000221801,ENSP00000222553,ENSP00000225698,ENSP00000226253,ENSP00000229270,ENSP00000232014,ENSP00000234091,ENSP00000234590,ENSP00000237289,ENSP00000239938,ENSP00000243346,ENSP00000244741,ENSP00000245414,ENSP00000246949,ENSP00000246957,ENSP00000248673…	ABHD3,ACACA,ACOT7,ACVR1,AGER,AK1,AKT3,ALDOC,ALOX5AP,ALPK1,APOBEC3G,ARID5B,ASB13,ASNS,ATF3,ATM,B4GALT3,BCL3,BCL6,BIRC3,BLK,BNIP3L,BTG1,C19orf10,C1QBP,CAMKK2,CARS,CASZ1,CBLB,CDC25A,CDK4,CDKN1A,CERS6,CIB1,CSF1R,CTH,CTNND1,CUX1,DCK,DNASE1,DTX1,DTX3L,DUSP22,EGR1,ENO1,EPC1,ETV7,EXT1,FBL,FGR,FKBP11,FKBP4,FOSL2,FOXC1,GLA,HDAC1,HK1,HK2,HSP90B1,HUWE1,ID2,ID3,IFI16,IKZF2,IL10,IL16,IRF1,ISYNA1,ITK,ITPR1,JUN,…
GO.0009199	ribonucleoside triphosphate metabolic process	12	0.00199	ENSP00000013034,ENSP00000226253,ENSP00000229270,ENSP00000234590,ENSP00000280704,ENSP00000290573,ENSP00000356853,ENSP00000362249,ENSP00000362413,ENSP00000384774,ENSP00000405573,ENSP00000445175	AK1,ALDOC,ENO1,GPI,HK1,HK2,LDHA,LDHC,NME1,PGK1,TPI1,UCK2
GO.0042327	positive regulation of phosphorylation	29	0.00202	ENSP00000009530,ENSP00000046794,ENSP00000215754,ENSP00000215781,ENSP00000244741,ENSP00000257724,ENSP00000260502,ENSP00000261254,ENSP00000262947,ENSP00000263640,ENSP00000266557,ENSP00000286301,ENSP00000300408,ENSP00000332816,ENSP00000333685,ENSP00000333873,ENSP00000337825,ENSP00000341189,ENSP00000345281,ENSP00000351905,ENSP00000353238,ENSP00000356346,ENSP00000360916,ENSP00000363115,ENSP00000363641…	ACVR1,AGER,BCAR3,C19orf10,CCND2,CD27,CD44,CD74,CDKN1A,CIB1,CSF1R,DUSP22,FGR,LAT,LCK,LCP2,LGALS9,MAPK11,MDFIC,MIF,OSM,PHB,PTK2,PTK2B,PTPRC,SPN,TGFBR2,TXN,VAV2
GO.0007599	hemostasis	22	0.00205	ENSP00000046794,ENSP00000218388,ENSP00000225698,ENSP00000245414,ENSP00000261622,ENSP00000303351,ENSP00000305355,ENSP00000306253,ENSP00000337825,ENSP00000341189,ENSP00000344903,ENSP00000345492,ENSP00000353238,ENSP00000360683,ENSP00000360916,ENSP00000362649,ENSP00000363115,ENSP00000370007,ENSP00000374443,ENSP00000378845,ENSP00000398632,ENSP00000405573	C1QBP,CD44,FGR,GPI,HDAC1,IRF1,ITGB1,ITPR1,LAT,LCK,LCP2,LYST,MAFK,PRKCB,PTK2,PTPN1,SH2B3,SLC7A5,SPN,TIMP1,TMSB4X,VAV2
GO.0044271	cellular nitrogen compound biosynthetic process	82	0.00205	ENSP00000013034,ENSP00000164227,ENSP00000175506,ENSP00000222553,ENSP00000225698,ENSP00000227163,ENSP00000232014,ENSP00000234091,ENSP00000234590,ENSP00000239938,ENSP00000243346,ENSP00000245414,ENSP00000252029,ENSP00000257600,ENSP00000257724,ENSP00000257818,ENSP00000257915,ENSP00000262133,ENSP00000262265,ENSP00000263062,ENSP00000264716,ENSP00000264824,ENSP00000267163,ENSP00000279873,ENSP00000280704…	ACACA,ACOT7,AK1,ARID5B,ASNS,ATF3,BATF,BCL3,BCL6,BRCA1,BTG2,C10orf2,C1QBP,CARS,CASZ1,CERS6,CTNND1,CUX1,DCK,DDIT4,DTX1,EGR1,ENO1,EPC1,ETV7,FOSL2,FOXC1,GPI,HDAC1,ID2,ID3,IFI16,IKZF2,IL16,IRF1,IRF4,JUN,LBH,LDHC,LIN9,LMO2,LYL1,MAFK,MAP3K7,MAPK11,MDFIC,MPI,MSC,MTHFD1,MXI1,MYC,NAMPT,NME1,NMI,NOC2L,NPM3,PA2G4,PARP14,PHB,PIH1D1,PNP,POLD4,PPA1,PRDM1,PRKCB,PRMT5,RB1,RBL2,REL,RXRA,SPI1,STAT1,TERT,TFCP2,TNIP2…
GO.0002710	negative regulation of T cell mediated immunity	4	0.00206	ENSP00000315997,ENSP00000345281,ENSP00000353238,ENSP00000356346	DUSP22,LILRB1,PTPRC,SPN
GO.0007399	nervous system development	53	0.00206	ENSP00000001008,ENSP00000013034,ENSP00000215781,ENSP00000232014,ENSP00000239938,ENSP00000258080,ENSP00000258761,ENSP00000259633,ENSP00000259818,ENSP00000260197,ENSP00000261622,ENSP00000262662,ENSP00000264731,ENSP00000267163,ENSP00000278616,ENSP00000280612,ENSP00000303909,ENSP00000305416,ENSP00000305422,ENSP00000306245,ENSP00000307305,ENSP00000314709,ENSP00000319169,ENSP00000332816,ENSP00000333122…	ABR,ATM,BCL2L11,BCL6,BZW2,CD72,CDKN2C,CEBPB,CIB1,CNR1,DDIT4,EGR1,ETV6,EXT1,FKBP4,FOS,FOXC1,HTRA2,ID3,JUN,LDHA,MAFK,MAP3K7,MTHFD1,MYH11,MYLIP,NAIP,NME1,NR4A3,NRSN1,OSM,PLXNA1,PPP3CA,PRDM1,PRMT5,PTK2B,PTPRC,RAB13,RB1,RUNX2,RXRA,S1PR1,SARM1,SEMA6A,SLC7A11,SLC7A5,SORL1,TGFBR2,TP63,TUBB2B,VAV2,ZHX2,ZNF238
GO.1902106	negative regulation of leukocyte differentiation	8	0.00206	ENSP00000009530,ENSP00000232014,ENSP00000234091,ENSP00000245414,ENSP00000257600,ENSP00000312150,ENSP00000315997,ENSP00000367207	BCL6,CD74,DTX1,ID2,IRF1,LILRB1,MYC,TRIB1
GO.0006725	cellular aromatic compound metabolic process	102	0.00212	ENSP00000013034,ENSP00000164227,ENSP00000221801,ENSP00000222553,ENSP00000225698,ENSP00000226253,ENSP00000227163,ENSP00000229270,ENSP00000232014,ENSP00000234091,ENSP00000234590,ENSP00000239938,ENSP00000243346,ENSP00000245414,ENSP00000246949,ENSP00000248673,ENSP00000252029,ENSP00000253792,ENSP00000257600,ENSP00000257724,ENSP00000257818,ENSP00000257915,ENSP00000262133,ENSP00000262265,ENSP00000262643…	ACACA,ACLY,ACOT7,AK1,ALDOC,APOBEC3G,ARID5B,ATF3,BCL3,BCL6,BTG2,C1QBP,CARS,CASZ1,CCNE1,CDC25A,CIB1,CTNND1,CUX1,DCK,DDIT4,DNASE1,DTX1,DTX3L,EGR1,ENO1,EPC1,ETV7,FBL,FOSL2,FOXC1,GPI,HDAC1,HK1,HK2,HUWE1,ID2,ID3,IFI16,IKZF2,IL16,IRF1,IRF4,JUN,LBH,LDHC,LIN9,LMO2,LONP1,LYL1,MAFK,MAP3K7,MAPK11,MC1R,MDFIC,MPI,MSC,MTHFD1,MXI1,MYC,NAMPT,NHP2,NME1,NMI,NOC2L,NPM3,PA2G4,PARP14,PARP9,PDE4B,PES1,PGK1,PHB,PIH1D1,P…
GO.0043524	negative regulation of neuron apoptotic process	10	0.00214	ENSP00000263036,ENSP00000290551,ENSP00000305422,ENSP00000332816,ENSP00000333122,ENSP00000352852,ENSP00000356022,ENSP00000360266,ENSP00000405573,ENSP00000428657	BTG2,CEBPB,GPI,JUN,MDK,NAIP,NR4A3,OPTN,PTK2B,SOD2
GO.0032649	regulation of interferon-gamma production	8	0.00223	ENSP00000164227,ENSP00000221847,ENSP00000225698,ENSP00000291232,ENSP00000315997,ENSP00000332116,ENSP00000370989,ENSP00000412237	BCL3,C1QBP,CD274,EBI3,IL10,LILRB1,PDE4B,TNFRSF13C
GO.0040008	regulation of growth	24	0.00226	ENSP00000215781,ENSP00000226279,ENSP00000232014,ENSP00000234590,ENSP00000244741,ENSP00000256015,ENSP00000258080,ENSP00000262662,ENSP00000263062,ENSP00000263851,ENSP00000300408,ENSP00000330341,ENSP00000332816,ENSP00000333685,ENSP00000333873,ENSP00000341189,ENSP00000349436,ENSP00000351905,ENSP00000362298,ENSP00000368759,ENSP00000370256,ENSP00000374592,ENSP00000376943,ENSP00000412237	ADAM15,BCL2L11,BCL6,BTG1,CD38,CDKN1A,CDKN2C,CIB1,ENO1,EPC1,FOXC1,HTRA2,IL10,IL7,MAPK11,NEDD9,OSM,PHB,PTK2,PTK2B,SGPL1,SOCS3,TGFBR2,ZC3H12D
GO.0090200	positive regulation of release of cytochrome c from mitochondria	5	0.00233	ENSP00000241261,ENSP00000257572,ENSP00000346697,ENSP00000357917,ENSP00000376943	BCL2L11,BMF,HRK,MLLT11,TNFSF10
GO.0043550	regulation of lipid kinase activity	6	0.00236	ENSP00000262133,ENSP00000267163,ENSP00000332816,ENSP00000341189,ENSP00000360916,ENSP00000363115	FGR,PTK2,PTK2B,RB1,RBL2,VAV2
GO.0046637	regulation of alpha-beta T cell differentiation	6	0.00236	ENSP00000232014,ENSP00000332049,ENSP00000351905,ENSP00000354532,ENSP00000368450,ENSP00000370343	BCL6,CD83,CD86,IRF4,PNP,TGFBR2
GO.0060538	skeletal muscle organ development	10	0.00239	ENSP00000239938,ENSP00000267163,ENSP00000286301,ENSP00000290551,ENSP00000306245,ENSP00000321445,ENSP00000344352,ENSP00000351539,ENSP00000378323,ENSP00000379658	ATF3,BTG2,CSF1R,EGR1,ETV6,FOS,MSC,PPP3CA,RB1,ZNF238
GO.0044707	single-multicellular organism process	114	0.00252	ENSP00000013034,ENSP00000164227,ENSP00000175506,ENSP00000221801,ENSP00000221972,ENSP00000222553,ENSP00000224337,ENSP00000225698,ENSP00000227163,ENSP00000228945,ENSP00000229270,ENSP00000232014,ENSP00000237289,ENSP00000244741,ENSP00000251289,ENSP00000252029,ENSP00000257904,ENSP00000258080,ENSP00000258761,ENSP00000259089,ENSP00000259633,ENSP00000259818,ENSP00000260197,ENSP00000260502,ENSP00000261622…	ABR,ACACA,ACVR1,ADAM15,ARHGAP24,ARHGDIB,ASNS,ATF3,BATF,BCAR3,BCL2L11,BCL3,BCL6,BLK,BLNK,BRCA1,BZW2,C19orf10,C1QBP,CASZ1,CCNE1,CD164,CD72,CD79A,CD86,CDK4,CDKN1A,CDKN2C,CIB1,CNR1,CSTB,CTRL,CXCL10,CXCR3,DDIT4,DUSP22,EPC1,ETV7,EXT1,FAS,FBL,FGR,FOS,HDAC1,HK2,HTR3A,HTRA2,IFI16,ITGB1,JUN,JUNB,LAMB3,LAT,LBH,LCK,LILRB1,LTB,LYL1,LYST,MAP3K7,MSC,MTHFD1,MYC,MYH11,MYLIP,NAIP,NAMPT,NME1,NOB1,NR4A3,NRSN1,NUDC,O…
GO.0043170	macromolecule metabolic process	144	0.00256	ENSP00000001008,ENSP00000013034,ENSP00000164227,ENSP00000175506,ENSP00000177648,ENSP00000215781,ENSP00000221801,ENSP00000225698,ENSP00000232014,ENSP00000234091,ENSP00000234590,ENSP00000237289,ENSP00000239938,ENSP00000241261,ENSP00000243346,ENSP00000244741,ENSP00000245414,ENSP00000246949,ENSP00000246957,ENSP00000248673,ENSP00000252029,ENSP00000256015,ENSP00000257600,ENSP00000257724,ENSP00000257818…	ACACA,ACVR1,ADAM15,AGER,AKT3,ALPK1,APOBEC3G,ARID5B,ASB13,ASNS,ATF3,ATM,B4GALT3,BCL2L11,BCL3,BCL6,BIRC3,BLK,BNIP3L,BTG1,C19orf10,C1QBP,CAMKK2,CARS,CASZ1,CBLB,CD44,CDC25A,CDK4,CDKN1A,CIB1,CSF1R,CTH,CTNND1,CUX1,DDIT4,DNASE1,DTX1,DTX3L,DUSP22,EGR1,ENO1,EPC1,ETV7,EXT1,FAS,FBL,FGR,FKBP11,FKBP4,FOSL2,GPI,HDAC1,HMMR,HSP90B1,HTRA2,HUWE1,ID2,ID3,IFI16,IKZF2,IL10,IL16,IRF1,ITK,JUN,LAT,LBH,LCK,LILRB1,LIN9,LM…
GO.0042536	negative regulation of tumor necrosis factor biosynthetic process	3	0.00258	ENSP00000164227,ENSP00000315997,ENSP00000412237	BCL3,IL10,LILRB1
GO.0051348	negative regulation of transferase activity	16	0.00258	ENSP00000237289,ENSP00000244741,ENSP00000260197,ENSP00000261479,ENSP00000262662,ENSP00000267163,ENSP00000278616,ENSP00000312150,ENSP00000330341,ENSP00000333873,ENSP00000345281,ENSP00000349977,ENSP00000355325,ENSP00000356346,ENSP00000360683,ENSP00000373301	ATM,CDKN1A,CDKN2C,CIB1,DUSP22,MVP,PSMA6,PSMB5,PTPN1,PTPRC,RB1,SH3BP5,SOCS3,SORL1,TNFAIP3,TRIB1
GO.1901163	regulation of trophoblast cell migration	3	0.00258	ENSP00000218388,ENSP00000225698,ENSP00000228945	ARHGDIB,C1QBP,TIMP1
GO.2000271	positive regulation of fibroblast apoptotic process	3	0.00258	ENSP00000256015,ENSP00000264731,ENSP00000376943	BCL2L11,BTG1,TP63
GO.0006094	gluconeogenesis	6	0.00264	ENSP00000226253,ENSP00000229270,ENSP00000234590,ENSP00000344352,ENSP00000362413,ENSP00000405573	ALDOC,ATF3,ENO1,GPI,PGK1,TPI1
GO.0046632	alpha-beta T cell differentiation	6	0.00264	ENSP00000164227,ENSP00000245414,ENSP00000286639,ENSP00000302846,ENSP00000370343,ENSP00000398655	BATF,BCL3,IRF1,IRF4,ITK,PTGER4
GO.0060333	interferon-gamma-mediated signaling pathway	7	0.00264	ENSP00000245414,ENSP00000330341,ENSP00000354394,ENSP00000360683,ENSP00000366005,ENSP00000370343,ENSP00000398632	CD44,HLA-A,IRF1,IRF4,PTPN1,SOCS3,STAT1
GO.0007179	transforming growth factor beta receptor signaling pathway	10	0.00265	ENSP00000263640,ENSP00000303315,ENSP00000306245,ENSP00000341189,ENSP00000345281,ENSP00000351905,ENSP00000358335,ENSP00000360266,ENSP00000362649,ENSP00000367207	ACVR1,DUSP22,FOS,HDAC1,JUN,JUNB,MAP3K7,MYC,PTK2,TGFBR2
GO.0032695	negative regulation of interleukin-12 production	4	0.00265	ENSP00000225698,ENSP00000315997,ENSP00000366729,ENSP00000412237	C1QBP,IL10,LILRB1,TNFRSF9
GO.0051093	negative regulation of developmental process	29	0.00265	ENSP00000001008,ENSP00000009530,ENSP00000215754,ENSP00000216797,ENSP00000218388,ENSP00000227163,ENSP00000228945,ENSP00000232014,ENSP00000245414,ENSP00000260197,ENSP00000303351,ENSP00000303909,ENSP00000305651,ENSP00000309572,ENSP00000312150,ENSP00000314655,ENSP00000314709,ENSP00000315997,ENSP00000319169,ENSP00000332049,ENSP00000332816,ENSP00000333685,ENSP00000333873,ENSP00000341189,ENSP00000351905…	ABR,ARHGDIB,BCL6,CD74,CD86,CIB1,CXCL10,CXCR3,FKBP4,ID3,IRF1,ITGB1,LILRB1,MAPK11,MIF,MYC,NFKBIA,PPP3CA,PRMT5,PTK2,PTK2B,SORL1,SPI1,TERT,TGFBR2,TIMP1,TRIB1,TSC22D3,ZHX2
GO.0050921	positive regulation of chemotaxis	9	0.00266	ENSP00000009530,ENSP00000225698,ENSP00000302935,ENSP00000305416,ENSP00000305651,ENSP00000332816,ENSP00000354901,ENSP00000362795,ENSP00000364217	AGER,C1QBP,CD74,CXCL10,CXCL9,CXCR3,IL16,PTK2B,S1PR1
GO.0071156	regulation of cell cycle arrest	9	0.00266	ENSP00000215754,ENSP00000234091,ENSP00000244741,ENSP00000257904,ENSP00000261479,ENSP00000278616,ENSP00000355325,ENSP00000357380,ENSP00000418960	ATM,BRCA1,CDK4,CDKN1A,ID2,MIF,MUC1,PSMA6,PSMB5
GO.0040017	positive regulation of locomotion	17	0.00271	ENSP00000009530,ENSP00000225698,ENSP00000286301,ENSP00000302935,ENSP00000305416,ENSP00000305651,ENSP00000332816,ENSP00000333873,ENSP00000341189,ENSP00000351905,ENSP00000354901,ENSP00000356224,ENSP00000356346,ENSP00000362795,ENSP00000363115,ENSP00000364217,ENSP00000370989	AGER,C1QBP,CD274,CD74,CIB1,CSF1R,CXCL10,CXCL9,CXCR3,FGR,IL16,PTK2,PTK2B,PTPRC,S1PR1,SYNE1,TGFBR2
GO.0048010	vascular endothelial growth factor receptor signaling pathway	9	0.00285	ENSP00000305355,ENSP00000306253,ENSP00000332816,ENSP00000333685,ENSP00000341189,ENSP00000360916,ENSP00000366936,ENSP00000370256,ENSP00000382004	CTNND1,FOXC1,ITPR1,MAPK11,PRKCB,PTK2,PTK2B,SHB,VAV2
GO.0071214	cellular response to abiotic stimulus	14	0.00293	ENSP00000239938,ENSP00000244741,ENSP00000245414,ENSP00000256996,ENSP00000263932,ENSP00000264731,ENSP00000278616,ENSP00000302846,ENSP00000303706,ENSP00000317992,ENSP00000347979,ENSP00000357113,ENSP00000367207,ENSP00000451605	ATM,CDC25A,CDKN1A,DDB2,EGR1,FAS,IFI16,IRF1,MC1R,MYC,NOC2L,PTGER4,TNFRSF8,TP63
GO.0006928	movement of cell or subcellular component	39	0.00295	ENSP00000219235,ENSP00000228945,ENSP00000256015,ENSP00000259633,ENSP00000259818,ENSP00000261622,ENSP00000263640,ENSP00000279873,ENSP00000280612,ENSP00000280704,ENSP00000284311,ENSP00000299736,ENSP00000302935,ENSP00000305416,ENSP00000305651,ENSP00000307305,ENSP00000332116,ENSP00000333122,ENSP00000337825,ENSP00000345512,ENSP00000349298,ENSP00000352852,ENSP00000353238,ENSP00000353512,ENSP00000353731…	ACVR1,ARHGAP24,ARHGDIB,ARID5B,BTG1,CCL22,CCL3L1,CD44,CD72,CENPV,CXCL10,CXCL9,DDIT4,DPP4,EXT1,FSCN1,GPR15,IL10,IL16,LCK,LDHC,LYST,MDK,MYH11,MYLIP,NR4A3,PARP9,PDE4B,PLXNA1,PTPRC,RAB13,S1PR1,SEMA6A,SGPL1,SLC7A11,SLC7A5,SPN,TUBB2B,TXN
GO.0002285	lymphocyte activation involved in immune response	8	0.00296	ENSP00000164227,ENSP00000286639,ENSP00000302846,ENSP00000315997,ENSP00000332049,ENSP00000332816,ENSP00000356540,ENSP00000370343	BATF,BCL3,CD86,IRF4,LILRB1,PTGER4,PTK2B,STX11
GO.0097285	cell-type specific apoptotic process	8	0.00296	ENSP00000264731,ENSP00000267163,ENSP00000278616,ENSP00000347979,ENSP00000351905,ENSP00000367207,ENSP00000369293,ENSP00000376943	ATM,BCL2L11,FAS,IL2RA,MYC,RB1,TGFBR2,TP63
GO.0009894	regulation of catabolic process	28	0.00303	ENSP00000177648,ENSP00000218388,ENSP00000237289,ENSP00000248673,ENSP00000254043,ENSP00000258080,ENSP00000260197,ENSP00000261479,ENSP00000264122,ENSP00000267163,ENSP00000278616,ENSP00000290551,ENSP00000300408,ENSP00000303351,ENSP00000307305,ENSP00000312150,ENSP00000341189,ENSP00000349298,ENSP00000355325,ENSP00000357113,ENSP00000358511,ENSP00000360683,ENSP00000364217,ENSP00000365435,ENSP00000370003…	AGER,ALPK1,ATM,BNIP3L,BTG2,CBLB,CNR1,DDIT4,HTRA2,IFI16,IL10,ITGB1,KRT15,MYH11,MYLIP,NSF,PHB,PSMA6,PSMB5,PTK2,PTPN1,RB1,SORL1,TIMP1,TNFAIP3,TNFRSF1B,TRIB1,ZFP36
GO.0001667	ameboidal-type cell migration	10	0.00312	ENSP00000263640,ENSP00000279873,ENSP00000299736,ENSP00000303351,ENSP00000332816,ENSP00000341189,ENSP00000353731,ENSP00000356224,ENSP00000357564,ENSP00000362298	ACVR1,ARID5B,CENPV,DPP4,ITGB1,PTK2,PTK2B,RAB13,SGPL1,SYNE1
GO.0002823	negative regulation of adaptive immune response based on somatic recombination of immune receptors built from immunoglobulin superfamily domains	5	0.00315	ENSP00000232014,ENSP00000315997,ENSP00000345281,ENSP00000353238,ENSP00000356346	BCL6,DUSP22,LILRB1,PTPRC,SPN
GO.0042771	intrinsic apoptotic signaling pathway in response to DNA damage by p53 class mediator	5	0.00315	ENSP00000164227,ENSP00000244741,ENSP00000264731,ENSP00000307305,ENSP00000357113	BCL3,CDKN1A,DDIT4,IFI16,TP63
GO.0002761	regulation of myeloid leukocyte differentiation	9	0.00322	ENSP00000234091,ENSP00000267163,ENSP00000286301,ENSP00000305422,ENSP00000306245,ENSP00000312150,ENSP00000315997,ENSP00000360266,ENSP00000367207	CEBPB,CSF1R,FOS,ID2,JUN,LILRB1,MYC,RB1,TRIB1
GO.0009150	purine ribonucleotide metabolic process	15	0.00329	ENSP00000013034,ENSP00000226253,ENSP00000229270,ENSP00000234590,ENSP00000253792,ENSP00000280704,ENSP00000290573,ENSP00000332116,ENSP00000344789,ENSP00000362249,ENSP00000362413,ENSP00000367086,ENSP00000384774,ENSP00000405573,ENSP00000445175	ACACA,ACLY,ACOT7,AK1,ALDOC,ENO1,GPI,HK1,HK2,LDHA,LDHC,NME1,PDE4B,PGK1,TPI1
GO.0030889	negative regulation of B cell proliferation	4	0.00337	ENSP00000261652,ENSP00000278616,ENSP00000358092,ENSP00000412237	ATM,IL10,PRDM1,TNFRSF13B
GO.0051156	glucose 6-phosphate metabolic process	4	0.00337	ENSP00000229270,ENSP00000290573,ENSP00000384774,ENSP00000405573	GPI,HK1,HK2,TPI1
GO.0032680	regulation of tumor necrosis factor production	8	0.0034	ENSP00000164227,ENSP00000237289,ENSP00000248673,ENSP00000263932,ENSP00000315997,ENSP00000353238,ENSP00000412237,ENSP00000451605	BCL3,IL10,LILRB1,MC1R,SPN,TNFAIP3,TNFRSF8,ZFP36
GO.0043154	negative regulation of cysteine-type endopeptidase activity involved in apoptotic process	8	0.0034	ENSP00000241261,ENSP00000262265,ENSP00000263464,ENSP00000266557,ENSP00000347979,ENSP00000398632,ENSP00000405573,ENSP00000428657	BIRC3,CD27,CD44,FAS,GPI,NAIP,PIH1D1,TNFSF10
GO.0060337	type I interferon signaling pathway	7	0.0034	ENSP00000239938,ENSP00000245414,ENSP00000330341,ENSP00000354394,ENSP00000360683,ENSP00000366005,ENSP00000370343	EGR1,HLA-A,IRF1,IRF4,PTPN1,SOCS3,STAT1
GO.0071357	cellular response to type I interferon	7	0.0034	ENSP00000239938,ENSP00000245414,ENSP00000330341,ENSP00000354394,ENSP00000360683,ENSP00000366005,ENSP00000370343	EGR1,HLA-A,IRF1,IRF4,PTPN1,SOCS3,STAT1
GO.2000377	regulation of reactive oxygen species metabolic process	10	0.00345	ENSP00000218516,ENSP00000244741,ENSP00000246957,ENSP00000290573,ENSP00000332816,ENSP00000351905,ENSP00000358335,ENSP00000364217,ENSP00000412237,ENSP00000418960	AGER,BRCA1,CDKN1A,GLA,HK2,IL10,MAP3K7,PTK2B,TGFBR2,TRAP1
GO.0044249	cellular biosynthetic process	100	0.0036	ENSP00000009530,ENSP00000013034,ENSP00000164227,ENSP00000175506,ENSP00000215754,ENSP00000217426,ENSP00000222553,ENSP00000225698,ENSP00000227163,ENSP00000232014,ENSP00000234091,ENSP00000234590,ENSP00000239938,ENSP00000243346,ENSP00000245414,ENSP00000252029,ENSP00000257600,ENSP00000257724,ENSP00000257818,ENSP00000257915,ENSP00000258317,ENSP00000262133,ENSP00000262265,ENSP00000262643,ENSP00000263062…	ACACA,ACOT7,AHCY,AK1,ALOX5AP,ARID5B,ASNS,ATF3,ATM,B4GALT3,BATF,BCL3,BCL6,BRCA1,BTG2,C1QBP,CARS,CASZ1,CCNE1,CD74,CDC25A,CERS6,CTH,CTNND1,CUX1,DCK,DDIT4,DTX1,EGR1,ENO1,EPC1,ETV7,EXT1,FOSL2,FOXC1,HDAC1,ID2,ID3,IFI16,IKZF2,IL16,IRF1,IRF4,ISYNA1,JUN,KDSR,LBH,LDHC,LIN9,LMO2,LYL1,MAFK,MAP3K7,MAPK11,MC1R,MDFIC,MGAT5,MIF,MPI,MSC,MTHFD1,MUC1,MXI1,MYC,NAMPT,NME1,NMI,NOC2L,NPL,NPM3,PA2G4,PARP14,PHB,PIH1D1,PI…
GO.0007623	circadian rhythm	10	0.00363	ENSP00000217426,ENSP00000222553,ENSP00000234091,ENSP00000239938,ENSP00000257904,ENSP00000319169,ENSP00000347979,ENSP00000360266,ENSP00000362649,ENSP00000363689	AHCY,CDK4,EGR1,FAS,HDAC1,ID2,ID3,JUN,NAMPT,PRMT5
GO.0050920	regulation of chemotaxis	10	0.00363	ENSP00000009530,ENSP00000225698,ENSP00000240618,ENSP00000302935,ENSP00000305416,ENSP00000305651,ENSP00000332816,ENSP00000354901,ENSP00000362795,ENSP00000364217	AGER,C1QBP,CD74,CXCL10,CXCL9,CXCR3,IL16,KLRK1,PTK2B,S1PR1
GO.0055093	response to hyperoxia	5	0.00363	ENSP00000239938,ENSP00000244741,ENSP00000257904,ENSP00000347979,ENSP00000364217	AGER,CDK4,CDKN1A,EGR1,FAS
GO.0009991	response to extracellular stimulus	19	0.00369	ENSP00000175506,ENSP00000217426,ENSP00000239938,ENSP00000244741,ENSP00000248673,ENSP00000262643,ENSP00000263036,ENSP00000297991,ENSP00000305651,ENSP00000306245,ENSP00000330341,ENSP00000344352,ENSP00000351905,ENSP00000357113,ENSP00000358511,ENSP00000360266,ENSP00000364217,ENSP00000419692,ENSP00000445175	AGER,AHCY,AQP3,ASNS,ATF3,CCNE1,CDKN1A,CNR1,CXCL10,EGR1,FOS,IFI16,JUN,LDHA,OPTN,RXRA,SOCS3,TGFBR2,ZFP36
GO.0001666	response to hypoxia	14	0.00374	ENSP00000217426,ENSP00000226279,ENSP00000239938,ENSP00000278616,ENSP00000299767,ENSP00000306253,ENSP00000307305,ENSP00000309572,ENSP00000330341,ENSP00000332816,ENSP00000353731,ENSP00000353826,ENSP00000364217,ENSP00000445175	AGER,AHCY,ATM,CD38,DDIT4,DPP4,EGR1,HSP90B1,ITPR1,LDHA,LONP1,PTK2B,SOCS3,TERT
GO.0001818	negative regulation of cytokine production	12	0.00375	ENSP00000225698,ENSP00000232014,ENSP00000237289,ENSP00000243346,ENSP00000295025,ENSP00000302846,ENSP00000315997,ENSP00000366729,ENSP00000368450,ENSP00000370989,ENSP00000412237,ENSP00000451605	BCL6,C1QBP,CD274,CD83,IL10,LILRB1,MC1R,NMI,PTGER4,REL,TNFAIP3,TNFRSF9
GO.0002699	positive regulation of immune effector process	10	0.00382	ENSP00000009530,ENSP00000215754,ENSP00000240618,ENSP00000264072,ENSP00000300408,ENSP00000315997,ENSP00000332049,ENSP00000358335,ENSP00000363115,ENSP00000378856	CD74,CD86,FCER2,FGR,KLRK1,LGALS9,LILRB1,MAP3K7,MIF,PHB
GO.0009887	organ morphogenesis	29	0.00384	ENSP00000260502,ENSP00000263640,ENSP00000263851,ENSP00000264731,ENSP00000279873,ENSP00000286301,ENSP00000297991,ENSP00000303909,ENSP00000305416,ENSP00000305422,ENSP00000333122,ENSP00000341189,ENSP00000341843,ENSP00000345512,ENSP00000349436,ENSP00000351905,ENSP00000358092,ENSP00000360266,ENSP00000360493,ENSP00000362298,ENSP00000362649,ENSP00000363689,ENSP00000367207,ENSP00000376943,ENSP00000377061…	ABR,ACVR1,ADAM15,AQP3,ARID5B,BCAR3,BCL2L11,CD44,CEBPB,CSF1R,ETV6,ETV7,HDAC1,ID3,IL7,JUN,MTHFD1,MYC,NR4A3,PLXNA1,PRDM1,PTK2,RUNX2,RXRA,S1PR1,SEMA6A,SGPL1,TGFBR2,TP63
GO.0031341	regulation of cell killing	6	0.00403	ENSP00000240618,ENSP00000264072,ENSP00000315997,ENSP00000356346,ENSP00000366005,ENSP00000376943	BCL2L11,FCER2,HLA-A,KLRK1,LILRB1,PTPRC
GO.0043124	negative regulation of I-kappaB kinase/NF-kappaB signaling	6	0.00403	ENSP00000057513,ENSP00000216797,ENSP00000237289,ENSP00000263036,ENSP00000354394,ENSP00000412237	IL10,NFKBIA,OPTN,STAT1,TNFAIP3,TNIP3
GO.0010951	negative regulation of endopeptidase activity	13	0.00405	ENSP00000218388,ENSP00000241261,ENSP00000248701,ENSP00000260197,ENSP00000262265,ENSP00000263464,ENSP00000266557,ENSP00000291568,ENSP00000347979,ENSP00000357113,ENSP00000398632,ENSP00000405573,ENSP00000428657	BIRC3,CD27,CD44,CSTB,FAS,GPI,IFI16,NAIP,PIH1D1,SORL1,SPINK2,TIMP1,TNFSF10
GO.0045084	positive regulation of interleukin-12 biosynthetic process	3	0.00411	ENSP00000245414,ENSP00000295025,ENSP00000410481	IRF1,LTB,REL
GO.2001179	regulation of interleukin-10 secretion	3	0.00411	ENSP00000315997,ENSP00000366729,ENSP00000370989	CD274,LILRB1,TNFRSF9
GO.0090344	negative regulation of cell aging	4	0.00416	ENSP00000215754,ENSP00000232014,ENSP00000264731,ENSP00000309572	BCL6,MIF,TERT,TP63
GO.0071478	cellular response to radiation	10	0.00421	ENSP00000239938,ENSP00000244741,ENSP00000256996,ENSP00000264731,ENSP00000278616,ENSP00000303706,ENSP00000317992,ENSP00000357113,ENSP00000367207,ENSP00000451605	ATM,CDC25A,CDKN1A,DDB2,EGR1,IFI16,MC1R,MYC,NOC2L,TP63
GO.0071495	cellular response to endogenous stimulus	32	0.00423	ENSP00000175506,ENSP00000244741,ENSP00000257818,ENSP00000259089,ENSP00000263640,ENSP00000299767,ENSP00000303315,ENSP00000305422,ENSP00000306245,ENSP00000306253,ENSP00000330341,ENSP00000332049,ENSP00000332116,ENSP00000333122,ENSP00000333873,ENSP00000337825,ENSP00000341189,ENSP00000344789,ENSP00000345281,ENSP00000351905,ENSP00000354394,ENSP00000357564,ENSP00000358335,ENSP00000360266,ENSP00000360493…	ACACA,ACVR1,ASNS,BLK,BRCA1,CD44,CD86,CDKN1A,CEBPB,CIB1,DUSP22,FGR,FOS,HDAC1,HSP90B1,IL10,ITPR1,JUN,JUNB,LCK,LMO2,MAP3K7,MYC,NR4A3,PDE4B,PTK2,RAB13,RUNX2,RXRA,SOCS3,STAT1,TGFBR2
GO.0007596	blood coagulation	21	0.0044	ENSP00000046794,ENSP00000218388,ENSP00000225698,ENSP00000245414,ENSP00000261622,ENSP00000303351,ENSP00000305355,ENSP00000306253,ENSP00000337825,ENSP00000341189,ENSP00000344903,ENSP00000345492,ENSP00000353238,ENSP00000360683,ENSP00000360916,ENSP00000362649,ENSP00000363115,ENSP00000370007,ENSP00000374443,ENSP00000378845,ENSP00000398632	C1QBP,CD44,FGR,HDAC1,IRF1,ITGB1,ITPR1,LAT,LCK,LCP2,LYST,MAFK,PRKCB,PTK2,PTPN1,SH2B3,SLC7A5,SPN,TIMP1,TMSB4X,VAV2
GO.0050728	negative regulation of inflammatory response	8	0.00442	ENSP00000237289,ENSP00000302846,ENSP00000303909,ENSP00000330341,ENSP00000353238,ENSP00000365435,ENSP00000369293,ENSP00000412237	ABR,IL10,IL2RA,PTGER4,SOCS3,SPN,TNFAIP3,TNFRSF1B
GO.0002366	leukocyte activation involved in immune response	9	0.00449	ENSP00000164227,ENSP00000286639,ENSP00000302846,ENSP00000315997,ENSP00000332049,ENSP00000332816,ENSP00000356540,ENSP00000370343,ENSP00000378845	BATF,BCL3,CD86,IRF4,LAT,LILRB1,PTGER4,PTK2B,STX11
GO.0051336	regulation of hydrolase activity	37	0.00449	ENSP00000218388,ENSP00000228945,ENSP00000232014,ENSP00000240618,ENSP00000241261,ENSP00000248701,ENSP00000258080,ENSP00000260197,ENSP00000260502,ENSP00000262265,ENSP00000263464,ENSP00000264731,ENSP00000266557,ENSP00000284818,ENSP00000291568,ENSP00000299767,ENSP00000303909,ENSP00000305416,ENSP00000306253,ENSP00000315693,ENSP00000332816,ENSP00000337825,ENSP00000341189,ENSP00000347170,ENSP00000347979…	ABR,ARHGAP24,ARHGDIB,BCAR3,BCL6,BIRC3,CD27,CD44,CSTB,CYTH1,FAS,GPI,HSP90B1,HTRA2,IFI16,ITK,ITPR1,JUN,KLRK1,LCK,LGALS9,LY96,MYC,NAIP,NEIL1,PAM16,PIH1D1,PTK2,PTK2B,PTPN1,S1PR1,SORL1,SPINK2,TIMP1,TNFSF10,TP63,VAV2
GO.1904018	positive regulation of vasculature development	9	0.00449	ENSP00000239938,ENSP00000256015,ENSP00000262947,ENSP00000305355,ENSP00000332816,ENSP00000333873,ENSP00000351905,ENSP00000362795,ENSP00000418960	BRCA1,BTG1,C19orf10,CIB1,CXCR3,EGR1,PRKCB,PTK2B,TGFBR2
GO.0044260	cellular macromolecule metabolic process	133	0.00464	ENSP00000001008,ENSP00000013034,ENSP00000164227,ENSP00000175506,ENSP00000177648,ENSP00000215781,ENSP00000221801,ENSP00000225698,ENSP00000232014,ENSP00000234091,ENSP00000234590,ENSP00000237289,ENSP00000239938,ENSP00000243346,ENSP00000244741,ENSP00000245414,ENSP00000246949,ENSP00000246957,ENSP00000248673,ENSP00000252029,ENSP00000256015,ENSP00000257600,ENSP00000257724,ENSP00000257818,ENSP00000257904…	ACVR1,AGER,AKT3,ALPK1,APOBEC3G,ARID5B,ASB13,ASNS,ATF3,ATM,B4GALT3,BCL3,BCL6,BIRC3,BLK,BNIP3L,BTG1,C19orf10,C1QBP,CAMKK2,CARS,CASZ1,CBLB,CDC25A,CDK4,CDKN1A,CIB1,CSF1R,CTH,CTNND1,CUX1,DDIT4,DNASE1,DTX1,DTX3L,DUSP22,EGR1,ENO1,EPC1,ETV7,EXT1,FBL,FGR,FKBP11,FKBP4,FOSL2,FOXC1,GPI,HDAC1,HSP90B1,HTRA2,HUWE1,ID2,ID3,IFI16,IKZF2,IL10,IL16,IRF1,ITK,JUN,LBH,LCK,LILRB1,LIN9,LMO2,LONP1,LYL1,MAFK,MAP3K7,MAPK11,…
GO.0045787	positive regulation of cell cycle	15	0.00464	ENSP00000175506,ENSP00000234091,ENSP00000244741,ENSP00000257904,ENSP00000261254,ENSP00000261479,ENSP00000264731,ENSP00000267163,ENSP00000278616,ENSP00000299736,ENSP00000333122,ENSP00000355325,ENSP00000357380,ENSP00000376943,ENSP00000418960	ASNS,ATM,BCL2L11,BRCA1,CCND2,CDK4,CDKN1A,CENPV,ID2,MUC1,NR4A3,PSMA6,PSMB5,RB1,TP63
GO.0032459	regulation of protein oligomerization	5	0.00471	ENSP00000257572,ENSP00000260197,ENSP00000346697,ENSP00000347979,ENSP00000376943	BCL2L11,BMF,FAS,HRK,SORL1
GO.0035710	CD4-positive, alpha-beta T cell activation	5	0.00471	ENSP00000164227,ENSP00000286639,ENSP00000302846,ENSP00000305422,ENSP00000370343	BATF,BCL3,CEBPB,IRF4,PTGER4
GO.0045824	negative regulation of innate immune response	5	0.00471	ENSP00000237289,ENSP00000243346,ENSP00000315997,ENSP00000357113,ENSP00000366005	HLA-A,IFI16,LILRB1,NMI,TNFAIP3
GO.0009123	nucleoside monophosphate metabolic process	12	0.00472	ENSP00000226253,ENSP00000229270,ENSP00000234590,ENSP00000280704,ENSP00000286648,ENSP00000290573,ENSP00000356853,ENSP00000362249,ENSP00000362413,ENSP00000384774,ENSP00000405573,ENSP00000445175	AK1,ALDOC,DCK,ENO1,GPI,HK1,HK2,LDHA,LDHC,PGK1,TPI1,UCK2
GO.0002718	regulation of cytokine production involved in immune response	6	0.00481	ENSP00000009530,ENSP00000215754,ENSP00000232014,ENSP00000315997,ENSP00000358335,ENSP00000412237	BCL6,CD74,IL10,LILRB1,MAP3K7,MIF
GO.0010332	response to gamma radiation	6	0.00481	ENSP00000239938,ENSP00000264731,ENSP00000278616,ENSP00000305651,ENSP00000330341,ENSP00000367207	ATM,CXCL10,EGR1,MYC,SOCS3,TP63
GO.0032501	multicellular organismal process	116	0.00481	ENSP00000013034,ENSP00000164227,ENSP00000175506,ENSP00000221801,ENSP00000221972,ENSP00000224337,ENSP00000225698,ENSP00000226279,ENSP00000227163,ENSP00000228945,ENSP00000229270,ENSP00000232014,ENSP00000237289,ENSP00000244741,ENSP00000251289,ENSP00000252029,ENSP00000256015,ENSP00000257904,ENSP00000258080,ENSP00000258761,ENSP00000259089,ENSP00000259633,ENSP00000259818,ENSP00000260197,ENSP00000260502…	ABR,ACACA,ACVR1,ADAM15,ARHGAP24,ARHGDIB,ASNS,ATF3,BATF,BCAR3,BCL2L11,BCL3,BCL6,BLK,BLNK,BRCA1,BTG1,BZW2,C19orf10,C1QBP,CASZ1,CCNE1,CD164,CD38,CD72,CD79A,CD86,CDK4,CDKN1A,CDKN2C,CIB1,CNR1,CRTAP,CSTB,CTRL,CXCL10,CXCR3,DDIT4,DUSP22,EPC1,ETV7,EXT1,FAS,FBL,FGR,FOS,HDAC1,HK2,HTR3A,HTRA2,IFI16,ITGB1,JUN,JUNB,LAMB3,LAT,LBH,LCK,LILRB1,LTB,LYL1,LYST,MAP3K7,MSC,MTHFD1,MYC,MYH11,MYLIP,NAIP,NME1,NOB1,NR4A3,NR…
GO.0032663	regulation of interleukin-2 production	6	0.00481	ENSP00000237289,ENSP00000332049,ENSP00000332116,ENSP00000358335,ENSP00000368450,ENSP00000370343	CD83,CD86,IRF4,MAP3K7,PDE4B,TNFAIP3
GO.0001934	positive regulation of protein phosphorylation	27	0.00491	ENSP00000009530,ENSP00000046794,ENSP00000215754,ENSP00000215781,ENSP00000244741,ENSP00000257724,ENSP00000260502,ENSP00000261254,ENSP00000262947,ENSP00000263640,ENSP00000266557,ENSP00000286301,ENSP00000300408,ENSP00000332816,ENSP00000333685,ENSP00000333873,ENSP00000337825,ENSP00000341189,ENSP00000345281,ENSP00000351905,ENSP00000353238,ENSP00000356346,ENSP00000363641,ENSP00000364217,ENSP00000378845…	ACVR1,AGER,BCAR3,C19orf10,CCND2,CD27,CD44,CD74,CDKN1A,CIB1,CSF1R,DUSP22,LAT,LCK,LCP2,LGALS9,MAPK11,MDFIC,MIF,OSM,PHB,PTK2,PTK2B,PTPRC,SPN,TGFBR2,TXN
GO.0006468	protein phosphorylation	27	0.00491	ENSP00000177648,ENSP00000215781,ENSP00000244741,ENSP00000257724,ENSP00000257904,ENSP00000259089,ENSP00000262643,ENSP00000263640,ENSP00000263826,ENSP00000278616,ENSP00000286301,ENSP00000302846,ENSP00000305355,ENSP00000306245,ENSP00000312150,ENSP00000312741,ENSP00000332816,ENSP00000333685,ENSP00000337825,ENSP00000341189,ENSP00000351905,ENSP00000353824,ENSP00000360266,ENSP00000360683,ENSP00000363115…	ACVR1,AKT3,ALPK1,ATM,BLK,CAMKK2,CCNE1,CDK4,CDKN1A,CSF1R,FGR,FOS,ITK,JUN,LCK,MAPK11,MDFIC,MYC,OSM,PIM3,PRKCB,PTGER4,PTK2,PTK2B,PTPN1,TGFBR2,TRIB1
GO.0044283	small molecule biosynthetic process	17	0.00491	ENSP00000009530,ENSP00000175506,ENSP00000215754,ENSP00000217426,ENSP00000253792,ENSP00000280704,ENSP00000333667,ENSP00000337746,ENSP00000344789,ENSP00000354532,ENSP00000359380,ENSP00000359976,ENSP00000367086,ENSP00000369858,ENSP00000405573,ENSP00000418960,ENSP00000450560	ACACA,ACLY,ACOT7,AHCY,ALOX5AP,ASNS,BRCA1,CD74,CTH,GPI,ISYNA1,LDHC,MIF,MTHFD1,PNP,SCD,SHMT2
GO.0097659	nucleic acid-templated transcription	65	0.00497	ENSP00000164227,ENSP00000225698,ENSP00000227163,ENSP00000232014,ENSP00000234091,ENSP00000234590,ENSP00000239938,ENSP00000243346,ENSP00000245414,ENSP00000257600,ENSP00000257724,ENSP00000257818,ENSP00000257915,ENSP00000262133,ENSP00000262265,ENSP00000263062,ENSP00000264716,ENSP00000264824,ENSP00000267163,ENSP00000279873,ENSP00000286639,ENSP00000290551,ENSP00000295025,ENSP00000300408,ENSP00000302886…	ARID5B,ATF3,BATF,BCL3,BCL6,BRCA1,BTG2,C10orf2,C1QBP,CASZ1,CTNND1,CUX1,DDIT4,DTX1,EGR1,ENO1,EPC1,ETV7,FOSL2,FOXC1,GPI,HDAC1,ID2,ID3,IFI16,IKZF2,IL16,IRF1,IRF4,JUN,LBH,LIN9,LMO2,LYL1,MAFK,MAP3K7,MAPK11,MDFIC,MSC,MXI1,MYC,NMI,NOC2L,NPM3,PA2G4,PARP14,PHB,PIH1D1,PRDM1,PRKCB,PRMT5,RB1,RBL2,REL,RXRA,SPI1,STAT1,TERT,TFCP2,TNIP2,TOX2,TRERF1,TXN,ZHX2,ZNF238
GO.0044711	single-organism biosynthetic process	38	0.00503	ENSP00000009530,ENSP00000013034,ENSP00000175506,ENSP00000215754,ENSP00000217426,ENSP00000222553,ENSP00000226253,ENSP00000229270,ENSP00000234590,ENSP00000252029,ENSP00000278616,ENSP00000280704,ENSP00000286648,ENSP00000306579,ENSP00000309572,ENSP00000309595,ENSP00000311368,ENSP00000318318,ENSP00000320965,ENSP00000333667,ENSP00000337746,ENSP00000344352,ENSP00000344789,ENSP00000354532,ENSP00000359380…	ACACA,ACOT7,AHCY,AK1,ALDOC,ALOX5AP,ASNS,ATF3,ATM,B4GALT3,BRCA1,C10orf2,CD74,CERS6,CTH,DCK,ENO1,EXT1,ISYNA1,KDSR,LDHC,MC1R,MIF,MPI,MTHFD1,NAMPT,NME1,PGK1,PIP4K2A,PNP,POLD4,SCD,SGPL1,SHMT2,TERT,TPI1,TRERF1,TYMP
GO.0006935	chemotaxis	23	0.00511	ENSP00000215754,ENSP00000219235,ENSP00000252029,ENSP00000259633,ENSP00000302935,ENSP00000303351,ENSP00000305416,ENSP00000305651,ENSP00000332116,ENSP00000333122,ENSP00000341189,ENSP00000345512,ENSP00000353238,ENSP00000354901,ENSP00000356346,ENSP00000357564,ENSP00000360916,ENSP00000367446,ENSP00000374443,ENSP00000377061,ENSP00000379616,ENSP00000408984,ENSP00000412237	CCL22,CCL3L1,CD72,CXCL10,CXCL9,EXT1,IL10,IL16,ITGB1,LYST,MIF,MYH11,NR4A3,PDE4B,PLXNA1,PTK2,PTPRC,RAB13,S1PR1,SEMA6A,SPN,TYMP,VAV2
GO.0009205	purine ribonucleoside triphosphate metabolic process	11	0.0052	ENSP00000013034,ENSP00000226253,ENSP00000229270,ENSP00000234590,ENSP00000280704,ENSP00000290573,ENSP00000362249,ENSP00000362413,ENSP00000384774,ENSP00000405573,ENSP00000445175	AK1,ALDOC,ENO1,GPI,HK1,HK2,LDHA,LDHC,NME1,PGK1,TPI1
GO.0051260	protein homooligomerization	13	0.00532	ENSP00000215754,ENSP00000263036,ENSP00000264731,ENSP00000309595,ENSP00000333667,ENSP00000344789,ENSP00000347979,ENSP00000353826,ENSP00000356022,ENSP00000359976,ENSP00000366729,ENSP00000369858,ENSP00000419692	ACACA,ALOX5AP,C10orf2,CTH,FAS,LONP1,MIF,OPTN,RXRA,SHMT2,SOD2,TNFRSF9,TP63
GO.0034134	toll-like receptor 2 signaling pathway	7	0.00535	ENSP00000216797,ENSP00000284818,ENSP00000306245,ENSP00000321203,ENSP00000333685,ENSP00000358335,ENSP00000360266	FOS,JUN,LY96,MAP3K7,MAPK11,NFKBIA,TNIP2
GO.0051092	positive regulation of NF-kappaB transcription factor activity	9	0.00555	ENSP00000216797,ENSP00000261464,ENSP00000261479,ENSP00000305355,ENSP00000333873,ENSP00000343990,ENSP00000358335,ENSP00000359976,ENSP00000364217	AGER,CIB1,CTH,MAP3K7,NFKBIA,PRKCB,PSMA6,TRAF5,TRIM14
GO.0080135	regulation of cellular response to stress	25	0.00558	ENSP00000001008,ENSP00000009530,ENSP00000177648,ENSP00000215754,ENSP00000232014,ENSP00000246957,ENSP00000254043,ENSP00000257724,ENSP00000258080,ENSP00000264731,ENSP00000266557,ENSP00000278616,ENSP00000309572,ENSP00000345281,ENSP00000356022,ENSP00000357380,ENSP00000358335,ENSP00000363641,ENSP00000364217,ENSP00000367207,ENSP00000370003,ENSP00000376943,ENSP00000379616,ENSP00000398632,ENSP00000418960	AGER,ALPK1,ATM,BCL2L11,BCL6,BNIP3L,BRCA1,CD27,CD44,CD74,DUSP22,FKBP4,HTRA2,KRT15,MAP3K7,MDFIC,MIF,MUC1,MYC,MYH11,SOD2,TERT,TP63,TRAP1,TXN
GO.0043085	positive regulation of catalytic activity	40	0.00566	ENSP00000009530,ENSP00000046794,ENSP00000215754,ENSP00000228945,ENSP00000241261,ENSP00000244741,ENSP00000256015,ENSP00000257724,ENSP00000258080,ENSP00000260197,ENSP00000260502,ENSP00000261254,ENSP00000261479,ENSP00000264072,ENSP00000284818,ENSP00000286301,ENSP00000303909,ENSP00000305416,ENSP00000306253,ENSP00000309572,ENSP00000333685,ENSP00000333873,ENSP00000337825,ENSP00000341189,ENSP00000347979…	ABR,AGER,ALOX5AP,ARHGAP24,ARHGDIB,BCAR3,BTG1,CCND2,CD74,CDKN1A,CIB1,CSF1R,CYTH1,FAS,FCER2,FGR,HTRA2,IFI16,ITK,ITPR1,JUN,LAT,LCK,LCP2,LGALS9,LY96,MAPK11,MDFIC,MIF,MYC,PSMA6,PSMB5,PTK2,PTPRC,S1PR1,SORL1,TERT,TGFBR2,TNFSF10,TXN
GO.0050878	regulation of body fluid levels	24	0.00572	ENSP00000046794,ENSP00000218388,ENSP00000225698,ENSP00000245414,ENSP00000261622,ENSP00000264731,ENSP00000290573,ENSP00000303351,ENSP00000305355,ENSP00000306253,ENSP00000337825,ENSP00000341189,ENSP00000344903,ENSP00000345492,ENSP00000353238,ENSP00000360683,ENSP00000360916,ENSP00000362649,ENSP00000363115,ENSP00000370007,ENSP00000374443,ENSP00000378845,ENSP00000398632,ENSP00000405573	C1QBP,CD44,FGR,GPI,HDAC1,HK2,IRF1,ITGB1,ITPR1,LAT,LCK,LCP2,LYST,MAFK,PRKCB,PTK2,PTPN1,SH2B3,SLC7A5,SPN,TIMP1,TMSB4X,TP63,VAV2
GO.0002763	positive regulation of myeloid leukocyte differentiation	6	0.00583	ENSP00000234091,ENSP00000267163,ENSP00000286301,ENSP00000306245,ENSP00000312150,ENSP00000360266	CSF1R,FOS,ID2,JUN,RB1,TRIB1
GO.0032787	monocarboxylic acid metabolic process	19	0.00586	ENSP00000009530,ENSP00000215754,ENSP00000226253,ENSP00000229270,ENSP00000234590,ENSP00000253792,ENSP00000280704,ENSP00000290573,ENSP00000323696,ENSP00000344789,ENSP00000359380,ENSP00000362298,ENSP00000362413,ENSP00000367086,ENSP00000369858,ENSP00000384774,ENSP00000405573,ENSP00000418960,ENSP00000419692	ACACA,ACLY,ACOT7,ALDOC,ALOX5AP,BRCA1,CD74,CRTAP,ENO1,GPI,HK1,HK2,LDHC,MIF,PGK1,RXRA,SCD,SGPL1,TPI1
GO.0045862	positive regulation of proteolysis	16	0.00589	ENSP00000241261,ENSP00000258080,ENSP00000261479,ENSP00000267163,ENSP00000284818,ENSP00000300408,ENSP00000312150,ENSP00000332816,ENSP00000337825,ENSP00000341189,ENSP00000347979,ENSP00000355325,ENSP00000357113,ENSP00000365435,ENSP00000367207,ENSP00000378856	FAS,HTRA2,IFI16,LCK,LGALS9,LY96,MYC,PHB,PSMA6,PSMB5,PTK2,PTK2B,RB1,TNFRSF1B,TNFSF10,TRIB1
GO.0051272	positive regulation of cellular component movement	16	0.00589	ENSP00000009530,ENSP00000225698,ENSP00000232014,ENSP00000286301,ENSP00000305416,ENSP00000305651,ENSP00000332816,ENSP00000333873,ENSP00000341189,ENSP00000351905,ENSP00000354901,ENSP00000356224,ENSP00000356346,ENSP00000363115,ENSP00000364217,ENSP00000370989	AGER,BCL6,C1QBP,CD274,CD74,CIB1,CSF1R,CXCL10,CXCL9,FGR,PTK2,PTK2B,PTPRC,S1PR1,SYNE1,TGFBR2
GO.0009896	positive regulation of catabolic process	19	0.00599	ENSP00000177648,ENSP00000237289,ENSP00000248673,ENSP00000254043,ENSP00000260197,ENSP00000261479,ENSP00000264122,ENSP00000267163,ENSP00000290551,ENSP00000312150,ENSP00000332816,ENSP00000341189,ENSP00000349298,ENSP00000355325,ENSP00000360683,ENSP00000364217,ENSP00000365435,ENSP00000379616,ENSP00000381293	AGER,ALPK1,BTG2,CBLB,KRT15,MYH11,MYLIP,NSF,PSMA6,PSMB5,PTK2,PTK2B,PTPN1,RB1,SORL1,TNFAIP3,TNFRSF1B,TRIB1,ZFP36
GO.0031665	negative regulation of lipopolysaccharide-mediated signaling pathway	3	0.00599	ENSP00000237289,ENSP00000312150,ENSP00000358092	PRDM1,TNFAIP3,TRIB1
GO.0032743	positive regulation of interleukin-2 production	5	0.00604	ENSP00000332049,ENSP00000332116,ENSP00000358335,ENSP00000368450,ENSP00000370343	CD83,CD86,IRF4,MAP3K7,PDE4B
GO.0006325	chromatin organization	23	0.00618	ENSP00000221801,ENSP00000227163,ENSP00000256996,ENSP00000257904,ENSP00000262133,ENSP00000262854,ENSP00000263062,ENSP00000264731,ENSP00000267163,ENSP00000278616,ENSP00000279873,ENSP00000296161,ENSP00000299736,ENSP00000300408,ENSP00000305355,ENSP00000317992,ENSP00000319169,ENSP00000339566,ENSP00000344724,ENSP00000358335,ENSP00000362649,ENSP00000367207,ENSP00000370343	ARID5B,ATM,CDK4,CENPV,DDB2,DTX3L,EPC1,FBL,HDAC1,HIST1H1C,HUWE1,IRF4,MAP3K7,MYC,NOC2L,PHB,PRKCB,PRMT5,RB1,RBL2,SPI1,TOX2,TP63
GO.0030522	intracellular receptor signaling pathway	11	0.00618	ENSP00000001008,ENSP00000216797,ENSP00000237289,ENSP00000262643,ENSP00000267163,ENSP00000300408,ENSP00000333122,ENSP00000358335,ENSP00000363641,ENSP00000418960,ENSP00000419692	BRCA1,CCNE1,FKBP4,MAP3K7,NFKBIA,NR4A3,PHB,RB1,RXRA,TNFAIP3,TXN
GO.0044770	cell cycle phase transition	15	0.00624	ENSP00000234091,ENSP00000244741,ENSP00000257904,ENSP00000261479,ENSP00000262643,ENSP00000262662,ENSP00000263036,ENSP00000263640,ENSP00000267163,ENSP00000303351,ENSP00000303706,ENSP00000329102,ENSP00000355325,ENSP00000356346,ENSP00000378323	ACVR1,CCNE1,CDC25A,CDK4,CDKN1A,CDKN2C,ID2,ITGB1,LIN9,OPTN,PPP3CA,PSMA6,PSMB5,PTPRC,RB1
GO.0007259	JAK-STAT cascade	6	0.00637	ENSP00000215781,ENSP00000243346,ENSP00000330341,ENSP00000354394,ENSP00000360683,ENSP00000364217	AGER,NMI,OSM,PTPN1,SOCS3,STAT1
GO.0002315	marginal zone B cell differentiation	2	0.00658	ENSP00000164227,ENSP00000332816	BCL3,PTK2B
GO.0045082	positive regulation of interleukin-10 biosynthetic process	2	0.00658	ENSP00000164227,ENSP00000370343	BCL3,IRF4
GO.0045355	negative regulation of interferon-alpha biosynthetic process	2	0.00658	ENSP00000243346,ENSP00000412237	IL10,NMI
GO.0045404	positive regulation of interleukin-4 biosynthetic process	2	0.00658	ENSP00000332049,ENSP00000370343	CD86,IRF4
GO.2001183	negative regulation of interleukin-12 secretion	2	0.00658	ENSP00000315997,ENSP00000366729	LILRB1,TNFRSF9
GO.0042060	wound healing	24	0.00667	ENSP00000046794,ENSP00000218388,ENSP00000225698,ENSP00000245414,ENSP00000261622,ENSP00000263036,ENSP00000303351,ENSP00000305355,ENSP00000306253,ENSP00000337825,ENSP00000341189,ENSP00000344903,ENSP00000345492,ENSP00000349436,ENSP00000351905,ENSP00000353238,ENSP00000360683,ENSP00000360916,ENSP00000362649,ENSP00000363115,ENSP00000370007,ENSP00000374443,ENSP00000378611,ENSP00000378845	ADAM15,ARHGAP24,C1QBP,FGR,HDAC1,IRF1,ITGB1,ITPR1,LAT,LCK,LCP2,LYST,MAFK,OPTN,PRKCB,PTK2,PTPN1,SH2B3,SLC7A5,SPN,TGFBR2,TIMP1,TMSB4X,VAV2
GO.0050707	regulation of cytokine secretion	9	0.00683	ENSP00000215754,ENSP00000286301,ENSP00000302846,ENSP00000315997,ENSP00000363115,ENSP00000366729,ENSP00000370989,ENSP00000378856,ENSP00000412237	CD274,CSF1R,FGR,IL10,LGALS9,LILRB1,MIF,PTGER4,TNFRSF9
GO.0007178	transmembrane receptor protein serine/threonine kinase signaling pathway	12	0.00688	ENSP00000239938,ENSP00000263640,ENSP00000303315,ENSP00000306245,ENSP00000341189,ENSP00000345281,ENSP00000351905,ENSP00000358335,ENSP00000360266,ENSP00000360493,ENSP00000362649,ENSP00000367207	ACVR1,DUSP22,EGR1,FOS,HDAC1,JUN,JUNB,MAP3K7,MYC,PTK2,RUNX2,TGFBR2
GO.0045926	negative regulation of growth	12	0.00688	ENSP00000232014,ENSP00000234590,ENSP00000244741,ENSP00000256015,ENSP00000262662,ENSP00000300408,ENSP00000333685,ENSP00000341189,ENSP00000349436,ENSP00000351905,ENSP00000374592,ENSP00000412237	ADAM15,BCL6,BTG1,CDKN1A,CDKN2C,ENO1,IL10,MAPK11,PHB,PTK2,TGFBR2,ZC3H12D
GO.0006974	cellular response to DNA damage stimulus	24	0.00693	ENSP00000164227,ENSP00000215754,ENSP00000232014,ENSP00000244741,ENSP00000258080,ENSP00000261479,ENSP00000262854,ENSP00000264731,ENSP00000278616,ENSP00000286639,ENSP00000290551,ENSP00000296161,ENSP00000307305,ENSP00000311368,ENSP00000333873,ENSP00000353512,ENSP00000355325,ENSP00000357113,ENSP00000357380,ENSP00000365435,ENSP00000367207,ENSP00000376943,ENSP00000418960,ENSP00000451605	ATM,BATF,BCL2L11,BCL3,BCL6,BRCA1,BTG2,CDKN1A,CIB1,DDIT4,DTX3L,HTRA2,HUWE1,IFI16,MC1R,MIF,MUC1,MYC,PARP9,POLD4,PSMA6,PSMB5,TNFRSF1B,TP63
GO.0035914	skeletal muscle cell differentiation	6	0.00693	ENSP00000239938,ENSP00000267163,ENSP00000290551,ENSP00000306245,ENSP00000344352,ENSP00000379658	ATF3,BTG2,EGR1,ETV6,FOS,RB1
GO.0007229	integrin-mediated signaling pathway	7	0.00713	ENSP00000303351,ENSP00000332816,ENSP00000341189,ENSP00000349436,ENSP00000363115,ENSP00000368759,ENSP00000378845	ADAM15,FGR,ITGB1,LAT,NEDD9,PTK2,PTK2B
GO.0035666	TRIF-dependent toll-like receptor signaling pathway	7	0.00713	ENSP00000216797,ENSP00000263464,ENSP00000284818,ENSP00000306245,ENSP00000333685,ENSP00000358335,ENSP00000360266	BIRC3,FOS,JUN,LY96,MAP3K7,MAPK11,NFKBIA
GO.0051091	positive regulation of sequence-specific DNA binding transcription factor activity	12	0.00713	ENSP00000216797,ENSP00000261464,ENSP00000261479,ENSP00000279873,ENSP00000305355,ENSP00000333873,ENSP00000343990,ENSP00000358335,ENSP00000359976,ENSP00000364217,ENSP00000378323,ENSP00000412237	AGER,ARID5B,CIB1,CTH,IL10,MAP3K7,NFKBIA,PPP3CA,PRKCB,PSMA6,TRAF5,TRIM14
GO.0042093	T-helper cell differentiation	4	0.00725	ENSP00000164227,ENSP00000286639,ENSP00000302846,ENSP00000370343	BATF,BCL3,IRF4,PTGER4
GO.0035690	cellular response to drug	6	0.00754	ENSP00000228434,ENSP00000239938,ENSP00000332116,ENSP00000364217,ENSP00000367207,ENSP00000378323	AGER,CD69,EGR1,MYC,PDE4B,PPP3CA
GO.0051289	protein homotetramerization	6	0.00754	ENSP00000264731,ENSP00000333667,ENSP00000344789,ENSP00000356022,ENSP00000359976,ENSP00000419692	ACACA,CTH,RXRA,SHMT2,SOD2,TP63
GO.0071496	cellular response to external stimulus	14	0.00754	ENSP00000175506,ENSP00000239938,ENSP00000244741,ENSP00000245414,ENSP00000262643,ENSP00000263036,ENSP00000263932,ENSP00000302846,ENSP00000306245,ENSP00000344352,ENSP00000347979,ENSP00000357113,ENSP00000360266,ENSP00000445175	ASNS,ATF3,CCNE1,CDKN1A,EGR1,FAS,FOS,IFI16,IRF1,JUN,LDHA,OPTN,PTGER4,TNFRSF8
GO.2000134	negative regulation of G1/S transition of mitotic cell cycle	8	0.00754	ENSP00000244741,ENSP00000261479,ENSP00000264731,ENSP00000267163,ENSP00000278616,ENSP00000355325,ENSP00000357380,ENSP00000374592	ATM,CDKN1A,MUC1,PSMA6,PSMB5,RB1,TP63,ZC3H12D
GO.0048545	response to steroid hormone	17	0.00767	ENSP00000226279,ENSP00000239938,ENSP00000244741,ENSP00000257904,ENSP00000262643,ENSP00000306245,ENSP00000330341,ENSP00000333122,ENSP00000344155,ENSP00000347979,ENSP00000351905,ENSP00000352852,ENSP00000364217,ENSP00000412237,ENSP00000418960,ENSP00000419692,ENSP00000445175	ABCA2,AGER,BRCA1,CCNE1,CD38,CDK4,CDKN1A,EGR1,FAS,FOS,IL10,LDHA,MDK,NR4A3,RXRA,SOCS3,TGFBR2
GO.0001655	urogenital system development	14	0.00778	ENSP00000001008,ENSP00000234091,ENSP00000239938,ENSP00000264731,ENSP00000279873,ENSP00000353401,ENSP00000354394,ENSP00000362298,ENSP00000363689,ENSP00000367207,ENSP00000370256,ENSP00000376943,ENSP00000398632,ENSP00000419692	ARID5B,BCL2L11,CD44,CUX1,EGR1,FKBP4,FOXC1,ID2,ID3,MYC,RXRA,SGPL1,STAT1,TP63
GO.0048511	rhythmic process	14	0.00778	ENSP00000217426,ENSP00000222553,ENSP00000234091,ENSP00000239938,ENSP00000257904,ENSP00000262643,ENSP00000305422,ENSP00000319169,ENSP00000347979,ENSP00000360266,ENSP00000362298,ENSP00000362649,ENSP00000363689,ENSP00000370256	AHCY,CCNE1,CDK4,CEBPB,EGR1,FAS,FOXC1,HDAC1,ID2,ID3,JUN,NAMPT,PRMT5,SGPL1
GO.0051048	negative regulation of secretion	11	0.00781	ENSP00000009530,ENSP00000215781,ENSP00000302846,ENSP00000303909,ENSP00000315997,ENSP00000353824,ENSP00000358511,ENSP00000366729,ENSP00000378323,ENSP00000378856,ENSP00000412237	ABR,CD74,CNR1,IL10,LGALS9,LILRB1,OSM,PIM3,PPP3CA,PTGER4,TNFRSF9
GO.0006351	transcription, DNA-templated	64	0.00784	ENSP00000164227,ENSP00000225698,ENSP00000227163,ENSP00000232014,ENSP00000234091,ENSP00000234590,ENSP00000239938,ENSP00000243346,ENSP00000245414,ENSP00000257600,ENSP00000257724,ENSP00000257818,ENSP00000257915,ENSP00000262133,ENSP00000262265,ENSP00000263062,ENSP00000264716,ENSP00000264824,ENSP00000267163,ENSP00000279873,ENSP00000286639,ENSP00000290551,ENSP00000295025,ENSP00000300408,ENSP00000302886…	ARID5B,ATF3,BATF,BCL3,BCL6,BRCA1,BTG2,C10orf2,C1QBP,CASZ1,CTNND1,CUX1,DDIT4,DTX1,EGR1,ENO1,EPC1,ETV7,FOSL2,FOXC1,GPI,HDAC1,ID2,ID3,IFI16,IKZF2,IL16,IRF1,IRF4,JUN,LBH,LIN9,LMO2,LYL1,MAFK,MAP3K7,MAPK11,MDFIC,MSC,MXI1,MYC,NMI,NOC2L,NPM3,PA2G4,PARP14,PHB,PIH1D1,PRDM1,PRKCB,PRMT5,RB1,RBL2,REL,RXRA,SPI1,STAT1,TFCP2,TNIP2,TOX2,TRERF1,TXN,ZHX2,ZNF238
GO.0050715	positive regulation of cytokine secretion	7	0.00817	ENSP00000215754,ENSP00000286301,ENSP00000302846,ENSP00000363115,ENSP00000370989,ENSP00000378856,ENSP00000412237	CD274,CSF1R,FGR,IL10,LGALS9,MIF,PTGER4
GO.1904030	negative regulation of cyclin-dependent protein kinase activity	7	0.00817	ENSP00000237289,ENSP00000244741,ENSP00000262662,ENSP00000312150,ENSP00000330341,ENSP00000333873,ENSP00000373301	CDKN1A,CDKN2C,CIB1,SH3BP5,SOCS3,TNFAIP3,TRIB1
GO.0007249	I-kappaB kinase/NF-kappaB signaling	6	0.0082	ENSP00000164227,ENSP00000266557,ENSP00000284818,ENSP00000295025,ENSP00000321203,ENSP00000358335	BCL3,CD27,LY96,MAP3K7,REL,TNIP2
GO.0060326	cell chemotaxis	10	0.00826	ENSP00000219235,ENSP00000302935,ENSP00000305651,ENSP00000332116,ENSP00000354901,ENSP00000357564,ENSP00000362795,ENSP00000374443,ENSP00000408984,ENSP00000412237	CCL22,CCL3L1,CXCL10,CXCL9,CXCR3,IL10,IL16,LYST,PDE4B,RAB13
GO.1901136	carbohydrate derivative catabolic process	10	0.00826	ENSP00000217426,ENSP00000218516,ENSP00000252029,ENSP00000258317,ENSP00000332116,ENSP00000347170,ENSP00000354532,ENSP00000377492,ENSP00000385057,ENSP00000398632	AHCY,APOBEC3G,CD44,GLA,HMMR,NEIL1,NPL,PDE4B,PNP,TYMP
GO.0001911	negative regulation of leukocyte mediated cytotoxicity	3	0.00829	ENSP00000315997,ENSP00000356346,ENSP00000366005	HLA-A,LILRB1,PTPRC
GO.0010818	T cell chemotaxis	3	0.00829	ENSP00000305651,ENSP00000354901,ENSP00000362795	CXCL10,CXCL9,CXCR3
GO.0050854	regulation of antigen receptor-mediated signaling pathway	5	0.00848	ENSP00000264122,ENSP00000305355,ENSP00000337825,ENSP00000345281,ENSP00000356346	CBLB,DUSP22,LCK,PRKCB,PTPRC
GO.0010212	response to ionizing radiation	9	0.00869	ENSP00000239938,ENSP00000244741,ENSP00000264731,ENSP00000278616,ENSP00000305651,ENSP00000330341,ENSP00000357113,ENSP00000367207,ENSP00000418960	ATM,BRCA1,CDKN1A,CXCL10,EGR1,IFI16,MYC,SOCS3,TP63
GO.0019637	organophosphate metabolic process	26	0.00874	ENSP00000013034,ENSP00000222553,ENSP00000226253,ENSP00000229270,ENSP00000234590,ENSP00000252029,ENSP00000253792,ENSP00000278616,ENSP00000280704,ENSP00000286301,ENSP00000286648,ENSP00000289119,ENSP00000290573,ENSP00000318318,ENSP00000332116,ENSP00000337746,ENSP00000344789,ENSP00000347170,ENSP00000354532,ENSP00000362249,ENSP00000362413,ENSP00000365757,ENSP00000367086,ENSP00000374443,ENSP00000384774…	ABHD3,ACACA,ACLY,ACOT7,AK1,ALDOC,ATM,CSF1R,DCK,ENO1,HK1,HK2,ISYNA1,LDHC,LYST,MPI,MTHFD1,NAMPT,NEIL1,NME1,PDE4B,PGK1,PIP4K2A,PNP,TPI1,TYMP
GO.0006968	cellular defense response	6	0.00891	ENSP00000284818,ENSP00000303351,ENSP00000332816,ENSP00000353238,ENSP00000354901,ENSP00000398655	CXCL9,ITGB1,ITK,LY96,PTK2B,SPN
GO.0051098	regulation of binding	13	0.00909	ENSP00000013034,ENSP00000164227,ENSP00000216797,ENSP00000234091,ENSP00000260197,ENSP00000349436,ENSP00000357113,ENSP00000360266,ENSP00000363641,ENSP00000364217,ENSP00000370343,ENSP00000378323,ENSP00000412237	ADAM15,AGER,BCL3,ID2,IFI16,IL10,IRF4,JUN,NFKBIA,NME1,PPP3CA,SORL1,TXN
GO.0002685	regulation of leukocyte migration	9	0.00911	ENSP00000009530,ENSP00000225698,ENSP00000240618,ENSP00000302846,ENSP00000303909,ENSP00000305651,ENSP00000332816,ENSP00000354901,ENSP00000362795	ABR,C1QBP,CD74,CXCL10,CXCL9,CXCR3,KLRK1,PTGER4,PTK2B
GO.0007219	Notch signaling pathway	9	0.00911	ENSP00000257600,ENSP00000264072,ENSP00000264731,ENSP00000337053,ENSP00000352852,ENSP00000362649,ENSP00000367207,ENSP00000369293,ENSP00000370256	DTX1,FCER2,FOXC1,HDAC1,IL2RA,MDK,MYC,SEL1L,TP63
GO.0046034	ATP metabolic process	10	0.00942	ENSP00000226253,ENSP00000229270,ENSP00000234590,ENSP00000280704,ENSP00000290573,ENSP00000362249,ENSP00000362413,ENSP00000384774,ENSP00000405573,ENSP00000445175	AK1,ALDOC,ENO1,GPI,HK1,HK2,LDHA,LDHC,PGK1,TPI1
GO.0034341	response to interferon-gamma	8	0.00945	ENSP00000245414,ENSP00000330341,ENSP00000332049,ENSP00000354394,ENSP00000360683,ENSP00000366005,ENSP00000370343,ENSP00000398632	CD44,CD86,HLA-A,IRF1,IRF4,PTPN1,SOCS3,STAT1
GO.0032720	negative regulation of tumor necrosis factor production	5	0.00948	ENSP00000164227,ENSP00000237289,ENSP00000315997,ENSP00000412237,ENSP00000451605	BCL3,IL10,LILRB1,MC1R,TNFAIP3
GO.0070372	regulation of ERK1 and ERK2 cascade	11	0.00989	ENSP00000009530,ENSP00000215754,ENSP00000286301,ENSP00000300408,ENSP00000319169,ENSP00000332816,ENSP00000333873,ENSP00000344352,ENSP00000360683,ENSP00000378856,ENSP00000398632	ATF3,CD44,CD74,CIB1,CSF1R,LGALS9,MIF,PHB,PRMT5,PTK2B,PTPN1
GO.0030335	positive regulation of cell migration	15	0.0104	ENSP00000009530,ENSP00000225698,ENSP00000286301,ENSP00000305416,ENSP00000305651,ENSP00000332816,ENSP00000333873,ENSP00000341189,ENSP00000351905,ENSP00000354901,ENSP00000356224,ENSP00000356346,ENSP00000363115,ENSP00000364217,ENSP00000370989	AGER,C1QBP,CD274,CD74,CIB1,CSF1R,CXCL10,CXCL9,FGR,PTK2,PTK2B,PTPRC,S1PR1,SYNE1,TGFBR2
GO.0051049	regulation of transport	45	0.0104	ENSP00000009530,ENSP00000164227,ENSP00000215754,ENSP00000215781,ENSP00000216797,ENSP00000226279,ENSP00000244741,ENSP00000257724,ENSP00000258080,ENSP00000259089,ENSP00000260197,ENSP00000262854,ENSP00000266557,ENSP00000286301,ENSP00000290573,ENSP00000302846,ENSP00000303909,ENSP00000305355,ENSP00000305651,ENSP00000306253,ENSP00000315997,ENSP00000331152,ENSP00000332116,ENSP00000332816,ENSP00000333873…	ABCA2,ABR,AGER,BCL2L11,BCL3,BLK,BMF,BNIP3L,CD27,CD274,CD38,CD74,CDKN1A,CIB1,CNR1,CSF1R,CXCL10,CXCL9,CXCR3,FGR,HK2,HTR3A,HTRA2,HUWE1,IL10,ITPR1,LGALS9,LILRB1,MDFIC,MIF,MXI1,NFKBIA,NSF,OSM,PDE4B,PIM3,PPP3CA,PRKCB,PTGER4,PTK2B,PTPN1,RAB4B,SORL1,TNFRSF9,UTRN
GO.2000045	regulation of G1/S transition of mitotic cell cycle	9	0.0106	ENSP00000234091,ENSP00000244741,ENSP00000261479,ENSP00000264731,ENSP00000267163,ENSP00000278616,ENSP00000355325,ENSP00000357380,ENSP00000374592	ATM,CDKN1A,ID2,MUC1,PSMA6,PSMB5,RB1,TP63,ZC3H12D
GO.0009161	ribonucleoside monophosphate metabolic process	11	0.0107	ENSP00000226253,ENSP00000229270,ENSP00000234590,ENSP00000280704,ENSP00000290573,ENSP00000356853,ENSP00000362249,ENSP00000362413,ENSP00000384774,ENSP00000405573,ENSP00000445175	AK1,ALDOC,ENO1,GPI,HK1,HK2,LDHA,LDHC,PGK1,TPI1,UCK2
GO.0048646	anatomical structure formation involved in morphogenesis	30	0.0108	ENSP00000164227,ENSP00000227163,ENSP00000232014,ENSP00000252029,ENSP00000262947,ENSP00000263640,ENSP00000264731,ENSP00000278616,ENSP00000303315,ENSP00000305416,ENSP00000332816,ENSP00000333122,ENSP00000333873,ENSP00000341189,ENSP00000347495,ENSP00000348384,ENSP00000349436,ENSP00000351905,ENSP00000358335,ENSP00000360266,ENSP00000360916,ENSP00000362649,ENSP00000362795,ENSP00000366936,ENSP00000370256…	ACVR1,ADAM15,ARHGAP24,ATM,BCL2L11,BCL3,BCL6,C19orf10,CIB1,CXCR3,FOXC1,GPI,HDAC1,JUN,JUNB,LAMB3,MAP3K7,MTHFD1,MYH11,NR4A3,PTK2,PTK2B,S1PR1,SHB,SPI1,TGFBR2,TP63,TYMP,VAV2,WARS
GO.0031667	response to nutrient levels	17	0.0109	ENSP00000175506,ENSP00000217426,ENSP00000239938,ENSP00000248673,ENSP00000262643,ENSP00000263036,ENSP00000297991,ENSP00000305651,ENSP00000330341,ENSP00000344352,ENSP00000351905,ENSP00000357113,ENSP00000358511,ENSP00000360266,ENSP00000364217,ENSP00000419692,ENSP00000445175	AGER,AHCY,AQP3,ASNS,ATF3,CCNE1,CNR1,CXCL10,EGR1,IFI16,JUN,LDHA,OPTN,RXRA,SOCS3,TGFBR2,ZFP36
GO.0002664	regulation of T cell tolerance induction	3	0.0112	ENSP00000264122,ENSP00000332049,ENSP00000351905	CBLB,CD86,TGFBR2
GO.0010761	fibroblast migration	3	0.0112	ENSP00000279873,ENSP00000356224,ENSP00000362298	ARID5B,SGPL1,SYNE1
GO.0045732	positive regulation of protein catabolic process	12	0.0112	ENSP00000237289,ENSP00000260197,ENSP00000261479,ENSP00000264122,ENSP00000267163,ENSP00000312150,ENSP00000332816,ENSP00000341189,ENSP00000349298,ENSP00000355325,ENSP00000365435,ENSP00000381293	CBLB,MYLIP,NSF,PSMA6,PSMB5,PTK2,PTK2B,RB1,SORL1,TNFAIP3,TNFRSF1B,TRIB1
GO.0072330	monocarboxylic acid biosynthetic process	10	0.0112	ENSP00000009530,ENSP00000215754,ENSP00000253792,ENSP00000263093,ENSP00000280704,ENSP00000344789,ENSP00000359380,ENSP00000367086,ENSP00000369858,ENSP00000418960	ACACA,ACLY,ACOT7,ALOX5AP,BRCA1,CD74,LDHC,MIF,SCD,SLC27A5
GO.0090239	regulation of histone H4 acetylation	3	0.0112	ENSP00000227163,ENSP00000357380,ENSP00000418960	BRCA1,MUC1,SPI1
GO.1903531	negative regulation of secretion by cell	10	0.0112	ENSP00000215781,ENSP00000302846,ENSP00000303909,ENSP00000315997,ENSP00000353824,ENSP00000358511,ENSP00000366729,ENSP00000378323,ENSP00000378856,ENSP00000412237	ABR,CNR1,IL10,LGALS9,LILRB1,OSM,PIM3,PPP3CA,PTGER4,TNFRSF9
GO.0010948	negative regulation of cell cycle process	12	0.0116	ENSP00000215754,ENSP00000215781,ENSP00000244741,ENSP00000257904,ENSP00000261479,ENSP00000264731,ENSP00000267163,ENSP00000278616,ENSP00000355325,ENSP00000357380,ENSP00000374592,ENSP00000418960	ATM,BRCA1,CDK4,CDKN1A,MIF,MUC1,OSM,PSMA6,PSMB5,RB1,TP63,ZC3H12D
GO.1904029	regulation of cyclin-dependent protein kinase activity	9	0.0116	ENSP00000237289,ENSP00000244741,ENSP00000261254,ENSP00000262662,ENSP00000303706,ENSP00000312150,ENSP00000330341,ENSP00000333873,ENSP00000373301	CCND2,CDC25A,CDKN1A,CDKN2C,CIB1,SH3BP5,SOCS3,TNFAIP3,TRIB1
GO.0032673	regulation of interleukin-4 production	4	0.0117	ENSP00000305422,ENSP00000332049,ENSP00000368450,ENSP00000370343	CD83,CD86,CEBPB,IRF4
GO.0032733	positive regulation of interleukin-10 production	4	0.0117	ENSP00000164227,ENSP00000368450,ENSP00000370343,ENSP00000370989	BCL3,CD274,CD83,IRF4
GO.0045620	negative regulation of lymphocyte differentiation	5	0.0117	ENSP00000009530,ENSP00000232014,ENSP00000234091,ENSP00000245414,ENSP00000257600	BCL6,CD74,DTX1,ID2,IRF1
GO.0045766	positive regulation of angiogenesis	8	0.0117	ENSP00000256015,ENSP00000262947,ENSP00000305355,ENSP00000332816,ENSP00000333873,ENSP00000351905,ENSP00000362795,ENSP00000418960	BRCA1,BTG1,C19orf10,CIB1,CXCR3,PRKCB,PTK2B,TGFBR2
GO.1901658	glycosyl compound catabolic process	5	0.0117	ENSP00000217426,ENSP00000218516,ENSP00000252029,ENSP00000354532,ENSP00000385057	AHCY,APOBEC3G,GLA,PNP,TYMP
GO.0045861	negative regulation of proteolysis	15	0.0123	ENSP00000218388,ENSP00000241261,ENSP00000248701,ENSP00000260197,ENSP00000262265,ENSP00000263464,ENSP00000266557,ENSP00000278616,ENSP00000291568,ENSP00000347979,ENSP00000357113,ENSP00000398632,ENSP00000405573,ENSP00000412237,ENSP00000428657	ATM,BIRC3,CD27,CD44,CSTB,FAS,GPI,IFI16,IL10,NAIP,PIH1D1,SORL1,SPINK2,TIMP1,TNFSF10
GO.0006633	fatty acid biosynthetic process	8	0.0124	ENSP00000009530,ENSP00000215754,ENSP00000253792,ENSP00000344789,ENSP00000359380,ENSP00000367086,ENSP00000369858,ENSP00000418960	ACACA,ACLY,ACOT7,ALOX5AP,BRCA1,CD74,MIF,SCD
GO.0018193	peptidyl-amino acid modification	27	0.0127	ENSP00000001008,ENSP00000215781,ENSP00000227163,ENSP00000258317,ENSP00000259089,ENSP00000263062,ENSP00000263640,ENSP00000278616,ENSP00000281923,ENSP00000286301,ENSP00000305355,ENSP00000312741,ENSP00000318318,ENSP00000319169,ENSP00000320965,ENSP00000323696,ENSP00000332816,ENSP00000337825,ENSP00000341189,ENSP00000351905,ENSP00000358335,ENSP00000359976,ENSP00000363115,ENSP00000370343,ENSP00000398655…	ACVR1,ATM,B4GALT3,BLK,BRCA1,CAMKK2,CRTAP,CSF1R,CTH,EPC1,FGR,FKBP11,FKBP4,IRF4,ITK,LCK,MAP3K7,MGAT5,MPI,NPL,OSM,PRKCB,PRMT5,PTK2,PTK2B,SPI1,TGFBR2
GO.0002709	regulation of T cell mediated immunity	5	0.013	ENSP00000315997,ENSP00000345281,ENSP00000353238,ENSP00000356346,ENSP00000358335	DUSP22,LILRB1,MAP3K7,PTPRC,SPN
GO.2000378	negative regulation of reactive oxygen species metabolic process	5	0.013	ENSP00000218516,ENSP00000246957,ENSP00000290573,ENSP00000412237,ENSP00000418960	BRCA1,GLA,HK2,IL10,TRAP1
GO.0032102	negative regulation of response to external stimulus	12	0.0133	ENSP00000225698,ENSP00000237289,ENSP00000240618,ENSP00000302846,ENSP00000303909,ENSP00000312150,ENSP00000330341,ENSP00000353238,ENSP00000358092,ENSP00000365435,ENSP00000369293,ENSP00000412237	ABR,C1QBP,IL10,IL2RA,KLRK1,PRDM1,PTGER4,SOCS3,SPN,TNFAIP3,TNFRSF1B,TRIB1
GO.1901216	positive regulation of neuron death	6	0.0133	ENSP00000239938,ENSP00000278616,ENSP00000307305,ENSP00000360266,ENSP00000364217,ENSP00000376943	AGER,ATM,BCL2L11,DDIT4,EGR1,JUN
GO.1901135	carbohydrate derivative metabolic process	30	0.0136	ENSP00000013034,ENSP00000218516,ENSP00000226253,ENSP00000229270,ENSP00000234590,ENSP00000252029,ENSP00000253792,ENSP00000258317,ENSP00000280704,ENSP00000281923,ENSP00000286648,ENSP00000290573,ENSP00000318318,ENSP00000320965,ENSP00000332116,ENSP00000344789,ENSP00000347170,ENSP00000354532,ENSP00000357380,ENSP00000362249,ENSP00000362413,ENSP00000364217,ENSP00000367086,ENSP00000367446,ENSP00000370256…	ACACA,ACLY,ACOT7,AGER,AK1,ALDOC,APOBEC3G,B4GALT3,CD44,DCK,ENO1,EXT1,FOXC1,GLA,HK1,HK2,HMMR,LDHA,LDHC,MGAT5,MPI,MUC1,NEIL1,NME1,NPL,PDE4B,PGK1,PNP,TPI1,TYMP
GO.0000002	mitochondrial genome maintenance	4	0.0137	ENSP00000252029,ENSP00000263826,ENSP00000309595,ENSP00000353826	AKT3,C10orf2,LONP1,TYMP
GO.0030278	regulation of ossification	10	0.0137	ENSP00000234091,ENSP00000263640,ENSP00000264731,ENSP00000302846,ENSP00000305416,ENSP00000305422,ENSP00000332816,ENSP00000341189,ENSP00000360493,ENSP00000363689	ACVR1,CEBPB,ID2,ID3,PTGER4,PTK2,PTK2B,RUNX2,S1PR1,TP63
GO.0071158	positive regulation of cell cycle arrest	7	0.0137	ENSP00000234091,ENSP00000244741,ENSP00000261479,ENSP00000278616,ENSP00000355325,ENSP00000357380,ENSP00000418960	ATM,BRCA1,CDKN1A,ID2,MUC1,PSMA6,PSMB5
GO.0032480	negative regulation of type I interferon production	5	0.0143	ENSP00000237289,ENSP00000243346,ENSP00000295025,ENSP00000315997,ENSP00000412237	IL10,LILRB1,NMI,REL,TNFAIP3
GO.0050999	regulation of nitric-oxide synthase activity	5	0.0143	ENSP00000218516,ENSP00000264072,ENSP00000309572,ENSP00000332816,ENSP00000358511	CNR1,FCER2,GLA,PTK2B,TERT
GO.0071900	regulation of protein serine/threonine kinase activity	17	0.0143	ENSP00000009530,ENSP00000215754,ENSP00000237289,ENSP00000244741,ENSP00000257724,ENSP00000260197,ENSP00000261254,ENSP00000262662,ENSP00000286301,ENSP00000303706,ENSP00000312150,ENSP00000332816,ENSP00000333685,ENSP00000333873,ENSP00000345281,ENSP00000360683,ENSP00000364217	AGER,CCND2,CD74,CDC25A,CDKN1A,CDKN2C,CIB1,CSF1R,DUSP22,MAPK11,MDFIC,MIF,PTK2B,PTPN1,SORL1,TNFAIP3,TRIB1
GO.0002634	regulation of germinal center formation	3	0.0146	ENSP00000232014,ENSP00000237289,ENSP00000291232	BCL6,TNFAIP3,TNFRSF13C
GO.0032688	negative regulation of interferon-beta production	3	0.0146	ENSP00000243346,ENSP00000295025,ENSP00000315997	LILRB1,NMI,REL
GO.0035458	cellular response to interferon-beta	3	0.0146	ENSP00000245414,ENSP00000258080,ENSP00000354394	HTRA2,IRF1,STAT1
GO.0045060	negative thymic T cell selection	3	0.0146	ENSP00000009530,ENSP00000347979,ENSP00000353238	CD74,FAS,SPN
GO.2000773	negative regulation of cellular senescence	3	0.0146	ENSP00000232014,ENSP00000264731,ENSP00000309572	BCL6,TERT,TP63
GO.0000302	response to reactive oxygen species	10	0.0147	ENSP00000237289,ENSP00000306245,ENSP00000332816,ENSP00000333122,ENSP00000337825,ENSP00000356022,ENSP00000360266,ENSP00000363641,ENSP00000364217,ENSP00000445175	AGER,FOS,JUN,LCK,LDHA,NR4A3,PTK2B,SOD2,TNFAIP3,TXN
GO.0044772	mitotic cell cycle phase transition	14	0.0148	ENSP00000234091,ENSP00000244741,ENSP00000257904,ENSP00000261479,ENSP00000262643,ENSP00000262662,ENSP00000263036,ENSP00000263640,ENSP00000267163,ENSP00000303351,ENSP00000303706,ENSP00000329102,ENSP00000355325,ENSP00000378323	ACVR1,CCNE1,CDC25A,CDK4,CDKN1A,CDKN2C,ID2,ITGB1,LIN9,OPTN,PPP3CA,PSMA6,PSMB5,RB1
GO.0032479	regulation of type I interferon production	8	0.0152	ENSP00000216797,ENSP00000237289,ENSP00000243346,ENSP00000245414,ENSP00000295025,ENSP00000315997,ENSP00000357113,ENSP00000412237	IFI16,IL10,IRF1,LILRB1,NFKBIA,NMI,REL,TNFAIP3
GO.0071346	cellular response to interferon-gamma	7	0.0153	ENSP00000245414,ENSP00000330341,ENSP00000354394,ENSP00000360683,ENSP00000366005,ENSP00000370343,ENSP00000398632	CD44,HLA-A,IRF1,IRF4,PTPN1,SOCS3,STAT1
GO.0000278	mitotic cell cycle	26	0.0156	ENSP00000234091,ENSP00000244741,ENSP00000257904,ENSP00000261479,ENSP00000262133,ENSP00000262643,ENSP00000262662,ENSP00000263036,ENSP00000263640,ENSP00000264731,ENSP00000267163,ENSP00000278616,ENSP00000299736,ENSP00000303351,ENSP00000303706,ENSP00000305355,ENSP00000311368,ENSP00000312318,ENSP00000319664,ENSP00000329102,ENSP00000333873,ENSP00000355325,ENSP00000357380,ENSP00000362649,ENSP00000368759…	ACVR1,ATM,CCNE1,CDC25A,CDK4,CDKN1A,CDKN2C,CENPV,CIB1,HDAC1,ID2,ITGB1,LIN9,MUC1,NEDD9,NUDC,OPTN,POLD4,PPP3CA,PRKCB,PSMA6,PSMB5,RB1,RBL2,SSSCA1,TP63
GO.0060330	regulation of response to interferon-gamma	4	0.0156	ENSP00000330341,ENSP00000353512,ENSP00000354394,ENSP00000360683	PARP9,PTPN1,SOCS3,STAT1
GO.0061077	chaperone-mediated protein folding	5	0.0156	ENSP00000001008,ENSP00000009530,ENSP00000246957,ENSP00000323696,ENSP00000449751	CD74,CRTAP,FKBP11,FKBP4,TRAP1
GO.0009411	response to UV	8	0.0159	ENSP00000164227,ENSP00000244741,ENSP00000256996,ENSP00000264731,ENSP00000303706,ENSP00000317992,ENSP00000367207,ENSP00000451605	BCL3,CDC25A,CDKN1A,DDB2,MC1R,MYC,NOC2L,TP63
GO.0043123	positive regulation of I-kappaB kinase/NF-kappaB signaling	10	0.0159	ENSP00000241261,ENSP00000261464,ENSP00000263464,ENSP00000266557,ENSP00000295025,ENSP00000305355,ENSP00000321203,ENSP00000358335,ENSP00000359976,ENSP00000378856	BIRC3,CD27,CTH,LGALS9,MAP3K7,PRKCB,REL,TNFSF10,TNIP2,TRAF5
GO.0045471	response to ethanol	8	0.0159	ENSP00000227163,ENSP00000239938,ENSP00000262643,ENSP00000266557,ENSP00000332816,ENSP00000347754,ENSP00000358511,ENSP00000419692	CCNE1,CD27,CNR1,EGR1,HTR3A,PTK2B,RXRA,SPI1
GO.0009653	anatomical structure morphogenesis	51	0.016	ENSP00000164227,ENSP00000227163,ENSP00000232014,ENSP00000252029,ENSP00000259633,ENSP00000260502,ENSP00000262947,ENSP00000263640,ENSP00000263851,ENSP00000264731,ENSP00000267163,ENSP00000278616,ENSP00000279873,ENSP00000286301,ENSP00000297991,ENSP00000303315,ENSP00000303909,ENSP00000305416,ENSP00000305422,ENSP00000330341,ENSP00000332816,ENSP00000333122,ENSP00000333873,ENSP00000341843,ENSP00000345512…	ABR,ACVR1,ADAM15,AQP3,ARHGAP24,ARID5B,ATM,BCAR3,BCL2L11,BCL3,BCL6,C19orf10,CD44,CD72,CEBPB,CIB1,CSF1R,CXCR3,ETV6,ETV7,EXT1,GPI,HDAC1,ID3,IL10,IL7,JUN,JUNB,LAMB3,MAP3K7,MTHFD1,MYC,MYH11,NR4A3,PRDM1,PTK2B,PTPRC,RB1,RUNX2,RXRA,S1PR1,SEMA6A,SGPL1,SHB,SOCS3,SPI1,TGFBR2,TP63,TYMP,VAV2,WARS
GO.0044281	small molecule metabolic process	52	0.0162	ENSP00000009530,ENSP00000013034,ENSP00000075120,ENSP00000175506,ENSP00000215754,ENSP00000218516,ENSP00000222553,ENSP00000226253,ENSP00000229270,ENSP00000234590,ENSP00000252029,ENSP00000258317,ENSP00000260197,ENSP00000261479,ENSP00000261622,ENSP00000280704,ENSP00000286648,ENSP00000289119,ENSP00000290573,ENSP00000306253,ENSP00000306579,ENSP00000308895,ENSP00000318318,ENSP00000320965,ENSP00000323696…	ABHD3,ACACA,ACOT7,AK1,ALDOC,ALOX5AP,APOBEC3G,ASNS,B4GALT3,BRCA1,CARS,CD44,CD74,CERS6,CRTAP,CTH,DCK,ENO1,EXT1,GLA,HK1,HK2,HMMR,ISYNA1,ITPR1,KDSR,LDHC,MIF,MPI,MTHFD1,NAMPT,NEIL1,NME1,NPL,PDE4B,PGK1,PIP4K2A,PNP,PPA1,PSMA6,PSMB5,RXRA,SCD,SGPL1,SLC19A1,SLC2A3,SLC7A5,SORL1,TPI1,TRERF1,TYMP,WARS
GO.0051403	stress-activated MAPK cascade	8	0.0166	ENSP00000257724,ENSP00000302846,ENSP00000306245,ENSP00000312150,ENSP00000333685,ENSP00000358335,ENSP00000360266,ENSP00000360683	FOS,JUN,MAP3K7,MAPK11,MDFIC,PTGER4,PTPN1,TRIB1
GO.0072540	T-helper 17 cell lineage commitment	2	0.0166	ENSP00000286639,ENSP00000370343	BATF,IRF4
GO.1900368	regulation of RNA interference	2	0.0166	ENSP00000265351,ENSP00000309572	TERT,XPO5
GO.2000343	positive regulation of chemokine (C-X-C motif) ligand 2 production	2	0.0166	ENSP00000009530,ENSP00000215754	CD74,MIF
GO.2001180	negative regulation of interleukin-10 secretion	2	0.0166	ENSP00000315997,ENSP00000366729	LILRB1,TNFRSF9
GO.0051346	negative regulation of hydrolase activity	16	0.0169	ENSP00000218388,ENSP00000240618,ENSP00000241261,ENSP00000248701,ENSP00000260197,ENSP00000262265,ENSP00000263464,ENSP00000266557,ENSP00000291568,ENSP00000315693,ENSP00000347170,ENSP00000347979,ENSP00000357113,ENSP00000398632,ENSP00000405573,ENSP00000428657	BIRC3,CD27,CD44,CSTB,FAS,GPI,IFI16,KLRK1,NAIP,NEIL1,PAM16,PIH1D1,SORL1,SPINK2,TIMP1,TNFSF10
GO.0006220	pyrimidine nucleotide metabolic process	5	0.017	ENSP00000013034,ENSP00000252029,ENSP00000286648,ENSP00000347170,ENSP00000356853	DCK,NEIL1,NME1,TYMP,UCK2
GO.0014074	response to purine-containing compound	9	0.017	ENSP00000239938,ENSP00000262643,ENSP00000299767,ENSP00000303315,ENSP00000306245,ENSP00000332816,ENSP00000354394,ENSP00000360266,ENSP00000445175	CCNE1,EGR1,FOS,HSP90B1,JUN,JUNB,LDHA,PTK2B,STAT1
GO.0023014	signal transduction by protein phosphorylation	12	0.017	ENSP00000257724,ENSP00000263640,ENSP00000302846,ENSP00000306245,ENSP00000312150,ENSP00000312741,ENSP00000332816,ENSP00000333685,ENSP00000351905,ENSP00000360266,ENSP00000360683,ENSP00000367207	ACVR1,CAMKK2,FOS,JUN,MAPK11,MDFIC,MYC,PTGER4,PTK2B,PTPN1,TGFBR2,TRIB1
GO.0071560	cellular response to transforming growth factor beta stimulus	10	0.017	ENSP00000263640,ENSP00000303315,ENSP00000306245,ENSP00000341189,ENSP00000345281,ENSP00000351905,ENSP00000358335,ENSP00000360266,ENSP00000362649,ENSP00000367207	ACVR1,DUSP22,FOS,HDAC1,JUN,JUNB,MAP3K7,MYC,PTK2,TGFBR2
GO.0051347	positive regulation of transferase activity	20	0.0172	ENSP00000009530,ENSP00000046794,ENSP00000215754,ENSP00000244741,ENSP00000257724,ENSP00000260197,ENSP00000261254,ENSP00000261479,ENSP00000286301,ENSP00000333685,ENSP00000333873,ENSP00000341189,ENSP00000351905,ENSP00000355325,ENSP00000356346,ENSP00000360916,ENSP00000363115,ENSP00000363641,ENSP00000364217,ENSP00000378845	AGER,CCND2,CD74,CDKN1A,CIB1,CSF1R,FGR,LAT,LCP2,MAPK11,MDFIC,MIF,PSMA6,PSMB5,PTK2,PTPRC,SORL1,TGFBR2,TXN,VAV2
GO.0007569	cell aging	6	0.0174	ENSP00000215754,ENSP00000234091,ENSP00000244741,ENSP00000264731,ENSP00000278616,ENSP00000309572	ATM,CDKN1A,ID2,MIF,TERT,TP63
GO.0001782	B cell homeostasis	4	0.0176	ENSP00000237289,ENSP00000261652,ENSP00000291232,ENSP00000376943	BCL2L11,TNFAIP3,TNFRSF13B,TNFRSF13C
GO.0043552	positive regulation of phosphatidylinositol 3-kinase activity	4	0.0176	ENSP00000332816,ENSP00000341189,ENSP00000360916,ENSP00000363115	FGR,PTK2,PTK2B,VAV2
GO.0060396	growth hormone receptor signaling pathway	4	0.0176	ENSP00000330341,ENSP00000341189,ENSP00000354394,ENSP00000360683	PTK2,PTPN1,SOCS3,STAT1
GO.0016051	carbohydrate biosynthetic process	8	0.0182	ENSP00000226253,ENSP00000229270,ENSP00000234590,ENSP00000337746,ENSP00000344352,ENSP00000362413,ENSP00000367446,ENSP00000405573	ALDOC,ATF3,ENO1,EXT1,GPI,ISYNA1,PGK1,TPI1
GO.0051100	negative regulation of binding	8	0.0182	ENSP00000216797,ENSP00000234091,ENSP00000260197,ENSP00000349436,ENSP00000357113,ENSP00000360266,ENSP00000378323,ENSP00000412237	ADAM15,ID2,IFI16,IL10,JUN,NFKBIA,PPP3CA,SORL1
GO.0045596	negative regulation of cell differentiation	22	0.0183	ENSP00000001008,ENSP00000009530,ENSP00000216797,ENSP00000227163,ENSP00000232014,ENSP00000245414,ENSP00000260197,ENSP00000264731,ENSP00000303351,ENSP00000305651,ENSP00000312150,ENSP00000314709,ENSP00000315997,ENSP00000319169,ENSP00000332816,ENSP00000333873,ENSP00000341189,ENSP00000354394,ENSP00000363689,ENSP00000367207,ENSP00000370256,ENSP00000378323	BCL6,CD74,CIB1,CXCL10,FKBP4,FOXC1,ID3,IRF1,ITGB1,LILRB1,MYC,NFKBIA,PPP3CA,PRMT5,PTK2,PTK2B,SORL1,SPI1,STAT1,TP63,TRIB1,ZHX2
GO.0019724	B cell mediated immunity	6	0.0185	ENSP00000009530,ENSP00000164227,ENSP00000225698,ENSP00000266557,ENSP00000286639,ENSP00000347979	BATF,BCL3,C1QBP,CD27,CD74,FAS
GO.0046635	positive regulation of alpha-beta T cell activation	5	0.0185	ENSP00000221847,ENSP00000332049,ENSP00000351905,ENSP00000354532,ENSP00000368450	CD83,CD86,EBI3,PNP,TGFBR2
GO.2000648	positive regulation of stem cell proliferation	6	0.0185	ENSP00000264731,ENSP00000309572,ENSP00000351905,ENSP00000354394,ENSP00000356346,ENSP00000367207	MYC,PTPRC,STAT1,TERT,TGFBR2,TP63
GO.0043933	macromolecular complex subunit organization	51	0.0189	ENSP00000001008,ENSP00000009530,ENSP00000215754,ENSP00000216223,ENSP00000221801,ENSP00000225698,ENSP00000227163,ENSP00000237289,ENSP00000256996,ENSP00000257904,ENSP00000259818,ENSP00000262133,ENSP00000262265,ENSP00000262854,ENSP00000263036,ENSP00000263062,ENSP00000267163,ENSP00000278616,ENSP00000279873,ENSP00000296161,ENSP00000299736,ENSP00000299767,ENSP00000300408,ENSP00000305355,ENSP00000307305…	ACACA,ALOX5AP,ARID5B,ATM,BCS1L,C10orf2,C1QBP,CD74,CDK4,CENPV,CIB1,CTH,DDB2,DDIT4,DTX3L,EPC1,FBL,FKBP4,FOXC1,FSCN1,HDAC1,HIST1H1C,HSP90B1,HUWE1,IL2RB,IRF4,LONP1,MAP3K7,MIF,MYC,MYH11,NEDD9,NIN,NOC2L,OPTN,PHB,PIH1D1,PRKCB,PRMT5,PTK2,RB1,RBL2,RXRA,SHMT2,SOD2,SPI1,TMSB4X,TNFAIP3,TNFRSF9,TOX2,TUBB2B
GO.0031329	regulation of cellular catabolic process	23	0.019	ENSP00000177648,ENSP00000218388,ENSP00000237289,ENSP00000248673,ENSP00000254043,ENSP00000258080,ENSP00000261479,ENSP00000267163,ENSP00000278616,ENSP00000290551,ENSP00000307305,ENSP00000312150,ENSP00000341189,ENSP00000349298,ENSP00000355325,ENSP00000357113,ENSP00000358511,ENSP00000360683,ENSP00000364217,ENSP00000365435,ENSP00000370003,ENSP00000379616,ENSP00000412237	AGER,ALPK1,ATM,BNIP3L,BTG2,CNR1,DDIT4,HTRA2,IFI16,IL10,KRT15,MYH11,MYLIP,PSMA6,PSMB5,PTK2,PTPN1,RB1,TIMP1,TNFAIP3,TNFRSF1B,TRIB1,ZFP36
GO.0010038	response to metal ion	13	0.0191	ENSP00000234091,ENSP00000257904,ENSP00000297991,ENSP00000303315,ENSP00000306245,ENSP00000332049,ENSP00000332816,ENSP00000337825,ENSP00000347979,ENSP00000353826,ENSP00000360266,ENSP00000369858,ENSP00000378323	ALOX5AP,AQP3,CD86,CDK4,FAS,FOS,ID2,JUN,JUNB,LCK,LONP1,PPP3CA,PTK2B
GO.0008152	metabolic process	172	0.0193	ENSP00000001008,ENSP00000013034,ENSP00000075120,ENSP00000164227,ENSP00000175506,ENSP00000177648,ENSP00000215754,ENSP00000215781,ENSP00000218516,ENSP00000221801,ENSP00000225698,ENSP00000226253,ENSP00000226279,ENSP00000228945,ENSP00000229270,ENSP00000232014,ENSP00000234091,ENSP00000234590,ENSP00000237289,ENSP00000239938,ENSP00000241261,ENSP00000243346,ENSP00000244741,ENSP00000245414,ENSP00000246949…	ABCA2,ABHD3,ACOT7,ACVR1,ADAM15,AGER,AK1,AKT3,ALDOC,ALOX5AP,ALPK1,APOBEC3G,ARHGDIB,ARID5B,ASB13,ASNS,ATM,B4GALT3,BCL2L11,BCL3,BCL6,BIRC3,BLK,BNIP3L,BTG1,C19orf10,C1QBP,CAMKK2,CARS,CASZ1,CBLB,CD38,CD44,CD52,CDC25A,CDK4,CDKN1A,CENPV,CERS6,CIB1,CSF1R,CTH,CTNND1,CUX1,DCK,DNASE1,DTX1,DTX3L,DUSP22,EGR1,ENO1,EPC1,ETV7,EXT1,FAS,FBL,FGR,FKBP11,FKBP4,FOSL2,GLA,HDAC1,HK1,HK2,HMMR,HSP90B1,HUWE1,ID2,ID3,IFI16,…
GO.0048732	gland development	16	0.0193	ENSP00000001008,ENSP00000175506,ENSP00000234091,ENSP00000262643,ENSP00000264731,ENSP00000286301,ENSP00000290573,ENSP00000319169,ENSP00000351905,ENSP00000352852,ENSP00000360266,ENSP00000370256,ENSP00000376943,ENSP00000377061,ENSP00000398632,ENSP00000419692	ASNS,BCL2L11,CCNE1,CD44,CSF1R,FKBP4,FOXC1,HK2,ID2,JUN,MDK,PLXNA1,PRMT5,RXRA,TGFBR2,TP63
GO.0007049	cell cycle	36	0.0194	ENSP00000234091,ENSP00000244741,ENSP00000245414,ENSP00000257904,ENSP00000261254,ENSP00000261479,ENSP00000262133,ENSP00000262643,ENSP00000262662,ENSP00000263036,ENSP00000263640,ENSP00000264731,ENSP00000267163,ENSP00000278616,ENSP00000299736,ENSP00000302886,ENSP00000303351,ENSP00000303706,ENSP00000305355,ENSP00000311368,ENSP00000312318,ENSP00000319664,ENSP00000329102,ENSP00000333873,ENSP00000353824…	ACVR1,AK1,ATM,BLCAP,CCND2,CCNE1,CDC14A,CDC25A,CDK4,CDKN1A,CDKN2C,CENPV,CIB1,HDAC1,ID2,IRF1,ITGB1,LIN9,LLGL2,MUC1,MYC,NEDD9,NUDC,OPTN,PA2G4,PIM3,POLD4,PPP3CA,PRKCB,PSMA6,PSMB5,PTPRC,RB1,RBL2,SSSCA1,TP63
GO.1903533	regulation of protein targeting	13	0.0196	ENSP00000164227,ENSP00000216797,ENSP00000244741,ENSP00000257724,ENSP00000258080,ENSP00000262854,ENSP00000266557,ENSP00000331152,ENSP00000333873,ENSP00000363641,ENSP00000370003,ENSP00000378323,ENSP00000412237	BCL3,BNIP3L,CD27,CDKN1A,CIB1,HTRA2,HUWE1,IL10,MDFIC,MXI1,NFKBIA,PPP3CA,TXN
GO.0060142	regulation of syncytium formation by plasma membrane fusion	4	0.0199	ENSP00000271324,ENSP00000305651,ENSP00000354394,ENSP00000354901	CD53,CXCL10,CXCL9,STAT1
GO.0071378	cellular response to growth hormone stimulus	4	0.0199	ENSP00000330341,ENSP00000341189,ENSP00000354394,ENSP00000360683	PTK2,PTPN1,SOCS3,STAT1
GO.0016568	chromatin modification	19	0.02	ENSP00000221801,ENSP00000227163,ENSP00000256996,ENSP00000262133,ENSP00000262854,ENSP00000263062,ENSP00000264731,ENSP00000267163,ENSP00000278616,ENSP00000296161,ENSP00000299736,ENSP00000300408,ENSP00000305355,ENSP00000319169,ENSP00000344724,ENSP00000358335,ENSP00000362649,ENSP00000367207,ENSP00000370343	ATM,CENPV,DDB2,DTX3L,EPC1,FBL,HDAC1,HUWE1,IRF4,MAP3K7,MYC,PHB,PRKCB,PRMT5,RB1,RBL2,SPI1,TOX2,TP63
GO.0001763	morphogenesis of a branching structure	10	0.0211	ENSP00000227163,ENSP00000263640,ENSP00000264731,ENSP00000330341,ENSP00000351905,ENSP00000358092,ENSP00000367207,ENSP00000377061,ENSP00000398632,ENSP00000412237	ACVR1,CD44,IL10,MYC,PLXNA1,PRDM1,SOCS3,SPI1,TGFBR2,TP63
GO.0035295	tube development	20	0.0216	ENSP00000227163,ENSP00000234091,ENSP00000244741,ENSP00000263640,ENSP00000264731,ENSP00000267163,ENSP00000286301,ENSP00000333122,ENSP00000351905,ENSP00000353401,ENSP00000354394,ENSP00000358092,ENSP00000358335,ENSP00000364217,ENSP00000367207,ENSP00000370256,ENSP00000376943,ENSP00000398632,ENSP00000419692,ENSP00000450560	ACVR1,AGER,BCL2L11,CD44,CDKN1A,CSF1R,CUX1,FOXC1,ID2,MAP3K7,MTHFD1,MYC,NR4A3,PRDM1,RB1,RXRA,SPI1,STAT1,TGFBR2,TP63
GO.0009743	response to carbohydrate	9	0.0217	ENSP00000239938,ENSP00000305355,ENSP00000309595,ENSP00000332816,ENSP00000351905,ENSP00000364217,ENSP00000378323,ENSP00000406738,ENSP00000445175	AGER,C10orf2,EGR1,LDHA,PPP3CA,PRKCB,PTK2B,SARM1,TGFBR2
GO.0018108	peptidyl-tyrosine phosphorylation	9	0.0217	ENSP00000215781,ENSP00000259089,ENSP00000286301,ENSP00000312741,ENSP00000332816,ENSP00000337825,ENSP00000341189,ENSP00000363115,ENSP00000398655	BLK,CAMKK2,CSF1R,FGR,ITK,LCK,OSM,PTK2,PTK2B
GO.0009749	response to glucose	8	0.0218	ENSP00000239938,ENSP00000309595,ENSP00000332816,ENSP00000351905,ENSP00000364217,ENSP00000378323,ENSP00000406738,ENSP00000445175	AGER,C10orf2,EGR1,LDHA,PPP3CA,PTK2B,SARM1,TGFBR2
GO.0048608	reproductive structure development	16	0.0222	ENSP00000001008,ENSP00000262643,ENSP00000264731,ENSP00000279873,ENSP00000303315,ENSP00000330341,ENSP00000341189,ENSP00000344724,ENSP00000357564,ENSP00000358092,ENSP00000362298,ENSP00000370256,ENSP00000376943,ENSP00000398632,ENSP00000412237,ENSP00000419692	ARID5B,BCL2L11,CCNE1,CD44,FKBP4,FOXC1,IL10,JUNB,PRDM1,PTK2,RAB13,RXRA,SGPL1,SOCS3,TOX2,TP63
GO.0072001	renal system development	12	0.0222	ENSP00000234091,ENSP00000239938,ENSP00000264731,ENSP00000279873,ENSP00000353401,ENSP00000354394,ENSP00000362298,ENSP00000363689,ENSP00000367207,ENSP00000370256,ENSP00000376943,ENSP00000398632	ARID5B,BCL2L11,CD44,CUX1,EGR1,FOXC1,ID2,ID3,MYC,SGPL1,STAT1,TP63
GO.0010939	regulation of necrotic cell death	4	0.0224	ENSP00000241261,ENSP00000263464,ENSP00000347979,ENSP00000358335	BIRC3,FAS,MAP3K7,TNFSF10
GO.0038123	toll-like receptor TLR1:TLR2 signaling pathway	6	0.0224	ENSP00000216797,ENSP00000284818,ENSP00000306245,ENSP00000333685,ENSP00000358335,ENSP00000360266	FOS,JUN,LY96,MAP3K7,MAPK11,NFKBIA
GO.0038124	toll-like receptor TLR6:TLR2 signaling pathway	6	0.0224	ENSP00000216797,ENSP00000284818,ENSP00000306245,ENSP00000333685,ENSP00000358335,ENSP00000360266	FOS,JUN,LY96,MAP3K7,MAPK11,NFKBIA
GO.0043516	regulation of DNA damage response, signal transduction by p53 class mediator	4	0.0224	ENSP00000009530,ENSP00000215754,ENSP00000278616,ENSP00000398632	ATM,CD44,CD74,MIF
GO.0043518	negative regulation of DNA damage response, signal transduction by p53 class mediator	3	0.0224	ENSP00000009530,ENSP00000215754,ENSP00000398632	CD44,CD74,MIF
GO.0043950	positive regulation of cAMP-mediated signaling	3	0.0224	ENSP00000305651,ENSP00000354901,ENSP00000362795	CXCL10,CXCL9,CXCR3
GO.0045651	positive regulation of macrophage differentiation	3	0.0224	ENSP00000234091,ENSP00000267163,ENSP00000312150	ID2,RB1,TRIB1
GO.0050688	regulation of defense response to virus	10	0.0224	ENSP00000177648,ENSP00000225698,ENSP00000237289,ENSP00000257696,ENSP00000263464,ENSP00000315997,ENSP00000337825,ENSP00000353238,ENSP00000369293,ENSP00000385057	ALPK1,APOBEC3G,BIRC3,C1QBP,HILPDA,IL2RA,LCK,LILRB1,SPN,TNFAIP3
GO.0033043	regulation of organelle organization	31	0.0228	ENSP00000177648,ENSP00000215781,ENSP00000225698,ENSP00000227163,ENSP00000232014,ENSP00000241261,ENSP00000254043,ENSP00000257572,ENSP00000258080,ENSP00000262854,ENSP00000267163,ENSP00000278616,ENSP00000286301,ENSP00000299736,ENSP00000302846,ENSP00000305416,ENSP00000317992,ENSP00000319169,ENSP00000332816,ENSP00000333873,ENSP00000341189,ENSP00000346697,ENSP00000353826,ENSP00000357380,ENSP00000357917…	ALPK1,ATM,BCL2L11,BCL6,BMF,BNIP3L,BRCA1,C1QBP,CENPV,CIB1,CSF1R,ETV6,HRK,HTRA2,HUWE1,KRT15,LONP1,MLLT11,MUC1,MYC,MYH11,NOC2L,OSM,PRMT5,PTGER4,PTK2,PTK2B,RB1,S1PR1,SPI1,TNFSF10
GO.0050708	regulation of protein secretion	15	0.0231	ENSP00000215754,ENSP00000226279,ENSP00000259089,ENSP00000286301,ENSP00000302846,ENSP00000306253,ENSP00000315997,ENSP00000353824,ENSP00000358511,ENSP00000363115,ENSP00000366729,ENSP00000370989,ENSP00000378323,ENSP00000378856,ENSP00000412237	BLK,CD274,CD38,CNR1,CSF1R,FGR,IL10,ITPR1,LGALS9,LILRB1,MIF,PIM3,PPP3CA,PTGER4,TNFRSF9
GO.1901564	organonitrogen compound metabolic process	41	0.0231	ENSP00000013034,ENSP00000175506,ENSP00000218516,ENSP00000222553,ENSP00000226253,ENSP00000229270,ENSP00000234590,ENSP00000252029,ENSP00000253792,ENSP00000258080,ENSP00000261622,ENSP00000280704,ENSP00000286648,ENSP00000289119,ENSP00000290573,ENSP00000306579,ENSP00000308895,ENSP00000320965,ENSP00000323696,ENSP00000332116,ENSP00000333667,ENSP00000344789,ENSP00000347170,ENSP00000347495,ENSP00000354532…	ABHD3,ACACA,ACLY,ACOT7,AK1,ALDOC,APOBEC3G,ASNS,B4GALT3,CARS,CD44,CERS6,CRTAP,CTH,DCK,ENO1,EXT1,FOXC1,GLA,GPI,HK1,HK2,HMMR,HTRA2,KDSR,LDHC,MTHFD1,NAMPT,NEIL1,NME1,PDE4B,PGK1,PNP,PPA1,SGPL1,SHMT2,SLC19A1,SLC7A5,TPI1,TYMP,WARS
GO.0030595	leukocyte chemotaxis	7	0.0233	ENSP00000302935,ENSP00000305651,ENSP00000332116,ENSP00000354901,ENSP00000362795,ENSP00000374443,ENSP00000412237	CXCL10,CXCL9,CXCR3,IL10,IL16,LYST,PDE4B
GO.0043525	positive regulation of neuron apoptotic process	5	0.0237	ENSP00000239938,ENSP00000278616,ENSP00000360266,ENSP00000364217,ENSP00000376943	AGER,ATM,BCL2L11,EGR1,JUN
GO.0034162	toll-like receptor 9 signaling pathway	6	0.024	ENSP00000216797,ENSP00000306245,ENSP00000321203,ENSP00000333685,ENSP00000358335,ENSP00000360266	FOS,JUN,MAP3K7,MAPK11,NFKBIA,TNIP2
GO.0033674	positive regulation of kinase activity	17	0.0241	ENSP00000009530,ENSP00000046794,ENSP00000215754,ENSP00000244741,ENSP00000257724,ENSP00000261254,ENSP00000286301,ENSP00000333685,ENSP00000333873,ENSP00000341189,ENSP00000351905,ENSP00000356346,ENSP00000360916,ENSP00000363115,ENSP00000363641,ENSP00000364217,ENSP00000378845	AGER,CCND2,CD74,CDKN1A,CIB1,CSF1R,FGR,LAT,LCP2,MAPK11,MDFIC,MIF,PTK2,PTPRC,TGFBR2,TXN,VAV2
GO.0061458	reproductive system development	16	0.0241	ENSP00000001008,ENSP00000262643,ENSP00000264731,ENSP00000279873,ENSP00000303315,ENSP00000330341,ENSP00000341189,ENSP00000344724,ENSP00000357564,ENSP00000358092,ENSP00000362298,ENSP00000370256,ENSP00000376943,ENSP00000398632,ENSP00000412237,ENSP00000419692	ARID5B,BCL2L11,CCNE1,CD44,FKBP4,FOXC1,IL10,JUNB,PRDM1,PTK2,RAB13,RXRA,SGPL1,SOCS3,TOX2,TP63
GO.0030855	epithelial cell differentiation	18	0.0243	ENSP00000226253,ENSP00000234091,ENSP00000244741,ENSP00000262265,ENSP00000263640,ENSP00000264731,ENSP00000278968,ENSP00000280612,ENSP00000305416,ENSP00000305422,ENSP00000353401,ENSP00000357564,ENSP00000358092,ENSP00000360266,ENSP00000362413,ENSP00000362649,ENSP00000363689,ENSP00000419692	ACVR1,ALDOC,CDKN1A,CEBPB,CUX1,HDAC1,ID2,ID3,JUN,PGK1,PIH1D1,PRDM1,RAB13,RXRA,S1PR1,SLC7A11,TAGLN,TP63
GO.1903827	regulation of cellular protein localization	18	0.0243	ENSP00000164227,ENSP00000216797,ENSP00000244741,ENSP00000257724,ENSP00000258080,ENSP00000260197,ENSP00000262854,ENSP00000266557,ENSP00000267163,ENSP00000303351,ENSP00000331152,ENSP00000333873,ENSP00000346697,ENSP00000360683,ENSP00000370003,ENSP00000376943,ENSP00000378323,ENSP00000412237	BCL2L11,BCL3,BMF,BNIP3L,CD27,CDKN1A,CIB1,HTRA2,HUWE1,IL10,ITGB1,MDFIC,MXI1,NFKBIA,PPP3CA,PTPN1,RB1,SORL1
GO.0042542	response to hydrogen peroxide	7	0.0245	ENSP00000237289,ENSP00000332816,ENSP00000333122,ENSP00000337825,ENSP00000360266,ENSP00000364217,ENSP00000445175	AGER,JUN,LCK,LDHA,NR4A3,PTK2B,TNFAIP3
GO.0045581	negative regulation of T cell differentiation	4	0.0249	ENSP00000009530,ENSP00000232014,ENSP00000245414,ENSP00000257600	BCL6,CD74,DTX1,IRF1
GO.0046777	protein autophosphorylation	10	0.0249	ENSP00000259089,ENSP00000278616,ENSP00000286301,ENSP00000312741,ENSP00000332816,ENSP00000337825,ENSP00000341189,ENSP00000353824,ENSP00000363115,ENSP00000398655	ATM,BLK,CAMKK2,CSF1R,FGR,ITK,LCK,PIM3,PTK2,PTK2B
GO.1903202	negative regulation of oxidative stress-induced cell death	4	0.0249	ENSP00000246957,ENSP00000258080,ENSP00000356022,ENSP00000363641	HTRA2,SOD2,TRAP1,TXN
GO.1901796	regulation of signal transduction by p53 class mediator	5	0.0256	ENSP00000009530,ENSP00000215754,ENSP00000278616,ENSP00000357380,ENSP00000398632	ATM,CD44,CD74,MIF,MUC1
GO.0051591	response to cAMP	7	0.0257	ENSP00000239938,ENSP00000303315,ENSP00000306245,ENSP00000332816,ENSP00000354394,ENSP00000360266,ENSP00000445175	EGR1,FOS,JUN,JUNB,LDHA,PTK2B,STAT1
GO.0006959	humoral immune response	8	0.0271	ENSP00000164227,ENSP00000221847,ENSP00000224337,ENSP00000225698,ENSP00000263851,ENSP00000368450,ENSP00000379658,ENSP00000405573	BCL3,BLNK,C1QBP,CD83,EBI3,ETV6,GPI,IL7
GO.0002360	T cell lineage commitment	3	0.0272	ENSP00000263851,ENSP00000286639,ENSP00000370343	BATF,IL7,IRF4
GO.0006978	DNA damage response, signal transduction by p53 class mediator resulting in transcription of p21 class mediator	3	0.0272	ENSP00000264731,ENSP00000357380,ENSP00000418960	BRCA1,MUC1,TP63
GO.0035067	negative regulation of histone acetylation	3	0.0272	ENSP00000227163,ENSP00000317992,ENSP00000418960	BRCA1,NOC2L,SPI1
GO.0050857	positive regulation of antigen receptor-mediated signaling pathway	3	0.0272	ENSP00000305355,ENSP00000337825,ENSP00000356346	LCK,PRKCB,PTPRC
GO.0032689	negative regulation of interferon-gamma production	4	0.028	ENSP00000225698,ENSP00000315997,ENSP00000370989,ENSP00000412237	C1QBP,CD274,IL10,LILRB1
GO.0043370	regulation of CD4-positive, alpha-beta T cell differentiation	4	0.028	ENSP00000232014,ENSP00000332049,ENSP00000368450,ENSP00000370343	BCL6,CD83,CD86,IRF4
GO.0009636	response to toxic substance	9	0.0281	ENSP00000175506,ENSP00000239938,ENSP00000244741,ENSP00000257904,ENSP00000258080,ENSP00000262947,ENSP00000280612,ENSP00000306245,ENSP00000347979	ASNS,C19orf10,CDK4,CDKN1A,EGR1,FAS,FOS,HTRA2,SLC7A11
GO.0010467	gene expression	84	0.0281	ENSP00000164227,ENSP00000221801,ENSP00000225698,ENSP00000227163,ENSP00000232014,ENSP00000234091,ENSP00000234590,ENSP00000239938,ENSP00000241261,ENSP00000243346,ENSP00000245414,ENSP00000248673,ENSP00000257600,ENSP00000257724,ENSP00000257818,ENSP00000257915,ENSP00000258080,ENSP00000260197,ENSP00000261479,ENSP00000262133,ENSP00000262265,ENSP00000263062,ENSP00000264716,ENSP00000264824,ENSP00000265351…	ARID5B,ATF3,BATF,BCL2L11,BCL3,BCL6,BRCA1,BTG2,C10orf2,C1QBP,CARS,CASZ1,CTNND1,CUX1,DDIT4,DTX1,EGR1,ENO1,EPC1,ETV7,FAS,FBL,FOSL2,FOXC1,GPI,HDAC1,HTRA2,ID2,ID3,IFI16,IKZF2,IL16,IRF1,IRF4,JUN,LAT,LBH,LCK,LIN9,LMO2,LTB,LY96,LYL1,MAFK,MAP3K7,MAPK11,MDFIC,MSC,MXI1,MYC,NHP2,NMI,NOC2L,NPM3,PA2G4,PARP14,PES1,PHB,PIH1D1,PPA1,PRDM1,PRKCB,PRMT5,PSMA6,PSMB5,RB1,RBL2,REL,RXRA,SORL1,SPI1,STAT1,TERT,TFCP2,TNFSF1…
GO.0001915	negative regulation of T cell mediated cytotoxicity	2	0.029	ENSP00000315997,ENSP00000356346	LILRB1,PTPRC
GO.0002906	negative regulation of mature B cell apoptotic process	2	0.029	ENSP00000009530,ENSP00000215754	CD74,MIF
GO.0038110	interleukin-2-mediated signaling pathway	2	0.029	ENSP00000216223,ENSP00000369293	IL2RA,IL2RB
GO.0045064	T-helper 2 cell differentiation	2	0.029	ENSP00000164227,ENSP00000286639	BATF,BCL3
GO.0051051	negative regulation of transport	17	0.029	ENSP00000009530,ENSP00000215781,ENSP00000216797,ENSP00000257724,ENSP00000302846,ENSP00000303909,ENSP00000305355,ENSP00000315997,ENSP00000331152,ENSP00000332816,ENSP00000353824,ENSP00000358511,ENSP00000363641,ENSP00000366729,ENSP00000378323,ENSP00000378856,ENSP00000412237	ABR,CD74,CNR1,IL10,LGALS9,LILRB1,MDFIC,MXI1,NFKBIA,OSM,PIM3,PPP3CA,PRKCB,PTGER4,PTK2B,TNFRSF9,TXN
GO.0071352	cellular response to interleukin-2	2	0.029	ENSP00000216223,ENSP00000369293	IL2RA,IL2RB
GO.0090240	positive regulation of histone H4 acetylation	2	0.029	ENSP00000357380,ENSP00000418960	BRCA1,MUC1
GO.1901164	negative regulation of trophoblast cell migration	2	0.029	ENSP00000218388,ENSP00000228945	ARHGDIB,TIMP1
GO.2001185	regulation of CD8-positive, alpha-beta T cell activation	2	0.029	ENSP00000245414,ENSP00000315997	IRF1,LILRB1
GO.0042476	odontogenesis	7	0.0297	ENSP00000264731,ENSP00000297991,ENSP00000360493,ENSP00000362649,ENSP00000363689,ENSP00000370256,ENSP00000376943	AQP3,BCL2L11,FOXC1,HDAC1,ID3,RUNX2,TP63
GO.0043542	endothelial cell migration	5	0.0297	ENSP00000303351,ENSP00000332816,ENSP00000341189,ENSP00000353731,ENSP00000357564	DPP4,ITGB1,PTK2,PTK2B,RAB13
GO.0097191	extrinsic apoptotic signaling pathway	7	0.0297	ENSP00000241261,ENSP00000266557,ENSP00000284818,ENSP00000333873,ENSP00000357917,ENSP00000365435,ENSP00000376943	BCL2L11,CD27,CIB1,LY96,MLLT11,TNFRSF1B,TNFSF10
GO.0000165	MAPK cascade	10	0.0301	ENSP00000257724,ENSP00000302846,ENSP00000306245,ENSP00000312150,ENSP00000312741,ENSP00000332816,ENSP00000333685,ENSP00000360266,ENSP00000360683,ENSP00000367207	CAMKK2,FOS,JUN,MAPK11,MDFIC,MYC,PTGER4,PTK2B,PTPN1,TRIB1
GO.0031571	mitotic G1 DNA damage checkpoint	6	0.0301	ENSP00000244741,ENSP00000261479,ENSP00000264731,ENSP00000278616,ENSP00000355325,ENSP00000357380	ATM,CDKN1A,MUC1,PSMA6,PSMB5,TP63
GO.0042306	regulation of protein import into nucleus	9	0.0301	ENSP00000164227,ENSP00000216797,ENSP00000244741,ENSP00000257724,ENSP00000266557,ENSP00000331152,ENSP00000363641,ENSP00000378323,ENSP00000412237	BCL3,CD27,CDKN1A,IL10,MDFIC,MXI1,NFKBIA,PPP3CA,TXN
GO.0044712	single-organism catabolic process	26	0.0301	ENSP00000217426,ENSP00000218516,ENSP00000225614,ENSP00000226253,ENSP00000229270,ENSP00000234590,ENSP00000252029,ENSP00000258317,ENSP00000263036,ENSP00000290573,ENSP00000299767,ENSP00000332116,ENSP00000337053,ENSP00000347170,ENSP00000349436,ENSP00000354532,ENSP00000359976,ENSP00000362013,ENSP00000362298,ENSP00000362413,ENSP00000367086,ENSP00000377492,ENSP00000384774,ENSP00000385057,ENSP00000398632…	ACOT7,ADAM15,AHCY,ALDOC,APOBEC3G,CD44,CTH,ENO1,GALK1,GLA,HK1,HK2,HMMR,HSP90B1,LDHA,NEIL1,NPL,OPTN,PDE4B,PGK1,PNP,SEL1L,SGPL1,TPI1,TRERF1,TYMP
GO.0046620	regulation of organ growth	6	0.0301	ENSP00000263851,ENSP00000333685,ENSP00000341189,ENSP00000351905,ENSP00000370256,ENSP00000376943	BCL2L11,FOXC1,IL7,MAPK11,PTK2,TGFBR2
GO.0046683	response to organophosphorus	8	0.0303	ENSP00000239938,ENSP00000299767,ENSP00000303315,ENSP00000306245,ENSP00000332816,ENSP00000354394,ENSP00000360266,ENSP00000445175	EGR1,FOS,HSP90B1,JUN,JUNB,LDHA,PTK2B,STAT1
GO.0043408	regulation of MAPK cascade	20	0.0305	ENSP00000009530,ENSP00000215754,ENSP00000215781,ENSP00000257724,ENSP00000260197,ENSP00000262947,ENSP00000266557,ENSP00000286301,ENSP00000300408,ENSP00000312150,ENSP00000319169,ENSP00000333685,ENSP00000333873,ENSP00000344352,ENSP00000345281,ENSP00000360683,ENSP00000364217,ENSP00000367207,ENSP00000378856,ENSP00000398632	AGER,ATF3,C19orf10,CD27,CD44,CD74,CIB1,CSF1R,DUSP22,LGALS9,MAPK11,MDFIC,MIF,MYC,OSM,PHB,PRMT5,PTPN1,SORL1,TRIB1
GO.0045058	T cell selection	4	0.0307	ENSP00000286639,ENSP00000347979,ENSP00000353238,ENSP00000370343	BATF,FAS,IRF4,SPN
GO.0045124	regulation of bone resorption	4	0.0307	ENSP00000226279,ENSP00000237289,ENSP00000286301,ENSP00000305416	CD38,CSF1R,S1PR1,TNFAIP3
GO.0003006	developmental process involved in reproduction	20	0.0309	ENSP00000001008,ENSP00000262643,ENSP00000263640,ENSP00000264731,ENSP00000278616,ENSP00000279873,ENSP00000303315,ENSP00000330341,ENSP00000332816,ENSP00000333873,ENSP00000341189,ENSP00000344724,ENSP00000357564,ENSP00000358092,ENSP00000362298,ENSP00000370256,ENSP00000376943,ENSP00000398632,ENSP00000412237,ENSP00000419692	ACVR1,ARID5B,ATM,BCL2L11,CCNE1,CD44,CIB1,FKBP4,FOXC1,IL10,JUNB,PRDM1,PTK2,PTK2B,RAB13,RXRA,SGPL1,SOCS3,TOX2,TP63
GO.1901654	response to ketone	8	0.0315	ENSP00000226279,ENSP00000244741,ENSP00000257904,ENSP00000262643,ENSP00000306245,ENSP00000330341,ENSP00000344789,ENSP00000364217	ACACA,AGER,CCNE1,CD38,CDK4,CDKN1A,FOS,SOCS3
GO.0009070	serine family amino acid biosynthetic process	3	0.0317	ENSP00000333667,ENSP00000359976,ENSP00000450560	CTH,MTHFD1,SHMT2
GO.0009165	nucleotide biosynthetic process	10	0.0317	ENSP00000013034,ENSP00000222553,ENSP00000280704,ENSP00000286648,ENSP00000318318,ENSP00000344789,ENSP00000354532,ENSP00000362249,ENSP00000367086,ENSP00000450560	ACACA,ACOT7,AK1,DCK,LDHC,MPI,MTHFD1,NAMPT,NME1,PNP
GO.0022414	reproductive process	32	0.0317	ENSP00000001008,ENSP00000222553,ENSP00000226279,ENSP00000232014,ENSP00000256015,ENSP00000262643,ENSP00000263640,ENSP00000264731,ENSP00000278616,ENSP00000279873,ENSP00000289431,ENSP00000303315,ENSP00000303351,ENSP00000306245,ENSP00000323696,ENSP00000330341,ENSP00000332816,ENSP00000333873,ENSP00000341189,ENSP00000344724,ENSP00000346442,ENSP00000351905,ENSP00000357564,ENSP00000358092,ENSP00000358511…	ACVR1,ARID5B,ATM,BCL2L11,BCL6,BTG1,CCNE1,CD38,CD44,CIB1,CNR1,CRTAP,ETV6,FKBP4,FOS,FOXC1,IL10,ITGB1,JUNB,LRMP,NAMPT,PRDM1,PTK2,PTK2B,RAB13,RXRA,SGPL1,SOCS3,SPATA2,TGFBR2,TOX2,TP63
GO.0030168	platelet activation	11	0.0317	ENSP00000046794,ENSP00000218388,ENSP00000280612,ENSP00000305355,ENSP00000306253,ENSP00000337825,ENSP00000341189,ENSP00000360683,ENSP00000360916,ENSP00000370007,ENSP00000378845	ITPR1,LAT,LCK,LCP2,PRKCB,PTK2,PTPN1,SLC7A11,TIMP1,TMSB4X,VAV2
GO.0030224	monocyte differentiation	3	0.0317	ENSP00000286301,ENSP00000357113,ENSP00000360266	CSF1R,IFI16,JUN
GO.0032693	negative regulation of interleukin-10 production	3	0.0317	ENSP00000315997,ENSP00000366729,ENSP00000370989	CD274,LILRB1,TNFRSF9
GO.0034104	negative regulation of tissue remodeling	3	0.0317	ENSP00000226279,ENSP00000237289,ENSP00000303909	ABR,CD38,TNFAIP3
GO.0045072	regulation of interferon-gamma biosynthetic process	3	0.0317	ENSP00000221847,ENSP00000291232,ENSP00000315997	EBI3,LILRB1,TNFRSF13C
GO.0070231	T cell apoptotic process	3	0.0317	ENSP00000347979,ENSP00000369293,ENSP00000376943	BCL2L11,FAS,IL2RA
GO.0070374	positive regulation of ERK1 and ERK2 cascade	8	0.0324	ENSP00000009530,ENSP00000215754,ENSP00000286301,ENSP00000300408,ENSP00000332816,ENSP00000333873,ENSP00000378856,ENSP00000398632	CD44,CD74,CIB1,CSF1R,LGALS9,MIF,PHB,PTK2B
GO.2001056	positive regulation of cysteine-type endopeptidase activity	8	0.0324	ENSP00000241261,ENSP00000258080,ENSP00000284818,ENSP00000337825,ENSP00000347979,ENSP00000357113,ENSP00000367207,ENSP00000378856	FAS,HTRA2,IFI16,LCK,LGALS9,LY96,MYC,TNFSF10
GO.0032507	maintenance of protein location in cell	6	0.0335	ENSP00000164227,ENSP00000216797,ENSP00000260197,ENSP00000331152,ENSP00000356224,ENSP00000412237	BCL3,IL10,MXI1,NFKBIA,SORL1,SYNE1
GO.0050663	cytokine secretion	4	0.0337	ENSP00000046794,ENSP00000263036,ENSP00000315997,ENSP00000354532	LCP2,LILRB1,OPTN,PNP
GO.0045667	regulation of osteoblast differentiation	7	0.0338	ENSP00000234091,ENSP00000263640,ENSP00000264731,ENSP00000305422,ENSP00000341189,ENSP00000360493,ENSP00000363689	ACVR1,CEBPB,ID2,ID3,PTK2,RUNX2,TP63
GO.1902041	regulation of extrinsic apoptotic signaling pathway via death domain receptors	5	0.0338	ENSP00000237289,ENSP00000241261,ENSP00000344352,ENSP00000347979,ENSP00000418960	ATF3,BRCA1,FAS,TNFAIP3,TNFSF10
GO.0007584	response to nutrient	9	0.0341	ENSP00000217426,ENSP00000262643,ENSP00000297991,ENSP00000305651,ENSP00000351905,ENSP00000358511,ENSP00000364217,ENSP00000419692,ENSP00000445175	AGER,AHCY,AQP3,CCNE1,CNR1,CXCL10,LDHA,RXRA,TGFBR2
GO.0033044	regulation of chromosome organization	10	0.0363	ENSP00000227163,ENSP00000232014,ENSP00000267163,ENSP00000278616,ENSP00000299736,ENSP00000317992,ENSP00000357380,ENSP00000367207,ENSP00000379658,ENSP00000418960	ATM,BCL6,BRCA1,CENPV,ETV6,MUC1,MYC,NOC2L,RB1,SPI1
GO.0002449	lymphocyte mediated immunity	7	0.0374	ENSP00000009530,ENSP00000164227,ENSP00000225698,ENSP00000266557,ENSP00000286639,ENSP00000347979,ENSP00000356540	BATF,BCL3,C1QBP,CD27,CD74,FAS,STX11
GO.0009164	nucleoside catabolic process	4	0.0374	ENSP00000217426,ENSP00000252029,ENSP00000354532,ENSP00000385057	AHCY,APOBEC3G,PNP,TYMP
GO.0046006	regulation of activated T cell proliferation	4	0.0374	ENSP00000332049,ENSP00000369293,ENSP00000370989,ENSP00000384432	CD274,CD86,ICOSLG,IL2RA
GO.0048525	negative regulation of viral process	6	0.0375	ENSP00000343990,ENSP00000354394,ENSP00000357113,ENSP00000360266,ENSP00000362649,ENSP00000385057	APOBEC3G,HDAC1,IFI16,JUN,STAT1,TRIM14
GO.0048568	embryonic organ development	16	0.0377	ENSP00000234091,ENSP00000257818,ENSP00000263640,ENSP00000303315,ENSP00000303909,ENSP00000305422,ENSP00000330341,ENSP00000333122,ENSP00000345492,ENSP00000351905,ENSP00000358092,ENSP00000360493,ENSP00000363689,ENSP00000370256,ENSP00000412237,ENSP00000450560	ABR,ACVR1,CEBPB,FOXC1,ID2,ID3,IL10,JUNB,LMO2,MTHFD1,NR4A3,PRDM1,RUNX2,SH2B3,SOCS3,TGFBR2
GO.0072522	purine-containing compound biosynthetic process	8	0.0383	ENSP00000013034,ENSP00000280704,ENSP00000286648,ENSP00000344789,ENSP00000354532,ENSP00000362249,ENSP00000367086,ENSP00000450560	ACACA,ACOT7,AK1,DCK,LDHC,MTHFD1,NME1,PNP
GO.0016070	RNA metabolic process	75	0.0384	ENSP00000164227,ENSP00000221801,ENSP00000225698,ENSP00000227163,ENSP00000232014,ENSP00000234091,ENSP00000234590,ENSP00000239938,ENSP00000243346,ENSP00000245414,ENSP00000248673,ENSP00000257600,ENSP00000257724,ENSP00000257818,ENSP00000257915,ENSP00000262133,ENSP00000262265,ENSP00000263062,ENSP00000264716,ENSP00000264824,ENSP00000267163,ENSP00000274606,ENSP00000278616,ENSP00000279873,ENSP00000286639…	APOBEC3G,ARID5B,ATF3,ATM,BATF,BCL3,BCL6,BRCA1,BTG2,C10orf2,C1QBP,CARS,CASZ1,CTNND1,CUX1,DDIT4,DTX1,EGR1,ENO1,EPC1,ETV7,FBL,FOSL2,FOXC1,GPI,HDAC1,ID2,ID3,IFI16,IKZF2,IL16,IRF1,IRF4,JUN,LBH,LIN9,LMO2,LYL1,MAFK,MAP3K7,MAPK11,MDFIC,MSC,MXI1,MYC,NHP2,NMI,NOC2L,NPM3,PA2G4,PARP14,PES1,PHB,PIH1D1,PPA1,PRDM1,PRKCB,PRMT5,RB1,RBL2,REL,RXRA,SPI1,STAT1,TERT,TFCP2,TNIP2,TOX2,TRERF1,TXN,WARS,ZC3H12D,ZFP36,ZHX2,…
GO.0002755	MyD88-dependent toll-like receptor signaling pathway	6	0.0397	ENSP00000216797,ENSP00000284818,ENSP00000306245,ENSP00000333685,ENSP00000358335,ENSP00000360266	FOS,JUN,LY96,MAP3K7,MAPK11,NFKBIA
GO.0016570	histone modification	13	0.0397	ENSP00000221801,ENSP00000227163,ENSP00000256996,ENSP00000262854,ENSP00000263062,ENSP00000278616,ENSP00000296161,ENSP00000300408,ENSP00000305355,ENSP00000319169,ENSP00000358335,ENSP00000362649,ENSP00000370343	ATM,DDB2,DTX3L,EPC1,FBL,HDAC1,HUWE1,IRF4,MAP3K7,PHB,PRKCB,PRMT5,SPI1
GO.0051224	negative regulation of protein transport	10	0.0399	ENSP00000216797,ENSP00000257724,ENSP00000302846,ENSP00000315997,ENSP00000331152,ENSP00000353824,ENSP00000363641,ENSP00000366729,ENSP00000378323,ENSP00000412237	IL10,LILRB1,MDFIC,MXI1,NFKBIA,PIM3,PPP3CA,PTGER4,TNFRSF9,TXN
GO.0090304	nucleic acid metabolic process	83	0.0401	ENSP00000013034,ENSP00000164227,ENSP00000221801,ENSP00000225698,ENSP00000227163,ENSP00000232014,ENSP00000234091,ENSP00000234590,ENSP00000239938,ENSP00000243346,ENSP00000245414,ENSP00000246949,ENSP00000248673,ENSP00000252029,ENSP00000257600,ENSP00000257724,ENSP00000257818,ENSP00000257915,ENSP00000262133,ENSP00000262265,ENSP00000262643,ENSP00000262854,ENSP00000263062,ENSP00000264716,ENSP00000264824…	APOBEC3G,ARID5B,ATF3,BCL3,BCL6,BTG2,C1QBP,CARS,CASZ1,CCNE1,CDC25A,CIB1,CTNND1,CUX1,DDIT4,DNASE1,DTX1,DTX3L,EGR1,ENO1,EPC1,ETV7,FBL,FOSL2,FOXC1,GPI,HDAC1,HUWE1,ID2,ID3,IFI16,IKZF2,IL16,IRF1,IRF4,JUN,LBH,LIN9,LMO2,LONP1,LYL1,MAFK,MAP3K7,MAPK11,MC1R,MDFIC,MSC,MXI1,MYC,NHP2,NME1,NMI,NOC2L,NPM3,PA2G4,PARP14,PARP9,PES1,PHB,PIH1D1,POLD4,PPA1,PRDM1,PRKCB,PRMT5,RB1,RBL2,REL,RXRA,SPI1,STAT1,TERT,TFCP2,TNIP…
GO.1903649	regulation of cytoplasmic transport	16	0.0401	ENSP00000164227,ENSP00000216797,ENSP00000244741,ENSP00000257724,ENSP00000258080,ENSP00000260197,ENSP00000262854,ENSP00000266557,ENSP00000305651,ENSP00000331152,ENSP00000332816,ENSP00000354901,ENSP00000362795,ENSP00000370003,ENSP00000378323,ENSP00000412237	BCL3,BNIP3L,CD27,CDKN1A,CXCL10,CXCL9,CXCR3,HTRA2,HUWE1,IL10,MDFIC,MXI1,NFKBIA,PPP3CA,PTK2B,SORL1
GO.0033157	regulation of intracellular protein transport	14	0.0405	ENSP00000164227,ENSP00000216797,ENSP00000244741,ENSP00000257724,ENSP00000258080,ENSP00000260197,ENSP00000262854,ENSP00000266557,ENSP00000331152,ENSP00000333873,ENSP00000360683,ENSP00000370003,ENSP00000378323,ENSP00000412237	BCL3,BNIP3L,CD27,CDKN1A,CIB1,HTRA2,HUWE1,IL10,MDFIC,MXI1,NFKBIA,PPP3CA,PTPN1,SORL1
GO.0001822	kidney development	11	0.041	ENSP00000234091,ENSP00000239938,ENSP00000279873,ENSP00000353401,ENSP00000354394,ENSP00000362298,ENSP00000363689,ENSP00000367207,ENSP00000370256,ENSP00000376943,ENSP00000398632	ARID5B,BCL2L11,CD44,CUX1,EGR1,FOXC1,ID2,ID3,MYC,SGPL1,STAT1
GO.0002053	positive regulation of mesenchymal cell proliferation	4	0.0411	ENSP00000264731,ENSP00000351905,ENSP00000354394,ENSP00000367207	MYC,STAT1,TGFBR2,TP63
GO.0009069	serine family amino acid metabolic process	4	0.0411	ENSP00000217426,ENSP00000333667,ENSP00000359976,ENSP00000450560	AHCY,CTH,MTHFD1,SHMT2
GO.0007050	cell cycle arrest	8	0.0413	ENSP00000244741,ENSP00000245414,ENSP00000262662,ENSP00000267163,ENSP00000278616,ENSP00000302886,ENSP00000362249,ENSP00000367207	AK1,ATM,CDKN1A,CDKN2C,IRF1,MYC,PA2G4,RB1
GO.0044702	single organism reproductive process	29	0.0415	ENSP00000001008,ENSP00000232014,ENSP00000256015,ENSP00000262643,ENSP00000263640,ENSP00000264731,ENSP00000278616,ENSP00000279873,ENSP00000289431,ENSP00000303315,ENSP00000303351,ENSP00000323696,ENSP00000330341,ENSP00000332816,ENSP00000333873,ENSP00000341189,ENSP00000344724,ENSP00000346442,ENSP00000351905,ENSP00000357564,ENSP00000358092,ENSP00000358511,ENSP00000362298,ENSP00000370256,ENSP00000376943…	ACVR1,ARID5B,ATM,BCL2L11,BCL6,BTG1,CCNE1,CD44,CIB1,CNR1,CRTAP,ETV6,FKBP4,FOXC1,IL10,ITGB1,JUNB,LRMP,PRDM1,PTK2,PTK2B,RAB13,RXRA,SGPL1,SOCS3,SPATA2,TGFBR2,TOX2,TP63
GO.0032642	regulation of chemokine production	5	0.0418	ENSP00000009530,ENSP00000215754,ENSP00000286301,ENSP00000378856,ENSP00000412237	CD74,CSF1R,IL10,LGALS9,MIF
GO.0034103	regulation of tissue remodeling	5	0.0418	ENSP00000226279,ENSP00000237289,ENSP00000286301,ENSP00000303909,ENSP00000305416	ABR,CD38,CSF1R,S1PR1,TNFAIP3
GO.0046651	lymphocyte proliferation	6	0.0418	ENSP00000221847,ENSP00000221972,ENSP00000315997,ENSP00000332049,ENSP00000356346,ENSP00000412237	CD79A,CD86,EBI3,IL10,LILRB1,PTPRC
GO.0090068	positive regulation of cell cycle process	11	0.0419	ENSP00000234091,ENSP00000244741,ENSP00000257904,ENSP00000261479,ENSP00000264731,ENSP00000267163,ENSP00000278616,ENSP00000299736,ENSP00000355325,ENSP00000357380,ENSP00000418960	ATM,BRCA1,CDK4,CDKN1A,CENPV,ID2,MUC1,PSMA6,PSMB5,RB1,TP63
GO.0019318	hexose metabolic process	9	0.0421	ENSP00000225614,ENSP00000226253,ENSP00000229270,ENSP00000234590,ENSP00000290573,ENSP00000344352,ENSP00000362413,ENSP00000384774,ENSP00000405573	ALDOC,ATF3,ENO1,GALK1,GPI,HK1,HK2,PGK1,TPI1
GO.0050730	regulation of peptidyl-tyrosine phosphorylation	10	0.0421	ENSP00000009530,ENSP00000215754,ENSP00000215781,ENSP00000286301,ENSP00000332816,ENSP00000337825,ENSP00000349977,ENSP00000360683,ENSP00000373301,ENSP00000398632	CD44,CD74,CSF1R,LCK,MIF,MVP,OSM,PTK2B,PTPN1,SH3BP5
GO.0009790	embryo development	27	0.0422	ENSP00000234091,ENSP00000257818,ENSP00000263640,ENSP00000264731,ENSP00000278616,ENSP00000303315,ENSP00000303909,ENSP00000305422,ENSP00000330341,ENSP00000333122,ENSP00000341189,ENSP00000345492,ENSP00000348384,ENSP00000351539,ENSP00000351905,ENSP00000358092,ENSP00000358335,ENSP00000360493,ENSP00000362649,ENSP00000363689,ENSP00000367446,ENSP00000370256,ENSP00000376943,ENSP00000412237,ENSP00000418960…	ABR,ACVR1,ATM,BCL2L11,BRCA1,CEBPB,EXT1,FOXC1,HDAC1,ID2,ID3,IL10,JUNB,LAMB3,LMO2,MAP3K7,MTHFD1,NR4A3,PRDM1,PTK2,RUNX2,RXRA,SH2B3,SOCS3,TGFBR2,TP63,ZNF238
GO.0051592	response to calcium ion	7	0.0423	ENSP00000297991,ENSP00000303315,ENSP00000306245,ENSP00000332816,ENSP00000360266,ENSP00000369858,ENSP00000378323	ALOX5AP,AQP3,FOS,JUN,JUNB,PPP3CA,PTK2B
GO.0006006	glucose metabolic process	8	0.0427	ENSP00000226253,ENSP00000229270,ENSP00000234590,ENSP00000290573,ENSP00000344352,ENSP00000362413,ENSP00000384774,ENSP00000405573	ALDOC,ATF3,ENO1,GPI,HK1,HK2,PGK1,TPI1
GO.0002677	negative regulation of chronic inflammatory response	2	0.0431	ENSP00000237289,ENSP00000412237	IL10,TNFAIP3
GO.0002740	negative regulation of cytokine secretion involved in immune response	2	0.0431	ENSP00000315997,ENSP00000412237	IL10,LILRB1
GO.0002861	regulation of inflammatory response to antigenic stimulus	3	0.0431	ENSP00000353238,ENSP00000358511,ENSP00000412237	CNR1,IL10,SPN
GO.0007565	female pregnancy	9	0.0431	ENSP00000001008,ENSP00000222553,ENSP00000226279,ENSP00000303315,ENSP00000306245,ENSP00000351905,ENSP00000358092,ENSP00000358511,ENSP00000419692	CD38,CNR1,FKBP4,FOS,JUNB,NAMPT,PRDM1,RXRA,TGFBR2
GO.0010739	positive regulation of protein kinase A signaling	2	0.0431	ENSP00000215754,ENSP00000451605	MC1R,MIF
GO.0022603	regulation of anatomical structure morphogenesis	25	0.0431	ENSP00000225698,ENSP00000232014,ENSP00000237289,ENSP00000256015,ENSP00000262947,ENSP00000271324,ENSP00000286301,ENSP00000291232,ENSP00000303909,ENSP00000305355,ENSP00000305651,ENSP00000333873,ENSP00000347495,ENSP00000351905,ENSP00000353401,ENSP00000354901,ENSP00000360493,ENSP00000362795,ENSP00000363115,ENSP00000364217,ENSP00000367207,ENSP00000378323,ENSP00000406738,ENSP00000418960,ENSP00000419692	ABR,AGER,BCL6,BRCA1,BTG1,C19orf10,C1QBP,CD53,CIB1,CSF1R,CUX1,CXCL10,CXCL9,CXCR3,FGR,MYC,PPP3CA,PRKCB,RUNX2,RXRA,SARM1,TGFBR2,TNFAIP3,TNFRSF13C,WARS
GO.0034242	negative regulation of syncytium formation by plasma membrane fusion	2	0.0431	ENSP00000305651,ENSP00000354394	CXCL10,STAT1
GO.0034465	response to carbon monoxide	2	0.0431	ENSP00000239938,ENSP00000412237	EGR1,IL10
GO.0044030	regulation of DNA methylation	3	0.0431	ENSP00000227163,ENSP00000319169,ENSP00000418960	BRCA1,PRMT5,SPI1
GO.0051000	positive regulation of nitric-oxide synthase activity	3	0.0431	ENSP00000264072,ENSP00000309572,ENSP00000332816	FCER2,PTK2B,TERT
GO.0061138	morphogenesis of a branching epithelium	9	0.0431	ENSP00000227163,ENSP00000263640,ENSP00000264731,ENSP00000330341,ENSP00000351905,ENSP00000367207,ENSP00000377061,ENSP00000398632,ENSP00000412237	ACVR1,CD44,IL10,MYC,PLXNA1,SOCS3,SPI1,TGFBR2,TP63
GO.0072538	T-helper 17 type immune response	2	0.0431	ENSP00000286639,ENSP00000370343	BATF,IRF4
GO.0072539	T-helper 17 cell differentiation	2	0.0431	ENSP00000286639,ENSP00000370343	BATF,IRF4
GO.1903427	negative regulation of reactive oxygen species biosynthetic process	3	0.0431	ENSP00000218516,ENSP00000246957,ENSP00000412237	GLA,IL10,TRAP1
GO.0046660	female sex differentiation	7	0.0435	ENSP00000262643,ENSP00000264731,ENSP00000279873,ENSP00000305422,ENSP00000344724,ENSP00000362298,ENSP00000370256	ARID5B,CCNE1,CEBPB,FOXC1,SGPL1,TOX2,TP63
GO.0043618	regulation of transcription from RNA polymerase II promoter in response to stress	5	0.0438	ENSP00000239938,ENSP00000305422,ENSP00000344352,ENSP00000357380,ENSP00000360266	ATF3,CEBPB,EGR1,JUN,MUC1
GO.0009059	macromolecule biosynthetic process	79	0.045	ENSP00000164227,ENSP00000225698,ENSP00000227163,ENSP00000232014,ENSP00000234091,ENSP00000234590,ENSP00000239938,ENSP00000243346,ENSP00000245414,ENSP00000252029,ENSP00000257600,ENSP00000257724,ENSP00000257818,ENSP00000257915,ENSP00000258317,ENSP00000262133,ENSP00000262265,ENSP00000262643,ENSP00000263062,ENSP00000264716,ENSP00000264824,ENSP00000267163,ENSP00000279873,ENSP00000281923,ENSP00000286639…	ARID5B,ATF3,B4GALT3,BATF,BCL3,BCL6,BRCA1,BTG2,C1QBP,CARS,CASZ1,CCNE1,CDC25A,CTNND1,CUX1,DDIT4,DTX1,EGR1,ENO1,EPC1,ETV7,EXT1,FOSL2,FOXC1,GPI,HDAC1,ID2,ID3,IFI16,IKZF2,IL10,IL16,IRF1,IRF4,JUN,LBH,LIN9,LMO2,LYL1,MAFK,MAP3K7,MAPK11,MDFIC,MGAT5,MPI,MSC,MUC1,MXI1,MYC,NMI,NOC2L,NPL,NPM3,PA2G4,PARP14,PHB,PIH1D1,POLD4,PPA1,PRDM1,PRKCB,PRMT5,PTPRC,RB1,RBL2,REL,RXRA,SPI1,STAT1,TERT,TFCP2,TNIP2,TOX2,TRERF1,T…
GO.0001816	cytokine production	7	0.0454	ENSP00000046794,ENSP00000263036,ENSP00000286639,ENSP00000295025,ENSP00000315997,ENSP00000354532,ENSP00000362795	BATF,CXCR3,LCP2,LILRB1,OPTN,PNP,REL
GO.0001952	regulation of cell-matrix adhesion	6	0.0454	ENSP00000232014,ENSP00000332816,ENSP00000333873,ENSP00000341189,ENSP00000349436,ENSP00000356515	ADAM15,BCL6,CIB1,PTK2,PTK2B,UTRN
GO.0002443	leukocyte mediated immunity	8	0.0454	ENSP00000009530,ENSP00000164227,ENSP00000225698,ENSP00000266557,ENSP00000286639,ENSP00000347979,ENSP00000356540,ENSP00000378845	BATF,BCL3,C1QBP,CD27,CD74,FAS,LAT,STX11
GO.0051384	response to glucocorticoid	8	0.0454	ENSP00000244741,ENSP00000262643,ENSP00000306245,ENSP00000330341,ENSP00000347979,ENSP00000352852,ENSP00000412237,ENSP00000419692	CCNE1,CDKN1A,FAS,FOS,IL10,MDK,RXRA,SOCS3
GO.0009163	nucleoside biosynthetic process	7	0.0476	ENSP00000013034,ENSP00000252029,ENSP00000280704,ENSP00000286648,ENSP00000344789,ENSP00000362249,ENSP00000367086	ACACA,ACOT7,AK1,DCK,LDHC,NME1,TYMP
GO.0031057	negative regulation of histone modification	4	0.0482	ENSP00000227163,ENSP00000317992,ENSP00000379658,ENSP00000418960	BRCA1,ETV6,NOC2L,SPI1
GO.0051402	neuron apoptotic process	4	0.0482	ENSP00000264731,ENSP00000267163,ENSP00000278616,ENSP00000347979	ATM,FAS,RB1,TP63
GO.0048738	cardiac muscle tissue development	8	0.0488	ENSP00000234091,ENSP00000263640,ENSP00000303351,ENSP00000305416,ENSP00000370256,ENSP00000370839,ENSP00000379616,ENSP00000419692	ACVR1,FOXC1,ID2,ITGB1,MYH11,RXRA,S1PR1,SGCB
GO.0000097	sulfur amino acid biosynthetic process	3	0.0496	ENSP00000217426,ENSP00000359976,ENSP00000450560	AHCY,CTH,MTHFD1
GO.0002719	negative regulation of cytokine production involved in immune response	3	0.0496	ENSP00000232014,ENSP00000315997,ENSP00000412237	BCL6,IL10,LILRB1
GO.0015936	coenzyme A metabolic process	3	0.0496	ENSP00000253792,ENSP00000344789,ENSP00000367086	ACACA,ACLY,ACOT7
GO.0015949	nucleobase-containing small molecule interconversion	3	0.0496	ENSP00000013034,ENSP00000362249,ENSP00000363641	AK1,NME1,TXN
GO.0032753	positive regulation of interleukin-4 production	3	0.0496	ENSP00000305422,ENSP00000332049,ENSP00000370343	CD86,CEBPB,IRF4

## Sheet: Molecular Function (GO)
#pathway ID	pathway description	observed gene count	false discovery rate	matching proteins in your network (IDs)	matching proteins in your network (labels)
GO.0005515	protein binding	144	1.73e-14	ENSP00000001008,ENSP00000009530,ENSP00000013034,ENSP00000057513,ENSP00000164227,ENSP00000215754,ENSP00000215781,ENSP00000216223,ENSP00000216797,ENSP00000218388,ENSP00000218516,ENSP00000219235,ENSP00000220597,ENSP00000222553,ENSP00000224337,ENSP00000225698,ENSP00000226253,ENSP00000227163,ENSP00000229270,ENSP00000234091,ENSP00000234590,ENSP00000237289,ENSP00000239938,ENSP00000241261,ENSP00000244741…	ACOT7,ACVR1,ADAM15,AGER,ALCAM,ALDOC,ALOX5AP,APOBEC3G,ATF3,ATM,BCL3,BLK,BLNK,BNIP3L,BRCA1,BTG1,C10orf2,C1QBP,CAMKK2,CARS,CCL22,CCND2,CCNE1,CD44,CD72,CD74,CDC25A,CDK4,CDKN1A,CDKN2C,CEBPB,CIB1,CRTAP,CSF1R,CSTB,CTNND1,CXCL10,CXCL9,CXCR3,DCK,DPP4,DTX1,DTX3L,EGR1,ENO1,ETV6,EXT1,FAM189B,FAS,FCER2,FGR,FKBP4,FOS,FOXC1,FSCN1,GLA,GPI,HDAC1,HILPDA,HLA-A,HSP90B1,HTRA2,ICOSLG,ID2,IFI16,IL10,IL2RA,IL2RB,IL7,IRF…
GO.0019899	enzyme binding	53	2.03e-06	ENSP00000216797,ENSP00000218388,ENSP00000224337,ENSP00000229270,ENSP00000234590,ENSP00000237289,ENSP00000239938,ENSP00000244741,ENSP00000246957,ENSP00000248673,ENSP00000256015,ENSP00000257600,ENSP00000260197,ENSP00000261254,ENSP00000261464,ENSP00000262662,ENSP00000263036,ENSP00000265351,ENSP00000267163,ENSP00000291568,ENSP00000299767,ENSP00000300408,ENSP00000302886,ENSP00000303351,ENSP00000303706…	BLNK,BRCA1,BTG1,C10orf2,CCND2,CDC25A,CDKN1A,CDKN2C,CIB1,CSTB,DPP4,DTX1,EGR1,ENO1,FAS,FGR,GPI,HDAC1,HSP90B1,ITGB1,JUN,LAT,LCK,LILRB1,LONP1,MC1R,MVP,NFKBIA,NSF,OPTN,PA2G4,PHB,PPP3CA,PRKCB,PTK2,PTPN1,PTPRC,RB1,RXRA,SKAP1,SORL1,STAT1,TIMP1,TNFAIP3,TNFRSF1B,TNIP2,TPI1,TRAF5,TRAP1,TRIB1,UTRN,XPO5,ZFP36
GO.0005102	receptor binding	46	4.52e-06	ENSP00000009530,ENSP00000215754,ENSP00000215781,ENSP00000218388,ENSP00000218516,ENSP00000219235,ENSP00000222553,ENSP00000224337,ENSP00000225698,ENSP00000241261,ENSP00000246957,ENSP00000252029,ENSP00000257600,ENSP00000257696,ENSP00000259089,ENSP00000259633,ENSP00000262643,ENSP00000263851,ENSP00000264072,ENSP00000267163,ENSP00000299767,ENSP00000300408,ENSP00000305355,ENSP00000305416,ENSP00000305651…	ADAM15,ALCAM,BLK,BLNK,BRCA1,C1QBP,CCL22,CCNE1,CD72,CD74,CTNND1,CXCL10,CXCL9,DPP4,DTX1,FCER2,FGR,GLA,HILPDA,HLA-A,HSP90B1,ICOSLG,IL10,IL7,LCK,LILRB1,LTB,MDK,MIF,NAMPT,OSM,PHB,PRKCB,PTK2,PTK2B,PTPN1,RB1,RXRA,S1PR1,STAT1,TGFBR2,TIMP1,TNFSF10,TRAP1,TYMP,UTRN
GO.0044212	transcription regulatory region DNA binding	31	5.71e-05	ENSP00000227163,ENSP00000245414,ENSP00000257818,ENSP00000264716,ENSP00000264731,ENSP00000264824,ENSP00000267163,ENSP00000279873,ENSP00000286639,ENSP00000295025,ENSP00000300408,ENSP00000303315,ENSP00000306245,ENSP00000319169,ENSP00000321445,ENSP00000341843,ENSP00000344903,ENSP00000353401,ENSP00000353826,ENSP00000354394,ENSP00000357113,ENSP00000357380,ENSP00000358092,ENSP00000360266,ENSP00000360493…	ARID5B,BATF,BRCA1,CUX1,ETV7,FOS,FOSL2,FOXC1,HDAC1,IFI16,IRF1,IRF4,JUN,JUNB,LMO2,LONP1,LYL1,MAFK,MSC,MUC1,MYC,PHB,PRDM1,PRMT5,RB1,REL,RUNX2,RXRA,SPI1,STAT1,TP63
GO.0000976	transcription regulatory region sequence-specific DNA binding	27	0.000103	ENSP00000227163,ENSP00000232014,ENSP00000245414,ENSP00000257818,ENSP00000264716,ENSP00000264824,ENSP00000279873,ENSP00000286639,ENSP00000295025,ENSP00000303315,ENSP00000306245,ENSP00000319169,ENSP00000321445,ENSP00000341843,ENSP00000344903,ENSP00000353401,ENSP00000354394,ENSP00000357113,ENSP00000357380,ENSP00000358092,ENSP00000360266,ENSP00000360493,ENSP00000362649,ENSP00000367207,ENSP00000370256…	ARID5B,BATF,BCL6,CUX1,ETV7,FOS,FOSL2,FOXC1,HDAC1,IFI16,IRF1,IRF4,JUN,JUNB,LMO2,LYL1,MAFK,MSC,MUC1,MYC,PRDM1,PRMT5,REL,RUNX2,RXRA,SPI1,STAT1
GO.0000977	RNA polymerase II regulatory region sequence-specific DNA binding	24	0.000491	ENSP00000227163,ENSP00000232014,ENSP00000245414,ENSP00000257818,ENSP00000264716,ENSP00000264824,ENSP00000279873,ENSP00000286639,ENSP00000295025,ENSP00000303315,ENSP00000306245,ENSP00000321445,ENSP00000341843,ENSP00000353401,ENSP00000354394,ENSP00000357113,ENSP00000357380,ENSP00000358092,ENSP00000360266,ENSP00000360493,ENSP00000367207,ENSP00000370256,ENSP00000370343,ENSP00000419692	ARID5B,BATF,BCL6,CUX1,ETV7,FOS,FOSL2,FOXC1,IFI16,IRF1,IRF4,JUN,JUNB,LMO2,LYL1,MSC,MUC1,MYC,PRDM1,REL,RUNX2,RXRA,SPI1,STAT1
GO.0001228	transcriptional activator activity, RNA polymerase II transcription regulatory region sequence-specific binding	19	0.000491	ENSP00000227163,ENSP00000239938,ENSP00000245414,ENSP00000257818,ENSP00000264731,ENSP00000286639,ENSP00000295025,ENSP00000303315,ENSP00000305422,ENSP00000306245,ENSP00000333122,ENSP00000344352,ENSP00000353401,ENSP00000360266,ENSP00000360493,ENSP00000367207,ENSP00000370256,ENSP00000370343,ENSP00000379658	ATF3,BATF,CEBPB,CUX1,EGR1,ETV6,FOS,FOXC1,IRF1,IRF4,JUN,JUNB,LMO2,MYC,NR4A3,REL,RUNX2,SPI1,TP63
GO.0005488	binding	207	0.000491	ENSP00000009530,ENSP00000013034,ENSP00000057513,ENSP00000085219,ENSP00000175506,ENSP00000177648,ENSP00000215754,ENSP00000215781,ENSP00000216223,ENSP00000216797,ENSP00000217426,ENSP00000218388,ENSP00000219235,ENSP00000220597,ENSP00000221801,ENSP00000224337,ENSP00000225614,ENSP00000225698,ENSP00000226253,ENSP00000227163,ENSP00000228434,ENSP00000229270,ENSP00000234091,ENSP00000237289,ENSP00000239938…	ABCA2,ACACA,ACLY,ACOT7,ACVR1,ADAM15,AGER,AHCY,AK1,AKT3,ALCAM,ALDOC,ALOX5AP,ALPK1,APOBEC3G,ARID5B,ASNS,ATM,B4GALT3,BCS1L,BIRC3,BLK,BLNK,BNIP3L,BRCA1,BTG1,C10orf2,C1QBP,CAMKK2,CARS,CASZ1,CCL22,CCND2,CCNE1,CD22,CD44,CD69,CD72,CD74,CDC25A,CDK4,CDKN1A,CDKN2C,CERS6,CIB1,CLEC2D,CNR1,CRTAP,CSF1R,CSTB,CTH,CTNND1,CXCL10,CXCL9,CXCR3,CYTH1,DCK,DDB2,DPP4,EGR1,ETV7,EXT1,FAM189B,FAS,FBL,FCER2,FGR,FKBP11,FOS,FOS…
GO.0019900	kinase binding	22	0.000785	ENSP00000224337,ENSP00000246957,ENSP00000248673,ENSP00000256015,ENSP00000261254,ENSP00000262662,ENSP00000267163,ENSP00000303706,ENSP00000305355,ENSP00000312150,ENSP00000321203,ENSP00000337825,ENSP00000338171,ENSP00000341189,ENSP00000347979,ENSP00000349977,ENSP00000356346,ENSP00000356515,ENSP00000360683,ENSP00000363115,ENSP00000378845,ENSP00000381293	BLNK,BTG1,CCND2,CDC25A,CDKN2C,FAS,FGR,LAT,LCK,MVP,NSF,PRKCB,PTK2,PTPN1,PTPRC,RB1,SKAP1,TNIP2,TRAP1,TRIB1,UTRN,ZFP36
GO.0008134	transcription factor binding	21	0.00116	ENSP00000164227,ENSP00000216797,ENSP00000225698,ENSP00000227163,ENSP00000257724,ENSP00000257818,ENSP00000261479,ENSP00000267163,ENSP00000303315,ENSP00000306245,ENSP00000309572,ENSP00000312150,ENSP00000317992,ENSP00000357113,ENSP00000360266,ENSP00000362013,ENSP00000362649,ENSP00000367207,ENSP00000370256,ENSP00000370343,ENSP00000419692	BCL3,C1QBP,FOS,FOXC1,HDAC1,IFI16,IRF4,JUN,JUNB,LMO2,MDFIC,MYC,NFKBIA,NOC2L,PSMA6,RB1,RXRA,SPI1,TERT,TRERF1,TRIB1
GO.0000982	transcription factor activity, RNA polymerase II core promoter proximal region sequence-specific binding	18	0.00214	ENSP00000227163,ENSP00000239938,ENSP00000245414,ENSP00000264731,ENSP00000286639,ENSP00000290551,ENSP00000303315,ENSP00000305422,ENSP00000306245,ENSP00000333122,ENSP00000344352,ENSP00000357113,ENSP00000358092,ENSP00000360266,ENSP00000360493,ENSP00000367207,ENSP00000370343,ENSP00000379658	ATF3,BATF,BTG2,CEBPB,EGR1,ETV6,FOS,IFI16,IRF1,IRF4,JUN,JUNB,MYC,NR4A3,PRDM1,RUNX2,SPI1,TP63
GO.0043565	sequence-specific DNA binding	32	0.00261	ENSP00000227163,ENSP00000232014,ENSP00000245414,ENSP00000257818,ENSP00000257915,ENSP00000264716,ENSP00000264731,ENSP00000264824,ENSP00000279873,ENSP00000295025,ENSP00000303315,ENSP00000306245,ENSP00000309572,ENSP00000319169,ENSP00000321445,ENSP00000333122,ENSP00000341843,ENSP00000344903,ENSP00000351539,ENSP00000353401,ENSP00000353826,ENSP00000354394,ENSP00000357113,ENSP00000357380,ENSP00000358092…	ARID5B,BCL6,CUX1,ETV7,FOS,FOSL2,FOXC1,HDAC1,IFI16,IRF1,IRF4,JUN,JUNB,LMO2,LONP1,LYL1,MAFK,MSC,MUC1,MYC,NR4A3,PRDM1,PRMT5,REL,RUNX2,RXRA,SPI1,STAT1,TERT,TFCP2,TP63,ZNF238
GO.0060089	molecular transducer activity	51	0.00305	ENSP00000009530,ENSP00000216223,ENSP00000221847,ENSP00000221972,ENSP00000228434,ENSP00000240618,ENSP00000259633,ENSP00000260197,ENSP00000261340,ENSP00000261464,ENSP00000261652,ENSP00000263932,ENSP00000264122,ENSP00000264260,ENSP00000266557,ENSP00000284311,ENSP00000284818,ENSP00000286301,ENSP00000290200,ENSP00000302846,ENSP00000303351,ENSP00000305416,ENSP00000306253,ENSP00000315997,ENSP00000320936…	CBLB,CD27,CD69,CD72,CD74,CD79A,CD79B,CD86,CLEC2D,CNR1,CSF1R,DPP4,EBI3,GPR15,HTR3A,IL10RB,IL15RA,IL17RA,IL18RAP,IL2RA,IL2RB,ITGB1,ITPR1,KLRK1,LGALS9,LILRB1,LY75,LY9,LY96,MAP3K7,MAPK11,MC1R,NR4A3,PLXNA1,PTGER4,PTK2,PTPRC,RXRA,S1PR1,SH2B3,SLC1A5,SORL1,SPN,STAT1,TGFBR2,TNFRSF13B,TNFRSF1B,TNFRSF6B,TNFRSF8,TNFRSF9,TRAF5
GO.0004872	receptor activity	44	0.00341	ENSP00000009530,ENSP00000216223,ENSP00000221847,ENSP00000221972,ENSP00000228434,ENSP00000240618,ENSP00000259633,ENSP00000260197,ENSP00000261340,ENSP00000261652,ENSP00000263932,ENSP00000264260,ENSP00000266557,ENSP00000284311,ENSP00000284818,ENSP00000286301,ENSP00000290200,ENSP00000302846,ENSP00000303351,ENSP00000305416,ENSP00000306253,ENSP00000315997,ENSP00000320936,ENSP00000332049,ENSP00000332816…	CD27,CD69,CD72,CD74,CD79A,CD79B,CD86,CLEC2D,CNR1,CSF1R,DPP4,EBI3,GPR15,HTR3A,IL10RB,IL15RA,IL17RA,IL18RAP,IL2RA,IL2RB,ITGB1,ITPR1,KLRK1,LILRB1,LY75,LY9,LY96,MC1R,NR4A3,PLXNA1,PTGER4,PTK2B,PTPRC,RXRA,S1PR1,SLC1A5,SORL1,SPN,TGFBR2,TNFRSF13B,TNFRSF1B,TNFRSF6B,TNFRSF8,TNFRSF9
GO.0019955	cytokine binding	8	0.00341	ENSP00000009530,ENSP00000216223,ENSP00000248673,ENSP00000263640,ENSP00000286301,ENSP00000351905,ENSP00000362795,ENSP00000369293	ACVR1,CD74,CSF1R,CXCR3,IL2RA,IL2RB,TGFBR2,ZFP36
GO.0019901	protein kinase binding	19	0.00355	ENSP00000224337,ENSP00000246957,ENSP00000248673,ENSP00000261254,ENSP00000262662,ENSP00000303706,ENSP00000305355,ENSP00000312150,ENSP00000321203,ENSP00000337825,ENSP00000338171,ENSP00000341189,ENSP00000349977,ENSP00000356346,ENSP00000356515,ENSP00000360683,ENSP00000363115,ENSP00000378845,ENSP00000381293	BLNK,CCND2,CDC25A,CDKN2C,FGR,LAT,LCK,MVP,NSF,PRKCB,PTK2,PTPN1,PTPRC,SKAP1,TNIP2,TRAP1,TRIB1,UTRN,ZFP36
GO.0030554	adenyl nucleotide binding	47	0.00407	ENSP00000001008,ENSP00000013034,ENSP00000175506,ENSP00000177648,ENSP00000217426,ENSP00000225614,ENSP00000246957,ENSP00000253792,ENSP00000257904,ENSP00000259089,ENSP00000263093,ENSP00000263640,ENSP00000263826,ENSP00000278616,ENSP00000286301,ENSP00000286648,ENSP00000290573,ENSP00000299767,ENSP00000305355,ENSP00000309595,ENSP00000312741,ENSP00000332116,ENSP00000332816,ENSP00000333685,ENSP00000337825…	ABCA2,ACACA,ACLY,ACVR1,AHCY,AK1,AKT3,ALPK1,ASNS,ATM,BCS1L,BLK,C10orf2,CAMKK2,CARS,CDK4,CSF1R,DCK,FGR,FKBP4,GALK1,HK1,HK2,HSP90B1,ITK,LCK,LONP1,MAP3K7,MAPK11,MTHFD1,MYH11,NAIP,NME1,NSF,PDE4B,PGK1,PIM3,PIP4K2A,PRKCB,PTK2,PTK2B,RUNX2,SLC27A5,TGFBR2,TRAP1,UCK2,WARS
GO.0000978	RNA polymerase II core promoter proximal region sequence-specific DNA binding	16	0.0041	ENSP00000227163,ENSP00000245414,ENSP00000286639,ENSP00000303315,ENSP00000305422,ENSP00000306245,ENSP00000344352,ENSP00000354394,ENSP00000357113,ENSP00000357380,ENSP00000358092,ENSP00000360266,ENSP00000360493,ENSP00000367207,ENSP00000370343,ENSP00000379658	ATF3,BATF,CEBPB,ETV6,FOS,IFI16,IRF1,IRF4,JUN,JUNB,MUC1,MYC,PRDM1,RUNX2,SPI1,STAT1
GO.0000989	transcription factor activity, transcription factor binding	24	0.00473	ENSP00000225698,ENSP00000234590,ENSP00000243346,ENSP00000256015,ENSP00000257600,ENSP00000257818,ENSP00000262643,ENSP00000264731,ENSP00000267163,ENSP00000303315,ENSP00000305355,ENSP00000314709,ENSP00000317992,ENSP00000319169,ENSP00000321445,ENSP00000331152,ENSP00000344352,ENSP00000357380,ENSP00000360266,ENSP00000362013,ENSP00000362649,ENSP00000363689,ENSP00000418960,ENSP00000419692	ATF3,BRCA1,BTG1,C1QBP,CCNE1,DTX1,ENO1,HDAC1,ID3,JUN,JUNB,LMO2,MSC,MUC1,MXI1,NMI,NOC2L,PRKCB,PRMT5,RB1,RXRA,TP63,TRERF1,ZHX2
GO.0001077	transcriptional activator activity, RNA polymerase II core promoter proximal region sequence-specific binding	14	0.00473	ENSP00000227163,ENSP00000239938,ENSP00000245414,ENSP00000264731,ENSP00000286639,ENSP00000303315,ENSP00000305422,ENSP00000306245,ENSP00000333122,ENSP00000360266,ENSP00000360493,ENSP00000367207,ENSP00000370343,ENSP00000379658	BATF,CEBPB,EGR1,ETV6,FOS,IRF1,IRF4,JUN,JUNB,MYC,NR4A3,RUNX2,SPI1,TP63
GO.0042169	SH2 domain binding	5	0.00486	ENSP00000220597,ENSP00000315997,ENSP00000337825,ENSP00000338171,ENSP00000341189	LCK,LILRB1,PAG1,PTK2,SKAP1
GO.0016301	kinase activity	28	0.00514	ENSP00000013034,ENSP00000177648,ENSP00000225614,ENSP00000244741,ENSP00000257904,ENSP00000259089,ENSP00000262643,ENSP00000263640,ENSP00000263826,ENSP00000278616,ENSP00000286301,ENSP00000286648,ENSP00000290573,ENSP00000305355,ENSP00000312741,ENSP00000332816,ENSP00000333685,ENSP00000337825,ENSP00000341189,ENSP00000351905,ENSP00000353824,ENSP00000356853,ENSP00000362249,ENSP00000362413,ENSP00000363115…	ACVR1,AK1,AKT3,ALPK1,ATM,BLK,CAMKK2,CCNE1,CDK4,CDKN1A,CSF1R,DCK,FGR,GALK1,HK1,HK2,ITK,LCK,MAPK11,NME1,PGK1,PIM3,PIP4K2A,PRKCB,PTK2,PTK2B,TGFBR2,UCK2
GO.0016740	transferase activity	56	0.00514	ENSP00000013034,ENSP00000177648,ENSP00000221801,ENSP00000222553,ENSP00000225614,ENSP00000226279,ENSP00000237289,ENSP00000244741,ENSP00000253792,ENSP00000257904,ENSP00000259089,ENSP00000261464,ENSP00000262643,ENSP00000262854,ENSP00000263464,ENSP00000263640,ENSP00000263826,ENSP00000264122,ENSP00000278616,ENSP00000281923,ENSP00000286301,ENSP00000286648,ENSP00000290573,ENSP00000296161,ENSP00000305355…	ACLY,ACVR1,AK1,AKT3,ALPK1,ATM,B4GALT3,BIRC3,BLK,BRCA1,CAMKK2,CBLB,CCNE1,CD38,CDK4,CDKN1A,CERS6,CSF1R,DCK,DTX3L,EXT1,FBL,FGR,GALK1,HK1,HK2,HUWE1,IRF4,ITK,LCK,MAPK11,MGAT5,MYLIP,NAIP,NAMPT,NME1,PARP14,PARP9,PGK1,PIM3,PIP4K2A,PNP,POLD4,PRDM1,PRKCB,PRMT5,PTK2,PTK2B,RNF213,SHMT2,TERT,TGFBR2,TNFAIP3,TRAF5,TRIB1,UCK2
GO.0032559	adenyl ribonucleotide binding	46	0.00514	ENSP00000001008,ENSP00000013034,ENSP00000175506,ENSP00000177648,ENSP00000225614,ENSP00000246957,ENSP00000253792,ENSP00000257904,ENSP00000259089,ENSP00000263093,ENSP00000263640,ENSP00000263826,ENSP00000278616,ENSP00000286301,ENSP00000286648,ENSP00000290573,ENSP00000299767,ENSP00000305355,ENSP00000309595,ENSP00000312741,ENSP00000332116,ENSP00000332816,ENSP00000333685,ENSP00000337825,ENSP00000341189…	ABCA2,ACACA,ACLY,ACVR1,AK1,AKT3,ALPK1,ASNS,ATM,BCS1L,BLK,C10orf2,CAMKK2,CARS,CDK4,CSF1R,DCK,FGR,FKBP4,GALK1,HK1,HK2,HSP90B1,ITK,LCK,LONP1,MAP3K7,MAPK11,MTHFD1,MYH11,NAIP,NME1,NSF,PDE4B,PGK1,PIM3,PIP4K2A,PRKCB,PTK2,PTK2B,RUNX2,SLC27A5,TGFBR2,TRAP1,UCK2,WARS
GO.1901363	heterocyclic compound binding	121	0.00514	ENSP00000013034,ENSP00000164227,ENSP00000175506,ENSP00000177648,ENSP00000217426,ENSP00000221801,ENSP00000225614,ENSP00000225698,ENSP00000227163,ENSP00000234590,ENSP00000237289,ENSP00000245414,ENSP00000246957,ENSP00000248673,ENSP00000253792,ENSP00000256996,ENSP00000257818,ENSP00000257904,ENSP00000257915,ENSP00000259089,ENSP00000259818,ENSP00000261479,ENSP00000262133,ENSP00000262854,ENSP00000263093…	ABCA2,ACACA,ACLY,ACVR1,AHCY,AK1,AKT3,ALPK1,APOBEC3G,ARID5B,ASNS,ATM,BCL3,BCS1L,BLK,BRCA1,C10orf2,C1QBP,CAMKK2,CARS,CASZ1,CDK4,CERS6,CSF1R,CSTB,CTH,CUX1,DCK,DDB2,ENO1,ETV7,FBL,FGR,FKBP11,FOS,FOSL2,FOXC1,FSCN1,GALK1,HDAC1,HIST1H1C,HK1,HK2,HSP90B1,HTR3A,HUWE1,IFI16,IKZF2,IRF1,IRF4,ITK,JUN,JUNB,LCK,LDHA,LMO2,LONP1,LYL1,MAFK,MAP3K7,MAPK11,MSC,MTHFD1,MUC1,MXI1,MYC,MYH11,NAIP,NEIL1,NHP2,NIN,NME1,NOC2L,N…
GO.0005524	ATP binding	45	0.00539	ENSP00000001008,ENSP00000013034,ENSP00000175506,ENSP00000177648,ENSP00000225614,ENSP00000246957,ENSP00000253792,ENSP00000257904,ENSP00000259089,ENSP00000263093,ENSP00000263640,ENSP00000263826,ENSP00000278616,ENSP00000286301,ENSP00000286648,ENSP00000290573,ENSP00000299767,ENSP00000305355,ENSP00000309595,ENSP00000312741,ENSP00000332816,ENSP00000333685,ENSP00000337825,ENSP00000341189,ENSP00000344155…	ABCA2,ACACA,ACLY,ACVR1,AK1,AKT3,ALPK1,ASNS,ATM,BCS1L,BLK,C10orf2,CAMKK2,CARS,CDK4,CSF1R,DCK,FGR,FKBP4,GALK1,HK1,HK2,HSP90B1,ITK,LCK,LONP1,MAP3K7,MAPK11,MTHFD1,MYH11,NAIP,NME1,NSF,PGK1,PIM3,PIP4K2A,PRKCB,PTK2,PTK2B,RUNX2,SLC27A5,TGFBR2,TRAP1,UCK2,WARS
GO.0097159	organic cyclic compound binding	122	0.00539	ENSP00000013034,ENSP00000164227,ENSP00000175506,ENSP00000177648,ENSP00000217426,ENSP00000221801,ENSP00000225614,ENSP00000225698,ENSP00000227163,ENSP00000234590,ENSP00000237289,ENSP00000245414,ENSP00000246957,ENSP00000248673,ENSP00000253792,ENSP00000256996,ENSP00000257818,ENSP00000257904,ENSP00000257915,ENSP00000259089,ENSP00000259818,ENSP00000261479,ENSP00000262133,ENSP00000262854,ENSP00000263093…	ABCA2,ACACA,ACLY,ACVR1,AHCY,AK1,AKT3,ALPK1,APOBEC3G,ARID5B,ASNS,ATM,BCL3,BCS1L,BLK,BRCA1,C10orf2,C1QBP,CAMKK2,CARS,CASZ1,CDK4,CERS6,CSF1R,CSTB,CTH,CUX1,DCK,DDB2,ENO1,ETV7,FBL,FGR,FKBP11,FOS,FOSL2,FOXC1,FSCN1,GALK1,HDAC1,HIST1H1C,HK1,HK2,HSP90B1,HTR3A,HUWE1,IFI16,IKZF2,IRF1,IRF4,ITK,JUN,JUNB,LCK,LDHA,LMO2,LONP1,LYL1,MAFK,MAP3K7,MAPK11,MSC,MTHFD1,MUC1,MXI1,MYC,MYH11,NAIP,NEIL1,NHP2,NIN,NME1,NOC2L,N…
GO.0008144	drug binding	9	0.00758	ENSP00000001008,ENSP00000222553,ENSP00000286648,ENSP00000354532,ENSP00000358511,ENSP00000369293,ENSP00000371798,ENSP00000378323,ENSP00000449751	CNR1,DCK,FKBP11,FKBP4,FSCN1,IL2RA,NAMPT,PNP,PPP3CA
GO.0016772	transferase activity, transferring phosphorus-containing groups	31	0.00758	ENSP00000013034,ENSP00000177648,ENSP00000225614,ENSP00000244741,ENSP00000257904,ENSP00000259089,ENSP00000262643,ENSP00000263640,ENSP00000263826,ENSP00000278616,ENSP00000286301,ENSP00000286648,ENSP00000290573,ENSP00000305355,ENSP00000309572,ENSP00000311368,ENSP00000312150,ENSP00000312741,ENSP00000332816,ENSP00000333685,ENSP00000337825,ENSP00000341189,ENSP00000351905,ENSP00000353824,ENSP00000356853…	ACVR1,AK1,AKT3,ALPK1,ATM,BLK,CAMKK2,CCNE1,CDK4,CDKN1A,CSF1R,DCK,FGR,GALK1,HK1,HK2,ITK,LCK,MAPK11,NME1,PGK1,PIM3,PIP4K2A,POLD4,PRKCB,PTK2,PTK2B,TERT,TGFBR2,TRIB1,UCK2
GO.0003712	transcription cofactor activity	22	0.00903	ENSP00000225698,ENSP00000234590,ENSP00000243346,ENSP00000256015,ENSP00000257600,ENSP00000262643,ENSP00000267163,ENSP00000303315,ENSP00000305355,ENSP00000314709,ENSP00000317992,ENSP00000319169,ENSP00000321445,ENSP00000331152,ENSP00000344352,ENSP00000357380,ENSP00000360266,ENSP00000362013,ENSP00000362649,ENSP00000363689,ENSP00000418960,ENSP00000419692	ATF3,BRCA1,BTG1,C1QBP,CCNE1,DTX1,ENO1,HDAC1,ID3,JUN,JUNB,MSC,MUC1,MXI1,NMI,NOC2L,PRKCB,PRMT5,RB1,RXRA,TRERF1,ZHX2
GO.0004715	non-membrane spanning protein tyrosine kinase activity	6	0.0124	ENSP00000259089,ENSP00000332816,ENSP00000337825,ENSP00000341189,ENSP00000363115,ENSP00000398655	BLK,FGR,ITK,LCK,PTK2,PTK2B
GO.0000981	RNA polymerase II transcription factor activity, sequence-specific DNA binding	22	0.0169	ENSP00000227163,ENSP00000232014,ENSP00000239938,ENSP00000245414,ENSP00000257818,ENSP00000264731,ENSP00000264824,ENSP00000279873,ENSP00000286639,ENSP00000290551,ENSP00000295025,ENSP00000300408,ENSP00000306245,ENSP00000321445,ENSP00000341843,ENSP00000353401,ENSP00000354394,ENSP00000357113,ENSP00000358092,ENSP00000367207,ENSP00000370343,ENSP00000419692	ARID5B,BATF,BCL6,BTG2,CUX1,EGR1,ETV7,FOS,IFI16,IRF1,IRF4,LMO2,LYL1,MSC,MYC,PHB,PRDM1,REL,RXRA,SPI1,STAT1,TP63
GO.0044877	macromolecular complex binding	34	0.0175	ENSP00000009530,ENSP00000013034,ENSP00000225698,ENSP00000257818,ENSP00000260197,ENSP00000263640,ENSP00000264072,ENSP00000264731,ENSP00000278616,ENSP00000295025,ENSP00000303351,ENSP00000305355,ENSP00000305422,ENSP00000306245,ENSP00000317992,ENSP00000319169,ENSP00000323696,ENSP00000333667,ENSP00000339566,ENSP00000344724,ENSP00000346725,ENSP00000349436,ENSP00000353401,ENSP00000356224,ENSP00000356515…	ACVR1,ADAM15,ATM,C1QBP,CD44,CD74,CEBPB,CRTAP,CUX1,FCER2,FGR,FOS,FSCN1,HIST1H1C,ITGB1,JUN,LMO2,MYC,NME1,NOC2L,NSF,PES1,PRKCB,PRMT5,REL,RUNX2,RXRA,SHMT2,SORL1,SYNE1,TOX2,TP63,TRERF1,UTRN
GO.0017076	purine nucleotide binding	51	0.0205	ENSP00000001008,ENSP00000013034,ENSP00000175506,ENSP00000177648,ENSP00000217426,ENSP00000225614,ENSP00000246957,ENSP00000253792,ENSP00000257904,ENSP00000259089,ENSP00000259818,ENSP00000263093,ENSP00000263640,ENSP00000263826,ENSP00000278616,ENSP00000286301,ENSP00000286648,ENSP00000290573,ENSP00000299767,ENSP00000305355,ENSP00000309595,ENSP00000312741,ENSP00000332116,ENSP00000332816,ENSP00000333685…	ABCA2,ACACA,ACLY,ACVR1,AHCY,AK1,AKT3,ALPK1,ASNS,ATM,BCS1L,BLK,C10orf2,CAMKK2,CARS,CDK4,CSF1R,DCK,FGR,FKBP4,GALK1,HK1,HK2,HSP90B1,ITK,LCK,LONP1,MAP3K7,MAPK11,MTHFD1,MYH11,NAIP,NIN,NME1,NSF,PDE4B,PGK1,PIM3,PIP4K2A,PRKCB,PTK2,PTK2B,RAB13,RAB4B,RUNX2,SLC27A5,TGFBR2,TRAP1,TUBB2B,UCK2,WARS
GO.0035639	purine ribonucleoside triphosphate binding	50	0.0206	ENSP00000001008,ENSP00000013034,ENSP00000175506,ENSP00000177648,ENSP00000225614,ENSP00000246957,ENSP00000253792,ENSP00000257904,ENSP00000259089,ENSP00000259818,ENSP00000261479,ENSP00000263093,ENSP00000263640,ENSP00000263826,ENSP00000278616,ENSP00000286301,ENSP00000286648,ENSP00000290573,ENSP00000299767,ENSP00000305355,ENSP00000309595,ENSP00000312741,ENSP00000332816,ENSP00000333685,ENSP00000337825…	ABCA2,ACACA,ACLY,ACVR1,AK1,AKT3,ALPK1,ASNS,ATM,BCS1L,BLK,C10orf2,CAMKK2,CARS,CDK4,CSF1R,DCK,FGR,FKBP4,GALK1,HK1,HK2,HSP90B1,ITK,LCK,LONP1,MAP3K7,MAPK11,MTHFD1,MYH11,NAIP,NIN,NME1,NSF,PGK1,PIM3,PIP4K2A,PRKCB,PSMA6,PTK2,PTK2B,RAB13,RAB4B,RUNX2,SLC27A5,TGFBR2,TRAP1,TUBB2B,UCK2,WARS
GO.0003674	molecular_function	229	0.0229	ENSP00000009530,ENSP00000013034,ENSP00000057513,ENSP00000075120,ENSP00000085219,ENSP00000177648,ENSP00000215754,ENSP00000215781,ENSP00000216223,ENSP00000216797,ENSP00000218388,ENSP00000219235,ENSP00000220597,ENSP00000221801,ENSP00000221847,ENSP00000221972,ENSP00000224337,ENSP00000225614,ENSP00000225698,ENSP00000226253,ENSP00000226279,ENSP00000227163,ENSP00000228945,ENSP00000229270,ENSP00000234091…	ABCA2,ABHD3,ACACA,ACOT7,ACVR1,ADAM15,AK1,AKT3,ALCAM,ALDOC,ALPK1,APOBEC3G,AQP3,ARHGAP24,ARHGDIB,ARID5B,ATM,B4GALT3,BCAR3,BCS1L,BIRC3,BLK,BLNK,BNIP3L,BRCA1,BTG1,BTG2,C10orf2,C1QBP,CAMKK2,CARS,CASZ1,CCL22,CCND2,CD22,CD27,CD38,CD44,CD72,CD74,CD79A,CD79B,CD86,CDC25A,CDK4,CDKN1A,CDKN2C,CENPV,CERS6,CIB1,CLEC2D,CRTAP,CSF1R,CSTB,CTH,CTNND1,CTRL,CXCL10,CXCL9,CXCR3,CYTH1,DCK,DDB2,DNASE1,DPP4,DUSP22,EBI3,EGR…
GO.0031625	ubiquitin protein ligase binding	12	0.0229	ENSP00000216797,ENSP00000229270,ENSP00000244741,ENSP00000257600,ENSP00000261464,ENSP00000267163,ENSP00000302886,ENSP00000312150,ENSP00000365435,ENSP00000405573,ENSP00000418960,ENSP00000451605	BRCA1,CDKN1A,DTX1,GPI,MC1R,NFKBIA,PA2G4,RB1,TNFRSF1B,TPI1,TRAF5,TRIB1
GO.0016861	intramolecular oxidoreductase activity, interconverting aldoses and ketoses	3	0.0244	ENSP00000229270,ENSP00000318318,ENSP00000405573	GPI,MPI,TPI1
GO.0001882	nucleoside binding	50	0.0246	ENSP00000001008,ENSP00000013034,ENSP00000175506,ENSP00000177648,ENSP00000225614,ENSP00000246957,ENSP00000253792,ENSP00000257904,ENSP00000259089,ENSP00000259818,ENSP00000263093,ENSP00000263640,ENSP00000263826,ENSP00000278616,ENSP00000286301,ENSP00000286648,ENSP00000290573,ENSP00000299767,ENSP00000305355,ENSP00000309595,ENSP00000312741,ENSP00000332816,ENSP00000333685,ENSP00000337825,ENSP00000341189…	ABCA2,ACACA,ACLY,ACVR1,AK1,AKT3,ALPK1,ASNS,ATM,BCS1L,BLK,C10orf2,CAMKK2,CARS,CDK4,CSF1R,DCK,FGR,FKBP4,GALK1,HK1,HK2,HSP90B1,ITK,LCK,LONP1,MAP3K7,MAPK11,MTHFD1,MYH11,NAIP,NIN,NME1,NSF,PGK1,PIM3,PIP4K2A,PNP,PRKCB,PTK2,PTK2B,RAB13,RAB4B,RUNX2,SLC27A5,TGFBR2,TRAP1,TUBB2B,UCK2,WARS
GO.0004911	interleukin-2 receptor activity	2	0.0256	ENSP00000216223,ENSP00000369293	IL2RA,IL2RB
GO.0097367	carbohydrate derivative binding	57	0.0266	ENSP00000001008,ENSP00000013034,ENSP00000175506,ENSP00000177648,ENSP00000218516,ENSP00000225614,ENSP00000225698,ENSP00000246957,ENSP00000253792,ENSP00000257904,ENSP00000259089,ENSP00000259818,ENSP00000263093,ENSP00000263640,ENSP00000263826,ENSP00000278616,ENSP00000286301,ENSP00000286648,ENSP00000290573,ENSP00000299767,ENSP00000305355,ENSP00000305651,ENSP00000309595,ENSP00000312741,ENSP00000332116…	ABCA2,ACACA,ACLY,ACVR1,AK1,AKT3,ALPK1,ASNS,ATM,BCS1L,BLK,C10orf2,C1QBP,CAMKK2,CARS,CD44,CDK4,CSF1R,CXCL10,DCK,FGR,FKBP4,GALK1,GLA,HK1,HK2,HMMR,HSP90B1,ITK,LCK,LONP1,MAP3K7,MAPK11,MDK,MTHFD1,MYH11,NAIP,NIN,NME1,NSF,PDE4B,PGK1,PIM3,PIP4K2A,PNP,PRKCB,PTK2,PTK2B,RAB13,RAB4B,RUNX2,SLC27A5,TGFBR2,TRAP1,TUBB2B,UCK2,WARS
GO.0003700	transcription factor activity, sequence-specific DNA binding	32	0.0268	ENSP00000164227,ENSP00000227163,ENSP00000232014,ENSP00000234590,ENSP00000245414,ENSP00000257818,ENSP00000257915,ENSP00000264716,ENSP00000264824,ENSP00000267163,ENSP00000279873,ENSP00000290551,ENSP00000295025,ENSP00000300408,ENSP00000302886,ENSP00000306245,ENSP00000314655,ENSP00000314709,ENSP00000341843,ENSP00000344903,ENSP00000351539,ENSP00000353401,ENSP00000354394,ENSP00000357113,ENSP00000358092…	ARID5B,BCL3,BCL6,BTG2,CUX1,ENO1,ETV7,FOS,FOSL2,HDAC1,ID3,IFI16,IRF1,IRF4,JUN,LMO2,LYL1,MAFK,MYC,PA2G4,PHB,PRDM1,RB1,REL,RXRA,SPI1,STAT1,TFCP2,TRERF1,TSC22D3,ZHX2,ZNF238
GO.0032555	purine ribonucleotide binding	50	0.0268	ENSP00000001008,ENSP00000013034,ENSP00000175506,ENSP00000177648,ENSP00000225614,ENSP00000246957,ENSP00000253792,ENSP00000257904,ENSP00000259089,ENSP00000259818,ENSP00000263093,ENSP00000263640,ENSP00000263826,ENSP00000278616,ENSP00000286301,ENSP00000286648,ENSP00000290573,ENSP00000299767,ENSP00000305355,ENSP00000309595,ENSP00000312741,ENSP00000332116,ENSP00000332816,ENSP00000333685,ENSP00000337825…	ABCA2,ACACA,ACLY,ACVR1,AK1,AKT3,ALPK1,ASNS,ATM,BCS1L,BLK,C10orf2,CAMKK2,CARS,CDK4,CSF1R,DCK,FGR,FKBP4,GALK1,HK1,HK2,HSP90B1,ITK,LCK,LONP1,MAP3K7,MAPK11,MTHFD1,MYH11,NAIP,NIN,NME1,NSF,PDE4B,PGK1,PIM3,PIP4K2A,PRKCB,PTK2,PTK2B,RAB13,RAB4B,RUNX2,SLC27A5,TGFBR2,TRAP1,TUBB2B,UCK2,WARS
GO.0019887	protein kinase regulator activity	9	0.0271	ENSP00000244741,ENSP00000257904,ENSP00000262643,ENSP00000262662,ENSP00000305651,ENSP00000312150,ENSP00000330341,ENSP00000333873,ENSP00000373301	CCNE1,CDK4,CDKN1A,CDKN2C,CIB1,CXCL10,SH3BP5,SOCS3,TRIB1
GO.0016832	aldehyde-lyase activity	3	0.03	ENSP00000226253,ENSP00000333667,ENSP00000362298	ALDOC,SGPL1,SHMT2
GO.0016538	cyclin-dependent protein serine/threonine kinase regulator activity	4	0.0301	ENSP00000244741,ENSP00000257904,ENSP00000262643,ENSP00000262662	CCNE1,CDK4,CDKN1A,CDKN2C
GO.0001227	transcriptional repressor activity, RNA polymerase II transcription regulatory region sequence-specific binding	10	0.0302	ENSP00000227163,ENSP00000232014,ENSP00000279873,ENSP00000290551,ENSP00000321445,ENSP00000341843,ENSP00000344352,ENSP00000357113,ENSP00000358092,ENSP00000379658	ARID5B,ATF3,BCL6,BTG2,ETV6,ETV7,IFI16,MSC,PRDM1,SPI1
GO.0032550	purine ribonucleoside binding	49	0.0302	ENSP00000001008,ENSP00000013034,ENSP00000175506,ENSP00000177648,ENSP00000225614,ENSP00000246957,ENSP00000253792,ENSP00000257904,ENSP00000259089,ENSP00000259818,ENSP00000263093,ENSP00000263640,ENSP00000263826,ENSP00000278616,ENSP00000286301,ENSP00000286648,ENSP00000290573,ENSP00000299767,ENSP00000305355,ENSP00000309595,ENSP00000312741,ENSP00000332816,ENSP00000333685,ENSP00000337825,ENSP00000341189…	ABCA2,ACACA,ACLY,ACVR1,AK1,AKT3,ALPK1,ASNS,ATM,BCS1L,BLK,C10orf2,CAMKK2,CARS,CDK4,CSF1R,DCK,FGR,FKBP4,GALK1,HK1,HK2,HSP90B1,ITK,LCK,LONP1,MAP3K7,MAPK11,MTHFD1,MYH11,NAIP,NIN,NME1,NSF,PGK1,PIM3,PIP4K2A,PRKCB,PTK2,PTK2B,RAB13,RAB4B,RUNX2,SLC27A5,TGFBR2,TRAP1,TUBB2B,UCK2,WARS
GO.0004860	protein kinase inhibitor activity	6	0.0414	ENSP00000244741,ENSP00000262662,ENSP00000312150,ENSP00000330341,ENSP00000333873,ENSP00000373301	CDKN1A,CDKN2C,CIB1,SH3BP5,SOCS3,TRIB1

## Sheet: Cellular Component (GO)
#pathway ID	pathway description	observed gene count	false discovery rate	matching proteins in your network (IDs)	matching proteins in your network (labels)
GO.0098552	side of membrane	37	2.65e-14	ENSP00000085219,ENSP00000216223,ENSP00000221972,ENSP00000228434,ENSP00000258080,ENSP00000259089,ENSP00000261464,ENSP00000261652,ENSP00000264072,ENSP00000266557,ENSP00000291232,ENSP00000303351,ENSP00000305416,ENSP00000305651,ENSP00000305988,ENSP00000315997,ENSP00000332049,ENSP00000332816,ENSP00000337825,ENSP00000341189,ENSP00000347979,ENSP00000351905,ENSP00000353238,ENSP00000354398,ENSP00000354901…	ALCAM,BLK,CD22,CD27,CD274,CD44,CD69,CD79A,CD79B,CD83,CD86,CXCL10,CXCL9,CXCR3,CYTH1,FAS,FCER2,FGR,HLA-A,HTRA2,IL2RA,IL2RB,ITGB1,ITK,LCK,LILRB1,PTK2,PTK2B,PTPN1,PTPRC,S1PR1,SPN,TGFBR2,TNFRSF13B,TNFRSF13C,TNFRSF9,TRAF5
GO.0009897	external side of plasma membrane	27	6.52e-13	ENSP00000009530,ENSP00000085219,ENSP00000216223,ENSP00000221972,ENSP00000228434,ENSP00000261652,ENSP00000264072,ENSP00000266557,ENSP00000291232,ENSP00000303351,ENSP00000305416,ENSP00000305651,ENSP00000305988,ENSP00000315997,ENSP00000332049,ENSP00000347979,ENSP00000351905,ENSP00000353238,ENSP00000354901,ENSP00000356346,ENSP00000362795,ENSP00000366729,ENSP00000368450,ENSP00000369293,ENSP00000370989…	ALCAM,CD22,CD27,CD274,CD44,CD69,CD74,CD79A,CD79B,CD83,CD86,CXCL10,CXCL9,CXCR3,FAS,FCER2,IL2RA,IL2RB,ITGB1,LILRB1,PTPRC,S1PR1,SPN,TGFBR2,TNFRSF13B,TNFRSF13C,TNFRSF9
GO.0005829	cytosol	109	1.23e-12	ENSP00000001008,ENSP00000013034,ENSP00000046794,ENSP00000175506,ENSP00000216797,ENSP00000217426,ENSP00000222553,ENSP00000224337,ENSP00000225614,ENSP00000225698,ENSP00000226253,ENSP00000226279,ENSP00000228945,ENSP00000229270,ENSP00000234091,ENSP00000237289,ENSP00000244741,ENSP00000245414,ENSP00000248673,ENSP00000252029,ENSP00000253792,ENSP00000257600,ENSP00000257904,ENSP00000258080,ENSP00000258317…	ABR,ACACA,ACLY,ACOT7,AGER,AHCY,AK1,ALDOC,APOBEC3G,ARHGAP24,ARHGDIB,ASNS,BCL2L11,BIRC3,BLNK,BMF,C1QBP,CARS,CBLB,CCND2,CCNE1,CD38,CD52,CDC25A,CDK4,CDKN1A,CDKN2C,CTH,CTNND1,CUX1,CXCR3,CYTH1,DCK,DDIT4,DTX1,FAS,FGR,FKBP4,FOS,FSCN1,GALK1,GPI,HDAC1,HK1,HK2,HSP90B1,HTRA2,ID2,IFI16,IRF1,IRF4,ISYNA1,ITK,JUN,LCK,LCP2,LDHA,LYST,MAP3K7,MAPK11,MPI,MTHFD1,MYC,MYH11,NAMPT,NFKBIA,NME1,NPL,NSF,NUDC,OPTN,PARP9,PDE4…
GO.0044421	extracellular region part	113	4.44e-10	ENSP00000001008,ENSP00000009530,ENSP00000013034,ENSP00000075120,ENSP00000085219,ENSP00000164227,ENSP00000215754,ENSP00000215781,ENSP00000217426,ENSP00000218516,ENSP00000219235,ENSP00000221801,ENSP00000221847,ENSP00000222553,ENSP00000225614,ENSP00000225698,ENSP00000226253,ENSP00000226279,ENSP00000227155,ENSP00000228945,ENSP00000234590,ENSP00000237289,ENSP00000241261,ENSP00000246949,ENSP00000246957…	ACACA,ACLY,ACOT7,ADAM15,AGER,AHCY,AK1,ALCAM,ALDOC,ARHGDIB,B4GALT3,BCL3,BTG2,C19orf10,C1QBP,CCL22,CCL3L1,CD22,CD27,CD274,CD38,CD44,CD53,CD74,CD79B,CD82,CD86,CIB1,CRTAP,CSTB,CTH,CTNND1,CTRL,CXCL10,CXCL9,DNASE1,DPP4,EBI3,ENO1,ERV3-1,FAS,FBL,FCER2,FGR,FKBP4,FSCN1,GALK1,GLA,GPI,HILPDA,HLA-A,HSP90B1,HUWE1,ICOSLG,IL10,IL10RB,IL15RA,IL16,IL7,ITGB1,KDSR,KRT15,LCK,LDHA,LDHC,LGALS9,LIME1,LTB,LY75,LY96,MGAT5…
GO.0005737	cytoplasm	219	1.83e-09	ENSP00000009530,ENSP00000013034,ENSP00000046794,ENSP00000164227,ENSP00000175506,ENSP00000215754,ENSP00000216797,ENSP00000217426,ENSP00000218388,ENSP00000218516,ENSP00000221972,ENSP00000222553,ENSP00000224337,ENSP00000225614,ENSP00000225698,ENSP00000226279,ENSP00000228945,ENSP00000229270,ENSP00000234091,ENSP00000237289,ENSP00000239938,ENSP00000243346,ENSP00000245414,ENSP00000246957,ENSP00000248673…	ABCA2,ABR,ACOT7,ADAM15,AGER,AHCY,AKT3,ALOX5AP,APOBEC3G,AQP3,ARHGAP24,ARHGDIB,ASNS,ATM,B4GALT3,BATF,BCL2L11,BCL3,BCS1L,BIRC3,BLNK,BNIP3L,BRCA1,BTG1,C10orf2,C19orf10,C1QBP,CAMKK2,CARS,CASZ1,CBLB,CCND2,CCNE1,CD164,CD38,CD44,CD52,CD74,CD79A,CD79B,CD99,CDC14A,CDC25A,CDKN2C,CDR2,CEBPB,CENPV,CERS6,CIB1,CLEC2D,CMIP,CRTAP,CSTB,CTH,CTNND1,CXCR3,CYTH1,DCK,DDIT4,DPP4,DTX1,DTX3L,DUSP22,EGR1,ETV6,EXT1,FAS,FGR,…
GO.0070062	extracellular exosome	92	1.83e-09	ENSP00000001008,ENSP00000009530,ENSP00000013034,ENSP00000075120,ENSP00000085219,ENSP00000215754,ENSP00000217426,ENSP00000218388,ENSP00000218516,ENSP00000221801,ENSP00000222553,ENSP00000225614,ENSP00000226253,ENSP00000226279,ENSP00000227155,ENSP00000228945,ENSP00000234590,ENSP00000237289,ENSP00000241261,ENSP00000246949,ENSP00000246957,ENSP00000253792,ENSP00000254043,ENSP00000260197,ENSP00000261622…	ACACA,ACLY,ACOT7,ADAM15,AHCY,AK1,ALCAM,ALDOC,ARHGDIB,B4GALT3,BTG2,C19orf10,CD22,CD27,CD274,CD38,CD44,CD53,CD74,CD79B,CD82,CD86,CIB1,CSTB,CTH,CTNND1,DNASE1,DPP4,ENO1,ERV3-1,FAS,FBL,FCER2,FGR,FKBP4,FSCN1,GALK1,GLA,GPI,HLA-A,HSP90B1,HUWE1,ICOSLG,IL10RB,ITGB1,KRT15,LCK,LDHA,LDHC,LGALS9,LY75,MGAT5,MIF,MPI,MTHFD1,MUC1,MVP,MYH11,NAIP,NAMPT,NME1,NSF,PA2G4,PGK1,PHB,PLXNA1,PNP,PPA1,PRKCB,PSMB5,PTPRC,RAB13,…
GO.0044428	nuclear part	109	3.44e-09	ENSP00000001008,ENSP00000164227,ENSP00000215754,ENSP00000221801,ENSP00000225698,ENSP00000227163,ENSP00000234091,ENSP00000239938,ENSP00000243346,ENSP00000244741,ENSP00000245414,ENSP00000246949,ENSP00000246957,ENSP00000251289,ENSP00000253792,ENSP00000256996,ENSP00000257724,ENSP00000257904,ENSP00000260197,ENSP00000261254,ENSP00000261479,ENSP00000261622,ENSP00000262133,ENSP00000262643,ENSP00000262854…	ACACA,ACLY,ACOT7,AKT3,ALOX5AP,APOBEC3G,ARID5B,ATF3,ATM,BCL3,BIRC3,BNIP3L,C1QBP,CASZ1,CBLB,CCND2,CCNE1,CD79B,CDC14A,CDC25A,CDK4,CDKN1A,CENPV,CERS6,CIB1,CSTB,CTH,DDB2,DNASE1,DTX3L,EGR1,EPC1,ETV6,ETV7,FBL,FKBP4,FOS,FOSL2,FOXC1,GPI,HDAC1,HIST1H1C,HUWE1,ID2,ID3,IFI16,IL15RA,IRF1,ITPR1,JUN,JUNB,LAT,LIN9,LLGL2,LRMP,MAFK,MAP3K7,MAPK11,MDFIC,MIF,MUC1,MVP,MXI1,MYC,NEIL1,NHP2,NIN,NMI,NOC2L,NPM3,NR4A3,NUDC,O…
GO.0031988	membrane-bounded vesicle	103	1.32e-08	ENSP00000001008,ENSP00000009530,ENSP00000013034,ENSP00000075120,ENSP00000085219,ENSP00000215754,ENSP00000217426,ENSP00000218388,ENSP00000218516,ENSP00000221801,ENSP00000222553,ENSP00000225614,ENSP00000226253,ENSP00000226279,ENSP00000227155,ENSP00000228945,ENSP00000234590,ENSP00000237289,ENSP00000241261,ENSP00000246949,ENSP00000246957,ENSP00000253792,ENSP00000254043,ENSP00000257696,ENSP00000260197…	ABCA2,ACACA,ACLY,ACOT7,ADAM15,AHCY,AK1,ALCAM,ALDOC,ARHGDIB,ATM,B4GALT3,BMF,BTG2,C19orf10,CD22,CD27,CD274,CD38,CD44,CD53,CD74,CD79B,CD82,CD86,CIB1,CSTB,CTH,CTNND1,DNASE1,DPP4,ENO1,ERV3-1,FAS,FBL,FCER2,FGR,FKBP4,FSCN1,GALK1,GLA,GPI,HILPDA,HLA-A,HSP90B1,HUWE1,ICOSLG,IL10RB,IL15RA,ITGB1,ITPR1,KRT15,LDHA,LDHC,LGALS9,LY75,MGAT5,MIF,MPI,MTHFD1,MUC1,MVP,MYH11,NAIP,NAMPT,NME1,NRSN1,NSF,OPTN,PA2G4,PGK1,PHB…
GO.0031982	vesicle	104	3.12e-08	ENSP00000001008,ENSP00000009530,ENSP00000013034,ENSP00000075120,ENSP00000085219,ENSP00000215754,ENSP00000217426,ENSP00000218388,ENSP00000218516,ENSP00000221801,ENSP00000222553,ENSP00000225614,ENSP00000226253,ENSP00000226279,ENSP00000227155,ENSP00000228945,ENSP00000234590,ENSP00000237289,ENSP00000241261,ENSP00000246949,ENSP00000246957,ENSP00000253792,ENSP00000254043,ENSP00000257696,ENSP00000260197…	ABCA2,ACACA,ACLY,ACOT7,ADAM15,AHCY,AK1,ALCAM,ALDOC,ARHGDIB,ATM,B4GALT3,BMF,BTG2,C19orf10,CD22,CD27,CD274,CD38,CD44,CD53,CD74,CD79B,CD82,CD86,CIB1,CSTB,CTH,CTNND1,DNASE1,DPP4,ENO1,ERV3-1,FAS,FBL,FCER2,FGR,FKBP4,FSCN1,GALK1,GLA,GPI,HILPDA,HLA-A,HSP90B1,HUWE1,ICOSLG,IL10RB,IL15RA,ITGB1,ITPR1,KRT15,LDHA,LDHC,LGALS9,LY75,MGAT5,MIF,MPI,MTHFD1,MUC1,MVP,MYH11,NAIP,NAMPT,NME1,NRSN1,NSF,OPTN,PA2G4,PGK1,PHB…
GO.0009986	cell surface	37	3.84e-08	ENSP00000009530,ENSP00000085219,ENSP00000215754,ENSP00000216223,ENSP00000221972,ENSP00000225698,ENSP00000226279,ENSP00000228434,ENSP00000240618,ENSP00000257696,ENSP00000261340,ENSP00000261652,ENSP00000264072,ENSP00000266557,ENSP00000271324,ENSP00000280612,ENSP00000286301,ENSP00000291232,ENSP00000300408,ENSP00000305416,ENSP00000305651,ENSP00000305988,ENSP00000315997,ENSP00000349436,ENSP00000351905…	ADAM15,AGER,ALCAM,C1QBP,CD22,CD27,CD274,CD38,CD53,CD69,CD74,CD79A,CD79B,CD83,CLEC2D,CSF1R,CXCL10,CXCL9,CXCR3,DPP4,FCER2,HILPDA,HLA-A,HMMR,IL2RA,IL2RB,KLRK1,LILRB1,MIF,PHB,PTPRC,S1PR1,SLC7A11,TGFBR2,TNFRSF13B,TNFRSF13C,TNFRSF9
GO.0031981	nuclear lumen	99	5.82e-08	ENSP00000001008,ENSP00000164227,ENSP00000215754,ENSP00000221801,ENSP00000225698,ENSP00000227163,ENSP00000234091,ENSP00000239938,ENSP00000243346,ENSP00000244741,ENSP00000245414,ENSP00000246957,ENSP00000251289,ENSP00000253792,ENSP00000256996,ENSP00000257724,ENSP00000257904,ENSP00000261254,ENSP00000261479,ENSP00000261622,ENSP00000262133,ENSP00000262643,ENSP00000262854,ENSP00000263036,ENSP00000263062…	ACACA,ACLY,ACOT7,AKT3,ARID5B,ATF3,ATM,BCL3,BIRC3,C1QBP,CASZ1,CBLB,CCND2,CCNE1,CD79B,CDC14A,CDC25A,CDK4,CDKN1A,CENPV,CIB1,CSTB,CTH,DDB2,DTX3L,EGR1,EPC1,ETV6,ETV7,FBL,FKBP4,FOS,FOSL2,FOXC1,GPI,HDAC1,HIST1H1C,HUWE1,ID2,ID3,IFI16,IRF1,ITPR1,JUN,JUNB,LIN9,LLGL2,MAFK,MAP3K7,MAPK11,MDFIC,MIF,MUC1,MXI1,MYC,NEIL1,NHP2,NIN,NMI,NOC2L,NPM3,NR4A3,NUDC,OPTN,PA2G4,PES1,PHB,POLD4,PPP3CA,PRKCB,PRMT5,PSMA6,PSMB5,P…
GO.0005634	nucleus	161	8.02e-08	ENSP00000001008,ENSP00000013034,ENSP00000164227,ENSP00000215754,ENSP00000216797,ENSP00000217426,ENSP00000221801,ENSP00000222553,ENSP00000225698,ENSP00000226279,ENSP00000227163,ENSP00000232014,ENSP00000234091,ENSP00000234590,ENSP00000237289,ENSP00000239938,ENSP00000243346,ENSP00000244741,ENSP00000245414,ENSP00000246949,ENSP00000246957,ENSP00000248673,ENSP00000251289,ENSP00000253792,ENSP00000254043…	ACACA,ACLY,ACOT7,AHCY,AKT3,ALOX5AP,APOBEC3G,ARID5B,ATF3,ATM,BATF,BCL3,BCL6,BIRC3,BNIP3L,BTG1,C1QBP,CAMKK2,CASZ1,CBLB,CCND2,CCNE1,CD38,CD79B,CDC14A,CDC25A,CDK4,CDKN1A,CDKN2C,CENPV,CERS6,CIB1,CMIP,CSTB,CTH,CTNND1,CUX1,DCK,DDB2,DNASE1,DTX1,DTX3L,DUSP22,EGR1,ENO1,EPC1,ETV6,ETV7,FAS,FBL,FKBP4,FOS,FOSL2,FOXC1,GPI,HDAC1,HIST1H1C,HSP90B1,HTRA2,HUWE1,ID2,ID3,IFI16,IFRD2,IKZF2,IL15RA,IL16,IRF1,ITPR1,JUN,JU…
GO.0031974	membrane-enclosed lumen	114	8.02e-08	ENSP00000001008,ENSP00000009530,ENSP00000164227,ENSP00000215754,ENSP00000218388,ENSP00000218516,ENSP00000221801,ENSP00000225698,ENSP00000227163,ENSP00000234091,ENSP00000239938,ENSP00000243346,ENSP00000244741,ENSP00000245414,ENSP00000246957,ENSP00000251289,ENSP00000253792,ENSP00000256996,ENSP00000257724,ENSP00000257904,ENSP00000258080,ENSP00000260197,ENSP00000261254,ENSP00000261479,ENSP00000261622…	ACACA,ACLY,ACOT7,AKT3,ARID5B,ATF3,ATM,BCL3,BIRC3,C10orf2,C19orf10,C1QBP,CASZ1,CBLB,CCND2,CCNE1,CD74,CD79B,CDC14A,CDC25A,CDK4,CDKN1A,CENPV,CIB1,CRTAP,CSTB,CTH,DDB2,DTX3L,EGR1,EPC1,ETV6,ETV7,FBL,FGR,FKBP4,FOS,FOSL2,FOXC1,GLA,GPI,HDAC1,HIST1H1C,HSP90B1,HTRA2,HUWE1,ID2,ID3,IFI16,IRF1,ITPR1,JUN,JUNB,LIN9,LLGL2,LONP1,MAFK,MAP3K7,MAPK11,MDFIC,MIF,MUC1,MXI1,MYC,NEIL1,NHP2,NIN,NMI,NOC2L,NPM3,NR4A3,NUDC,OP…
GO.0005576	extracellular region	118	1.16e-07	ENSP00000001008,ENSP00000009530,ENSP00000013034,ENSP00000075120,ENSP00000085219,ENSP00000164227,ENSP00000215754,ENSP00000215781,ENSP00000217426,ENSP00000218516,ENSP00000219235,ENSP00000221801,ENSP00000221847,ENSP00000222553,ENSP00000225614,ENSP00000226253,ENSP00000226279,ENSP00000227155,ENSP00000228945,ENSP00000234590,ENSP00000237289,ENSP00000241261,ENSP00000246949,ENSP00000246957,ENSP00000248701…	ACACA,ACLY,ACOT7,ADAM15,AHCY,AK1,ALCAM,ALDOC,ARHGDIB,B4GALT3,BCL3,BTG2,C19orf10,CCL22,CCL3L1,CD164,CD22,CD27,CD274,CD38,CD44,CD53,CD74,CD79B,CD82,CD86,CIB1,CRTAP,CSTB,CTH,CTNND1,CTRL,CXCL10,CXCL9,DNASE1,DPP4,EBI3,ENO1,ERV3-1,FAS,FBL,FCER2,FGR,FKBP4,FSCN1,GALK1,GLA,GPI,HILPDA,HLA-A,HSP90B1,HUWE1,ICOSLG,IL10,IL10RB,IL15RA,IL16,IL17RA,IL7,ITGB1,KDSR,KRT15,LCK,LDHA,LDHC,LGALS9,LILRB1,LIME1,LTB,LY75,L…
GO.0005654	nucleoplasm	86	2.76e-07	ENSP00000001008,ENSP00000164227,ENSP00000215754,ENSP00000221801,ENSP00000234091,ENSP00000239938,ENSP00000243346,ENSP00000244741,ENSP00000245414,ENSP00000246957,ENSP00000251289,ENSP00000253792,ENSP00000256996,ENSP00000257724,ENSP00000257904,ENSP00000261254,ENSP00000262133,ENSP00000262643,ENSP00000262854,ENSP00000263036,ENSP00000263062,ENSP00000263464,ENSP00000263826,ENSP00000264122,ENSP00000264716…	ACLY,ACOT7,AKT3,ARID5B,ATF3,ATM,BCL3,BIRC3,BRCA1,CASZ1,CBLB,CCND2,CCNE1,CD79B,CDC14A,CDC25A,CDK4,CDKN1A,CEBPB,CENPV,CIB1,CTH,DDB2,DTX3L,EGR1,EPC1,ETV7,FBL,FKBP4,FOS,FOSL2,FOXC1,GPI,HDAC1,HUWE1,ID2,ID3,IFI16,IRF1,IRF4,JUN,JUNB,LIN9,LLGL2,MAFK,MAP3K7,MAPK11,MDFIC,MIF,MYC,NEIL1,NHP2,NMI,NOC2L,NR4A3,NUDC,OPTN,PA2G4,PES1,PHB,POLD4,PPP3CA,PRKCB,PRMT5,PSMB5,PTK2B,RB1,RBL2,REL,RUNX2,RXRA,S100A11,STAT1,SY…
GO.0043233	organelle lumen	111	2.76e-07	ENSP00000001008,ENSP00000009530,ENSP00000164227,ENSP00000215754,ENSP00000218388,ENSP00000218516,ENSP00000221801,ENSP00000225698,ENSP00000227163,ENSP00000234091,ENSP00000239938,ENSP00000243346,ENSP00000244741,ENSP00000245414,ENSP00000246957,ENSP00000251289,ENSP00000253792,ENSP00000256996,ENSP00000257724,ENSP00000257904,ENSP00000261254,ENSP00000261479,ENSP00000261622,ENSP00000262133,ENSP00000262643…	ACACA,ACLY,ACOT7,AKT3,ARID5B,ATF3,ATM,BCL3,BIRC3,C10orf2,C19orf10,C1QBP,CASZ1,CBLB,CCND2,CCNE1,CD74,CD79B,CDC14A,CDC25A,CDK4,CDKN1A,CENPV,CIB1,CRTAP,CSTB,CTH,DDB2,DTX3L,EGR1,EPC1,ETV6,ETV7,FBL,FKBP4,FOS,FOSL2,FOXC1,GLA,GPI,HDAC1,HIST1H1C,HSP90B1,HUWE1,ID2,ID3,IFI16,IRF1,ITPR1,JUN,JUNB,LIN9,LLGL2,LONP1,MAFK,MAP3K7,MAPK11,MDFIC,MIF,MUC1,MXI1,MYC,NEIL1,NHP2,NIN,NMI,NOC2L,NPM3,NR4A3,NUDC,OPTN,PA2G4,P…
GO.0070013	intracellular organelle lumen	109	4.65e-07	ENSP00000001008,ENSP00000009530,ENSP00000164227,ENSP00000215754,ENSP00000218516,ENSP00000221801,ENSP00000225698,ENSP00000227163,ENSP00000234091,ENSP00000239938,ENSP00000243346,ENSP00000244741,ENSP00000245414,ENSP00000246957,ENSP00000251289,ENSP00000253792,ENSP00000256996,ENSP00000257724,ENSP00000257904,ENSP00000261254,ENSP00000261479,ENSP00000261622,ENSP00000262133,ENSP00000262643,ENSP00000262854…	ACACA,ACLY,ACOT7,AKT3,ARID5B,ATF3,ATM,BCL3,BIRC3,C10orf2,C19orf10,C1QBP,CASZ1,CBLB,CCND2,CCNE1,CD74,CD79B,CDC14A,CDC25A,CDK4,CDKN1A,CENPV,CIB1,CRTAP,CSTB,CTH,DDB2,DTX3L,EGR1,EPC1,ETV6,ETV7,FBL,FKBP4,FOS,FOSL2,FOXC1,GLA,GPI,HDAC1,HIST1H1C,HSP90B1,HUWE1,ID2,ID3,IFI16,IRF1,ITPR1,JUN,JUNB,LIN9,LLGL2,LONP1,MAFK,MAP3K7,MAPK11,MDFIC,MIF,MUC1,MXI1,MYC,NEIL1,NHP2,NIN,NMI,NOC2L,NPM3,NR4A3,NUDC,OPTN,PA2G4,P…
GO.0043227	membrane-bounded organelle	229	2.24e-06	ENSP00000001008,ENSP00000009530,ENSP00000013034,ENSP00000075120,ENSP00000085219,ENSP00000164227,ENSP00000215754,ENSP00000216797,ENSP00000218388,ENSP00000218516,ENSP00000221801,ENSP00000221972,ENSP00000222553,ENSP00000225614,ENSP00000225698,ENSP00000227155,ENSP00000227163,ENSP00000228945,ENSP00000232014,ENSP00000234091,ENSP00000234590,ENSP00000237289,ENSP00000239938,ENSP00000241261,ENSP00000243346…	ABCA2,ACOT7,ADAM15,AK1,AKT3,ALCAM,ALOX5AP,APOBEC3G,ARHGDIB,ARID5B,ATF3,ATM,B4GALT3,BATF,BCL2L11,BCL3,BCL6,BCS1L,BIRC3,BNIP3L,BTG1,BTG2,C10orf2,C19orf10,C1QBP,CAMKK2,CASZ1,CBLB,CCND2,CCNE1,CD164,CD22,CD27,CD274,CD44,CD53,CD74,CD79A,CD79B,CD82,CDC14A,CDC25A,CDK4,CDKN1A,CDKN2C,CENPV,CERS6,CIB1,CLEC2D,CMIP,CNR1,CRTAP,CSTB,CTH,CTNND1,DCK,DDB2,DDIT4,DNASE1,DPP4,DTX1,DTX3L,DUSP22,EGR1,ENO1,EPC1,ERV3-1,E…
GO.0043231	intracellular membrane-bounded organelle	209	1.58e-05	ENSP00000001008,ENSP00000009530,ENSP00000013034,ENSP00000164227,ENSP00000215754,ENSP00000216797,ENSP00000217426,ENSP00000218388,ENSP00000218516,ENSP00000221801,ENSP00000221972,ENSP00000222553,ENSP00000225698,ENSP00000226253,ENSP00000226279,ENSP00000227163,ENSP00000228945,ENSP00000232014,ENSP00000234091,ENSP00000234590,ENSP00000237289,ENSP00000239938,ENSP00000243346,ENSP00000244741,ENSP00000245414…	ABCA2,ACOT7,ADAM15,AHCY,AKT3,ALDOC,ALOX5AP,APOBEC3G,ARHGDIB,ARID5B,ATF3,ATM,B4GALT3,BATF,BCL2L11,BCL3,BCL6,BCS1L,BIRC3,BNIP3L,BTG1,C10orf2,C19orf10,C1QBP,CAMKK2,CASZ1,CBLB,CCND2,CCNE1,CD164,CD38,CD44,CD74,CD79A,CD79B,CD86,CDC14A,CDC25A,CDK4,CDKN1A,CDKN2C,CENPV,CERS6,CIB1,CLEC2D,CMIP,CNR1,CRTAP,CSTB,CTH,CTNND1,DCK,DDB2,DDIT4,DNASE1,DPP4,DTX1,DTX3L,DUSP22,EGR1,ENO1,EPC1,ETV6,ETV7,EXT1,FAS,FBL,FGR,F…
GO.0044459	plasma membrane part	68	2.27e-05	ENSP00000009530,ENSP00000013034,ENSP00000075120,ENSP00000085219,ENSP00000216223,ENSP00000221972,ENSP00000227155,ENSP00000240618,ENSP00000241261,ENSP00000258080,ENSP00000259089,ENSP00000259254,ENSP00000259633,ENSP00000260197,ENSP00000261340,ENSP00000261464,ENSP00000261622,ENSP00000263093,ENSP00000263233,ENSP00000263640,ENSP00000271324,ENSP00000280612,ENSP00000283285,ENSP00000284311,ENSP00000286301…	ABCA2,ACVR1,ALCAM,AQP3,BLK,CD164,CD22,CD274,CD52,CD53,CD72,CD74,CD79A,CD82,CD86,CD96,CD99,CIB1,CLEC2D,CNR1,CSF1R,CXCL10,CXCL9,CYTH1,DPP4,FGR,GPR15,GYPC,HLA-A,HTR3A,HTRA2,IL10RB,IL17RA,IL2RA,IL2RB,ITGB1,ITK,KLRK1,LAT,LCK,LILRB1,LRMP,LY75,MC1R,MUC1,NAIP,NME1,PHB,PTK2B,PTPRC,RAB13,SGCB,SKAP1,SLC19A1,SLC1A5,SLC27A5,SLC29A2,SLC2A3,SLC7A11,SLC7A5,SORL1,SYNE1,SYP,TGFBR2,TNFRSF13C,TNFSF10,TRAF5,UTRN
GO.0005887	integral component of plasma membrane	51	2.56e-05	ENSP00000075120,ENSP00000085219,ENSP00000216223,ENSP00000227155,ENSP00000228434,ENSP00000240618,ENSP00000241261,ENSP00000258080,ENSP00000259254,ENSP00000259633,ENSP00000260197,ENSP00000261340,ENSP00000261464,ENSP00000261622,ENSP00000261652,ENSP00000263640,ENSP00000264072,ENSP00000266557,ENSP00000280612,ENSP00000283285,ENSP00000284311,ENSP00000286301,ENSP00000290200,ENSP00000297991,ENSP00000300408…	ACVR1,AGER,AQP3,CD164,CD22,CD27,CD44,CD52,CD69,CD72,CD79B,CD82,CD83,CD96,CD99,CLEC2D,CNR1,CSF1R,CXCR3,FCER2,GPR15,GYPC,HLA-A,HTR3A,HTRA2,IL10RB,IL17RA,IL2RB,ITGB1,KLRK1,LRMP,LY75,MC1R,MUC1,PHB,PTK2B,PTPRC,SGCB,SLC19A1,SLC1A5,SLC29A2,SLC2A3,SLC7A11,SLC7A5,SORL1,SPN,TGFBR2,TNFRSF13B,TNFRSF9,TNFSF10,TRAF5
[truncated: 34 more rows]

## Sheet: KEGG pathway enrichment
#pathway ID	pathway description	observed gene count	false discovery rate	matching proteins in your network (IDs)	matching proteins in your network (labels)
[truncated: 86 more rows]
