# Supplementary material for: IL-21 Stimulates the expression and activation of cell cycle regulators and promotes cell proliferation in EBV-positive diffuse large B cell lymphoma
Source: Sci Rep. 2020 Jul 23;10:12326. doi: 10.1038/s41598-020-69227-0 (PMC7378064; doi:10.1038/s41598-020-69227-0)
Supplement: Supplementary file 5 — Supplementary Table 4. [file 41598_2020_69227_MOESM5_ESM.xlsx]

## Sheet: Biological Process (GO)
#pathway ID	pathway description	observed gene count	false discovery rate	matching proteins in your network (IDs)	matching proteins in your network (labels)
GO.0050776	regulation of immune response	16	2.4e-10	ENSP00000009530,ENSP00000046794,ENSP00000220597,ENSP00000240618,ENSP00000245414,ENSP00000264072,ENSP00000315997,ENSP00000337825,ENSP00000354394,ENSP00000356346,ENSP00000360266,ENSP00000360916,ENSP00000366005,ENSP00000369293,ENSP00000370343,ENSP00000378845	CD74,FCER2,HLA-A,IL2RA,IRF1,IRF4,JUN,KLRK1,LAT,LCK,LCP2,LILRB1,PAG1,PTPRC,STAT1,VAV2
GO.0002683	negative regulation of immune system process	12	8.09e-10	ENSP00000009530,ENSP00000220597,ENSP00000232014,ENSP00000240618,ENSP00000245414,ENSP00000315997,ENSP00000332049,ENSP00000356346,ENSP00000366005,ENSP00000369293,ENSP00000370343,ENSP00000370989	BCL6,CD274,CD74,CD86,HLA-A,IL2RA,IRF1,IRF4,KLRK1,LILRB1,PAG1,PTPRC
GO.0034110	regulation of homotypic cell-cell adhesion	11	8.09e-10	ENSP00000009530,ENSP00000232014,ENSP00000240618,ENSP00000245414,ENSP00000315997,ENSP00000356346,ENSP00000369293,ENSP00000370343,ENSP00000370989,ENSP00000378845,ENSP00000398632	BCL6,CD274,CD44,CD74,IL2RA,IRF1,IRF4,KLRK1,LAT,LILRB1,PTPRC
GO.1903037	regulation of leukocyte cell-cell adhesion	11	8.09e-10	ENSP00000009530,ENSP00000232014,ENSP00000240618,ENSP00000245414,ENSP00000315997,ENSP00000356346,ENSP00000369293,ENSP00000370343,ENSP00000370989,ENSP00000378845,ENSP00000398632	BCL6,CD274,CD44,CD74,IL2RA,IRF1,IRF4,KLRK1,LAT,LILRB1,PTPRC
GO.0050863	regulation of T cell activation	10	1.08e-08	ENSP00000009530,ENSP00000232014,ENSP00000240618,ENSP00000245414,ENSP00000315997,ENSP00000356346,ENSP00000369293,ENSP00000370343,ENSP00000370989,ENSP00000378845	BCL6,CD274,CD74,IL2RA,IRF1,IRF4,KLRK1,LAT,LILRB1,PTPRC
GO.0045321	leukocyte activation	11	3.16e-08	ENSP00000046794,ENSP00000227163,ENSP00000232014,ENSP00000239938,ENSP00000240618,ENSP00000245414,ENSP00000315997,ENSP00000337825,ENSP00000356346,ENSP00000360266,ENSP00000378845	BCL6,EGR1,IRF1,JUN,KLRK1,LAT,LCK,LCP2,LILRB1,PTPRC,SPI1
GO.0002697	regulation of immune effector process	11	3.2e-08	ENSP00000009530,ENSP00000232014,ENSP00000240618,ENSP00000264072,ENSP00000315997,ENSP00000332049,ENSP00000337825,ENSP00000356346,ENSP00000366005,ENSP00000369293,ENSP00000370343	BCL6,CD74,CD86,FCER2,HLA-A,IL2RA,IRF4,KLRK1,LCK,LILRB1,PTPRC
GO.0006955	immune response	16	3.99e-08	ENSP00000009530,ENSP00000046794,ENSP00000239938,ENSP00000240618,ENSP00000245414,ENSP00000315997,ENSP00000337825,ENSP00000343990,ENSP00000354394,ENSP00000360266,ENSP00000360916,ENSP00000366005,ENSP00000370343,ENSP00000370989,ENSP00000378845,ENSP00000398632	CD274,CD44,CD74,EGR1,HLA-A,IRF1,IRF4,JUN,KLRK1,LAT,LCK,LCP2,LILRB1,STAT1,TRIM14,VAV2
GO.1903706	regulation of hemopoiesis	10	7.74e-08	ENSP00000009530,ENSP00000227163,ENSP00000232014,ENSP00000245414,ENSP00000315997,ENSP00000332049,ENSP00000337825,ENSP00000360266,ENSP00000369293,ENSP00000370343	BCL6,CD74,CD86,IL2RA,IRF1,IRF4,JUN,LCK,LILRB1,SPI1
GO.0046649	lymphocyte activation	10	8.27e-08	ENSP00000227163,ENSP00000232014,ENSP00000239938,ENSP00000240618,ENSP00000245414,ENSP00000315997,ENSP00000337825,ENSP00000356346,ENSP00000370343,ENSP00000378845	BCL6,EGR1,IRF1,IRF4,KLRK1,LAT,LCK,LILRB1,PTPRC,SPI1
GO.0050868	negative regulation of T cell activation	7	9.86e-08	ENSP00000009530,ENSP00000220597,ENSP00000232014,ENSP00000245414,ENSP00000315997,ENSP00000369293,ENSP00000370989	BCL6,CD274,CD74,IL2RA,IRF1,LILRB1,PAG1
GO.1902105	regulation of leukocyte differentiation	9	1.01e-07	ENSP00000009530,ENSP00000232014,ENSP00000245414,ENSP00000315997,ENSP00000332049,ENSP00000337825,ENSP00000360266,ENSP00000369293,ENSP00000370343	BCL6,CD74,CD86,IL2RA,IRF1,IRF4,JUN,LCK,LILRB1
GO.0045580	regulation of T cell differentiation	7	2.36e-07	ENSP00000009530,ENSP00000232014,ENSP00000245414,ENSP00000332049,ENSP00000337825,ENSP00000369293,ENSP00000370343	BCL6,CD74,CD86,IL2RA,IRF1,IRF4,LCK
GO.0050670	regulation of lymphocyte proliferation	8	2.36e-07	ENSP00000009530,ENSP00000232014,ENSP00000245414,ENSP00000315997,ENSP00000332049,ENSP00000356346,ENSP00000369293,ENSP00000370989	BCL6,CD274,CD74,CD86,IL2RA,IRF1,LILRB1,PTPRC
GO.0002521	leukocyte differentiation	9	3.56e-07	ENSP00000227163,ENSP00000232014,ENSP00000239938,ENSP00000245414,ENSP00000315997,ENSP00000332049,ENSP00000337825,ENSP00000356346,ENSP00000360266	BCL6,CD86,EGR1,IRF1,JUN,LCK,LILRB1,PTPRC,SPI1
GO.0050778	positive regulation of immune response	11	3.56e-07	ENSP00000009530,ENSP00000046794,ENSP00000220597,ENSP00000240618,ENSP00000264072,ENSP00000315997,ENSP00000337825,ENSP00000356346,ENSP00000360266,ENSP00000360916,ENSP00000378845	CD74,FCER2,JUN,KLRK1,LAT,LCK,LCP2,LILRB1,PAG1,PTPRC,VAV2
GO.0006952	defense response	15	4.23e-07	ENSP00000009530,ENSP00000046794,ENSP00000232014,ENSP00000239938,ENSP00000240618,ENSP00000245414,ENSP00000315997,ENSP00000337825,ENSP00000343990,ENSP00000354394,ENSP00000356346,ENSP00000360266,ENSP00000360916,ENSP00000366005,ENSP00000370343	BCL6,CD74,EGR1,HLA-A,IRF1,IRF4,JUN,KLRK1,LCK,LCP2,LILRB1,PTPRC,STAT1,TRIM14,VAV2
GO.0045087	innate immune response	13	4.23e-07	ENSP00000046794,ENSP00000239938,ENSP00000240618,ENSP00000245414,ENSP00000337825,ENSP00000343990,ENSP00000354394,ENSP00000360266,ENSP00000360916,ENSP00000366005,ENSP00000370343,ENSP00000378845,ENSP00000398632	CD44,EGR1,HLA-A,IRF1,IRF4,JUN,KLRK1,LAT,LCK,LCP2,STAT1,TRIM14,VAV2
GO.0007162	negative regulation of cell adhesion	8	8.05e-07	ENSP00000009530,ENSP00000220597,ENSP00000232014,ENSP00000245414,ENSP00000315997,ENSP00000356346,ENSP00000369293,ENSP00000370989	BCL6,CD274,CD74,IL2RA,IRF1,LILRB1,PAG1,PTPRC
GO.0007166	cell surface receptor signaling pathway	17	8.23e-07	ENSP00000009530,ENSP00000046794,ENSP00000216223,ENSP00000220597,ENSP00000239938,ENSP00000245414,ENSP00000264072,ENSP00000315997,ENSP00000332049,ENSP00000337825,ENSP00000356346,ENSP00000360266,ENSP00000360916,ENSP00000366005,ENSP00000370343,ENSP00000370989,ENSP00000378845	CD274,CD74,CD86,EGR1,FCER2,HLA-A,IL2RB,IRF1,IRF4,JUN,LAT,LCK,LCP2,LILRB1,PAG1,PTPRC,VAV2
GO.0001775	cell activation	11	8.91e-07	ENSP00000227163,ENSP00000232014,ENSP00000239938,ENSP00000240618,ENSP00000245414,ENSP00000315997,ENSP00000337825,ENSP00000356346,ENSP00000360266,ENSP00000360916,ENSP00000378845	BCL6,EGR1,IRF1,JUN,KLRK1,LAT,LCK,LILRB1,PTPRC,SPI1,VAV2
GO.0034097	response to cytokine	11	9.12e-07	ENSP00000009530,ENSP00000216223,ENSP00000239938,ENSP00000245414,ENSP00000332049,ENSP00000354394,ENSP00000360266,ENSP00000366005,ENSP00000369293,ENSP00000370343,ENSP00000398632	CD44,CD74,CD86,EGR1,HLA-A,IL2RA,IL2RB,IRF1,IRF4,JUN,STAT1
GO.0002684	positive regulation of immune system process	12	9.27e-07	ENSP00000009530,ENSP00000046794,ENSP00000220597,ENSP00000232014,ENSP00000240618,ENSP00000264072,ENSP00000315997,ENSP00000356346,ENSP00000360916,ENSP00000369293,ENSP00000370989,ENSP00000378845	BCL6,CD274,CD74,FCER2,IL2RA,KLRK1,LAT,LCP2,LILRB1,PAG1,PTPRC,VAV2
GO.0070486	leukocyte aggregation	8	1.04e-06	ENSP00000239938,ENSP00000245414,ENSP00000315997,ENSP00000337825,ENSP00000356346,ENSP00000370343,ENSP00000378845,ENSP00000398632	CD44,EGR1,IRF1,IRF4,LAT,LCK,LILRB1,PTPRC
GO.0002682	regulation of immune system process	14	2.05e-06	ENSP00000009530,ENSP00000046794,ENSP00000227163,ENSP00000240618,ENSP00000245414,ENSP00000264072,ENSP00000315997,ENSP00000354394,ENSP00000356346,ENSP00000360916,ENSP00000366005,ENSP00000369293,ENSP00000370989,ENSP00000378845	CD274,CD74,FCER2,HLA-A,IL2RA,IRF1,KLRK1,LAT,LCP2,LILRB1,PTPRC,SPI1,STAT1,VAV2
GO.0071345	cellular response to cytokine stimulus	10	2.22e-06	ENSP00000009530,ENSP00000216223,ENSP00000239938,ENSP00000245414,ENSP00000332049,ENSP00000354394,ENSP00000366005,ENSP00000369293,ENSP00000370343,ENSP00000398632	CD44,CD74,CD86,EGR1,HLA-A,IL2RA,IL2RB,IRF1,IRF4,STAT1
GO.0002768	immune response-regulating cell surface receptor signaling pathway	9	2.32e-06	ENSP00000046794,ENSP00000220597,ENSP00000315997,ENSP00000332049,ENSP00000337825,ENSP00000356346,ENSP00000360266,ENSP00000360916,ENSP00000378845	CD86,JUN,LAT,LCK,LCP2,LILRB1,PAG1,PTPRC,VAV2
GO.0019221	cytokine-mediated signaling pathway	9	2.32e-06	ENSP00000009530,ENSP00000216223,ENSP00000239938,ENSP00000245414,ENSP00000354394,ENSP00000366005,ENSP00000369293,ENSP00000370343,ENSP00000398632	CD44,CD74,EGR1,HLA-A,IL2RA,IL2RB,IRF1,IRF4,STAT1
GO.0034112	positive regulation of homotypic cell-cell adhesion	7	2.87e-06	ENSP00000009530,ENSP00000240618,ENSP00000315997,ENSP00000356346,ENSP00000369293,ENSP00000370989,ENSP00000398632	CD274,CD44,CD74,IL2RA,KLRK1,LILRB1,PTPRC
GO.0002274	myeloid leukocyte activation	6	2.88e-06	ENSP00000046794,ENSP00000227163,ENSP00000332049,ENSP00000360266,ENSP00000370343,ENSP00000378845	CD86,IRF4,JUN,LAT,LCP2,SPI1
GO.1903039	positive regulation of leukocyte cell-cell adhesion	7	2.88e-06	ENSP00000009530,ENSP00000240618,ENSP00000315997,ENSP00000356346,ENSP00000369293,ENSP00000370989,ENSP00000398632	CD274,CD44,CD74,IL2RA,KLRK1,LILRB1,PTPRC
GO.0002706	regulation of lymphocyte mediated immunity	6	3.58e-06	ENSP00000232014,ENSP00000240618,ENSP00000264072,ENSP00000315997,ENSP00000356346,ENSP00000366005	BCL6,FCER2,HLA-A,KLRK1,LILRB1,PTPRC
GO.0031341	regulation of cell killing	5	4.97e-06	ENSP00000240618,ENSP00000264072,ENSP00000315997,ENSP00000356346,ENSP00000366005	FCER2,HLA-A,KLRK1,LILRB1,PTPRC
GO.0002252	immune effector process	9	5.28e-06	ENSP00000009530,ENSP00000245414,ENSP00000315997,ENSP00000332049,ENSP00000354394,ENSP00000356346,ENSP00000360916,ENSP00000370343,ENSP00000378845	CD74,CD86,IRF1,IRF4,LAT,LILRB1,PTPRC,STAT1,VAV2
GO.0050671	positive regulation of lymphocyte proliferation	6	5.81e-06	ENSP00000009530,ENSP00000232014,ENSP00000332049,ENSP00000356346,ENSP00000369293,ENSP00000370989	BCL6,CD274,CD74,CD86,IL2RA,PTPRC
GO.0034341	response to interferon-gamma	6	5.92e-06	ENSP00000245414,ENSP00000332049,ENSP00000354394,ENSP00000366005,ENSP00000370343,ENSP00000398632	CD44,CD86,HLA-A,IRF1,IRF4,STAT1
GO.0030098	lymphocyte differentiation	7	7.76e-06	ENSP00000227163,ENSP00000232014,ENSP00000239938,ENSP00000245414,ENSP00000337825,ENSP00000356346,ENSP00000370343	BCL6,EGR1,IRF1,IRF4,LCK,PTPRC,SPI1
GO.0071310	cellular response to organic substance	15	8.26e-06	ENSP00000009530,ENSP00000216223,ENSP00000227163,ENSP00000239938,ENSP00000245414,ENSP00000309572,ENSP00000315997,ENSP00000337825,ENSP00000354394,ENSP00000360266,ENSP00000360916,ENSP00000366005,ENSP00000369293,ENSP00000370343,ENSP00000398632	CD44,CD74,EGR1,HLA-A,IL2RA,IL2RB,IRF1,IRF4,JUN,LCK,LILRB1,SPI1,STAT1,TERT,VAV2
GO.0046634	regulation of alpha-beta T cell activation	5	1.21e-05	ENSP00000232014,ENSP00000245414,ENSP00000315997,ENSP00000332049,ENSP00000370343	BCL6,CD86,IRF1,IRF4,LILRB1
GO.0042129	regulation of T cell proliferation	6	1.25e-05	ENSP00000245414,ENSP00000315997,ENSP00000332049,ENSP00000356346,ENSP00000369293,ENSP00000370989	CD274,CD86,IL2RA,IRF1,LILRB1,PTPRC
GO.0042110	T cell activation	7	1.32e-05	ENSP00000239938,ENSP00000245414,ENSP00000315997,ENSP00000337825,ENSP00000356346,ENSP00000370343,ENSP00000378845	EGR1,IRF1,IRF4,LAT,LCK,LILRB1,PTPRC
GO.0051251	positive regulation of lymphocyte activation	7	1.32e-05	ENSP00000009530,ENSP00000232014,ENSP00000240618,ENSP00000315997,ENSP00000356346,ENSP00000369293,ENSP00000370989	BCL6,CD274,CD74,IL2RA,KLRK1,LILRB1,PTPRC
GO.0060333	interferon-gamma-mediated signaling pathway	5	1.53e-05	ENSP00000245414,ENSP00000354394,ENSP00000366005,ENSP00000370343,ENSP00000398632	CD44,HLA-A,IRF1,IRF4,STAT1
GO.0030097	hemopoiesis	9	1.84e-05	ENSP00000227163,ENSP00000232014,ENSP00000239938,ENSP00000245414,ENSP00000315997,ENSP00000332049,ENSP00000337825,ENSP00000356346,ENSP00000360266	BCL6,CD86,EGR1,IRF1,JUN,LCK,LILRB1,PTPRC,SPI1
GO.0060337	type I interferon signaling pathway	5	1.86e-05	ENSP00000239938,ENSP00000245414,ENSP00000354394,ENSP00000366005,ENSP00000370343	EGR1,HLA-A,IRF1,IRF4,STAT1
GO.0071357	cellular response to type I interferon	5	1.86e-05	ENSP00000239938,ENSP00000245414,ENSP00000354394,ENSP00000366005,ENSP00000370343	EGR1,HLA-A,IRF1,IRF4,STAT1
GO.0080134	regulation of response to stress	13	1.96e-05	ENSP00000009530,ENSP00000240618,ENSP00000245414,ENSP00000309572,ENSP00000315997,ENSP00000332049,ENSP00000337825,ENSP00000354394,ENSP00000360266,ENSP00000360916,ENSP00000366005,ENSP00000369293,ENSP00000398632	CD44,CD74,CD86,HLA-A,IL2RA,IRF1,JUN,KLRK1,LCK,LILRB1,STAT1,TERT,VAV2
GO.0002707	negative regulation of lymphocyte mediated immunity	4	2.35e-05	ENSP00000232014,ENSP00000315997,ENSP00000356346,ENSP00000366005	BCL6,HLA-A,LILRB1,PTPRC
GO.0002757	immune response-activating signal transduction	8	2.4e-05	ENSP00000046794,ENSP00000220597,ENSP00000332049,ENSP00000337825,ENSP00000356346,ENSP00000360266,ENSP00000360916,ENSP00000378845	CD86,JUN,LAT,LCK,LCP2,PAG1,PTPRC,VAV2
GO.0031347	regulation of defense response	10	2.59e-05	ENSP00000232014,ENSP00000240618,ENSP00000245414,ENSP00000315997,ENSP00000332049,ENSP00000337825,ENSP00000354394,ENSP00000360266,ENSP00000366005,ENSP00000369293	BCL6,CD86,HLA-A,IL2RA,IRF1,JUN,KLRK1,LCK,LILRB1,STAT1
GO.0097028	dendritic cell differentiation	4	4.47e-05	ENSP00000227163,ENSP00000315997,ENSP00000332049,ENSP00000370343	CD86,IRF4,LILRB1,SPI1
GO.0050870	positive regulation of T cell activation	6	4.6e-05	ENSP00000009530,ENSP00000240618,ENSP00000315997,ENSP00000356346,ENSP00000369293,ENSP00000370989	CD274,CD74,IL2RA,KLRK1,LILRB1,PTPRC
GO.0002520	immune system development	9	4.68e-05	ENSP00000227163,ENSP00000232014,ENSP00000239938,ENSP00000245414,ENSP00000315997,ENSP00000332049,ENSP00000337825,ENSP00000356346,ENSP00000360266	BCL6,CD86,EGR1,IRF1,JUN,LCK,LILRB1,PTPRC,SPI1
GO.0050852	T cell receptor signaling pathway	5	5.51e-05	ENSP00000046794,ENSP00000220597,ENSP00000337825,ENSP00000356346,ENSP00000378845	LAT,LCK,LCP2,PAG1,PTPRC
GO.0038095	Fc-epsilon receptor signaling pathway	6	5.79e-05	ENSP00000046794,ENSP00000332049,ENSP00000337825,ENSP00000360266,ENSP00000360916,ENSP00000378845	CD86,JUN,LAT,LCK,LCP2,VAV2
GO.0001911	negative regulation of leukocyte mediated cytotoxicity	3	6.1e-05	ENSP00000315997,ENSP00000356346,ENSP00000366005	HLA-A,LILRB1,PTPRC
GO.0002698	negative regulation of immune effector process	5	6.1e-05	ENSP00000232014,ENSP00000315997,ENSP00000356346,ENSP00000366005,ENSP00000369293	BCL6,HLA-A,IL2RA,LILRB1,PTPRC
GO.0048585	negative regulation of response to stimulus	12	6.1e-05	ENSP00000009530,ENSP00000232014,ENSP00000239938,ENSP00000240618,ENSP00000309572,ENSP00000315997,ENSP00000354394,ENSP00000356346,ENSP00000366005,ENSP00000369293,ENSP00000370343,ENSP00000398632	BCL6,CD44,CD74,EGR1,HLA-A,IL2RA,IRF4,KLRK1,LILRB1,PTPRC,STAT1,TERT
GO.0071346	cellular response to interferon-gamma	5	6.1e-05	ENSP00000245414,ENSP00000354394,ENSP00000366005,ENSP00000370343,ENSP00000398632	CD44,HLA-A,IRF1,IRF4,STAT1
GO.0001910	regulation of leukocyte mediated cytotoxicity	4	0.000104	ENSP00000240618,ENSP00000315997,ENSP00000356346,ENSP00000366005	HLA-A,KLRK1,LILRB1,PTPRC
GO.0002764	immune response-regulating signaling pathway	8	0.000104	ENSP00000046794,ENSP00000220597,ENSP00000315997,ENSP00000337825,ENSP00000356346,ENSP00000360266,ENSP00000360916,ENSP00000378845	JUN,LAT,LCK,LCP2,LILRB1,PAG1,PTPRC,VAV2
GO.0050777	negative regulation of immune response	5	0.000155	ENSP00000232014,ENSP00000315997,ENSP00000356346,ENSP00000366005,ENSP00000369293	BCL6,HLA-A,IL2RA,LILRB1,PTPRC
GO.0045088	regulation of innate immune response	7	0.000217	ENSP00000240618,ENSP00000245414,ENSP00000315997,ENSP00000332049,ENSP00000354394,ENSP00000360266,ENSP00000366005	CD86,HLA-A,IRF1,JUN,KLRK1,LILRB1,STAT1
GO.0030217	T cell differentiation	5	0.000249	ENSP00000239938,ENSP00000245414,ENSP00000337825,ENSP00000356346,ENSP00000370343	EGR1,IRF1,IRF4,LCK,PTPRC
GO.0048583	regulation of response to stimulus	17	0.000275	ENSP00000009530,ENSP00000046794,ENSP00000220597,ENSP00000239938,ENSP00000240618,ENSP00000245414,ENSP00000264072,ENSP00000309572,ENSP00000315997,ENSP00000354394,ENSP00000356346,ENSP00000360266,ENSP00000360916,ENSP00000366005,ENSP00000369293,ENSP00000378845,ENSP00000398632	CD44,CD74,EGR1,FCER2,HLA-A,IL2RA,IRF1,JUN,KLRK1,LAT,LCP2,LILRB1,PAG1,PTPRC,STAT1,TERT,VAV2
GO.1902107	positive regulation of leukocyte differentiation	5	0.000298	ENSP00000009530,ENSP00000332049,ENSP00000337825,ENSP00000360266,ENSP00000369293	CD74,CD86,IL2RA,JUN,LCK
GO.0045404	positive regulation of interleukin-4 biosynthetic process	2	0.000377	ENSP00000332049,ENSP00000370343	CD86,IRF4
GO.0031295	T cell costimulation	4	0.000401	ENSP00000240618,ENSP00000332049,ENSP00000337825,ENSP00000370989	CD274,CD86,KLRK1,LCK
GO.0008284	positive regulation of cell proliferation	9	0.000407	ENSP00000009530,ENSP00000232014,ENSP00000239938,ENSP00000309572,ENSP00000354394,ENSP00000356346,ENSP00000360266,ENSP00000369293,ENSP00000370989	BCL6,CD274,CD74,EGR1,IL2RA,JUN,PTPRC,STAT1,TERT
GO.0010604	positive regulation of macromolecule metabolic process	15	0.000418	ENSP00000009530,ENSP00000046794,ENSP00000227163,ENSP00000232014,ENSP00000264072,ENSP00000309572,ENSP00000315997,ENSP00000332049,ENSP00000343990,ENSP00000354394,ENSP00000356346,ENSP00000360266,ENSP00000370343,ENSP00000378845,ENSP00000398632	BCL6,CD44,CD74,CD86,FCER2,IRF4,JUN,LAT,LCP2,LILRB1,PTPRC,SPI1,STAT1,TERT,TRIM14
GO.0002699	positive regulation of immune effector process	5	0.000487	ENSP00000009530,ENSP00000240618,ENSP00000264072,ENSP00000315997,ENSP00000332049	CD74,CD86,FCER2,KLRK1,LILRB1
GO.0043011	myeloid dendritic cell differentiation	3	0.000547	ENSP00000227163,ENSP00000332049,ENSP00000370343	CD86,IRF4,SPI1
GO.0002429	immune response-activating cell surface receptor signaling pathway	6	0.000558	ENSP00000046794,ENSP00000220597,ENSP00000337825,ENSP00000356346,ENSP00000360916,ENSP00000378845	LAT,LCK,LCP2,PAG1,PTPRC,VAV2
GO.0045582	positive regulation of T cell differentiation	4	0.000558	ENSP00000009530,ENSP00000332049,ENSP00000337825,ENSP00000369293	CD74,CD86,IL2RA,LCK
GO.0051607	defense response to virus	5	0.000679	ENSP00000245414,ENSP00000315997,ENSP00000332049,ENSP00000354394,ENSP00000356346	CD86,IRF1,LILRB1,PTPRC,STAT1
GO.0042102	positive regulation of T cell proliferation	4	0.000854	ENSP00000332049,ENSP00000356346,ENSP00000369293,ENSP00000370989	CD274,CD86,IL2RA,PTPRC
GO.0031325	positive regulation of cellular metabolic process	15	0.000861	ENSP00000009530,ENSP00000046794,ENSP00000227163,ENSP00000232014,ENSP00000309572,ENSP00000315997,ENSP00000332049,ENSP00000343990,ENSP00000354394,ENSP00000356346,ENSP00000360266,ENSP00000360916,ENSP00000370343,ENSP00000378845,ENSP00000398632	BCL6,CD44,CD74,CD86,IRF4,JUN,LAT,LCP2,LILRB1,PTPRC,SPI1,STAT1,TERT,TRIM14,VAV2
GO.0043900	regulation of multi-organism process	7	0.000906	ENSP00000264072,ENSP00000315997,ENSP00000337825,ENSP00000343990,ENSP00000354394,ENSP00000360266,ENSP00000369293	FCER2,IL2RA,JUN,LCK,LILRB1,STAT1,TRIM14
GO.0042269	regulation of natural killer cell mediated cytotoxicity	3	0.00103	ENSP00000240618,ENSP00000315997,ENSP00000366005	HLA-A,KLRK1,LILRB1
GO.0002828	regulation of type 2 immune response	3	0.00114	ENSP00000009530,ENSP00000232014,ENSP00000332049	BCL6,CD74,CD86
GO.0045622	regulation of T-helper cell differentiation	3	0.00114	ENSP00000232014,ENSP00000332049,ENSP00000370343	BCL6,CD86,IRF4
GO.1902106	negative regulation of leukocyte differentiation	4	0.0012	ENSP00000009530,ENSP00000232014,ENSP00000245414,ENSP00000315997	BCL6,CD74,IRF1,LILRB1
GO.0048519	negative regulation of biological process	18	0.00127	ENSP00000009530,ENSP00000216223,ENSP00000220597,ENSP00000240618,ENSP00000245414,ENSP00000309572,ENSP00000315997,ENSP00000332049,ENSP00000337825,ENSP00000343990,ENSP00000354394,ENSP00000356346,ENSP00000360266,ENSP00000366005,ENSP00000369293,ENSP00000370343,ENSP00000370989,ENSP00000398632	CD274,CD44,CD74,CD86,HLA-A,IL2RA,IL2RB,IRF1,IRF4,JUN,KLRK1,LCK,LILRB1,PAG1,PTPRC,STAT1,TERT,TRIM14
GO.2000026	regulation of multicellular organismal development	11	0.00145	ENSP00000009530,ENSP00000227163,ENSP00000232014,ENSP00000239938,ENSP00000245414,ENSP00000315997,ENSP00000337825,ENSP00000354394,ENSP00000360266,ENSP00000369293,ENSP00000370343	BCL6,CD74,EGR1,IL2RA,IRF1,IRF4,JUN,LCK,LILRB1,SPI1,STAT1
GO.0007155	cell adhesion	9	0.00148	ENSP00000239938,ENSP00000245414,ENSP00000315997,ENSP00000337825,ENSP00000348384,ENSP00000356346,ENSP00000370343,ENSP00000378845,ENSP00000398632	CD44,EGR1,IRF1,IRF4,LAMB3,LAT,LCK,LILRB1,PTPRC
GO.0042035	regulation of cytokine biosynthetic process	4	0.00168	ENSP00000245414,ENSP00000315997,ENSP00000332049,ENSP00000370343	CD86,IRF1,IRF4,LILRB1
GO.0002823	negative regulation of adaptive immune response based on somatic recombination of immune receptors built from immunoglobulin superfamily domains	3	0.0017	ENSP00000232014,ENSP00000315997,ENSP00000356346	BCL6,LILRB1,PTPRC
GO.0045581	negative regulation of T cell differentiation	3	0.0017	ENSP00000009530,ENSP00000232014,ENSP00000245414	BCL6,CD74,IRF1
GO.0001915	negative regulation of T cell mediated cytotoxicity	2	0.00173	ENSP00000315997,ENSP00000356346	LILRB1,PTPRC
GO.0038110	interleukin-2-mediated signaling pathway	2	0.00173	ENSP00000216223,ENSP00000369293	IL2RA,IL2RB
GO.0071352	cellular response to interleukin-2	2	0.00173	ENSP00000216223,ENSP00000369293	IL2RA,IL2RB
GO.2001185	regulation of CD8-positive, alpha-beta T cell activation	2	0.00173	ENSP00000245414,ENSP00000315997	IRF1,LILRB1
GO.0030099	myeloid cell differentiation	5	0.00174	ENSP00000227163,ENSP00000232014,ENSP00000332049,ENSP00000360266,ENSP00000370343	BCL6,CD86,IRF4,JUN,SPI1
GO.0048584	positive regulation of response to stimulus	12	0.00174	ENSP00000009530,ENSP00000046794,ENSP00000220597,ENSP00000240618,ENSP00000264072,ENSP00000309572,ENSP00000315997,ENSP00000356346,ENSP00000360266,ENSP00000360916,ENSP00000378845,ENSP00000398632	CD44,CD74,FCER2,JUN,KLRK1,LAT,LCP2,LILRB1,PAG1,PTPRC,TERT,VAV2
GO.0002573	myeloid leukocyte differentiation	4	0.00193	ENSP00000227163,ENSP00000332049,ENSP00000360266,ENSP00000370343	CD86,IRF4,JUN,SPI1
GO.0098542	defense response to other organism	6	0.00193	ENSP00000245414,ENSP00000315997,ENSP00000332049,ENSP00000354394,ENSP00000356346,ENSP00000370343	CD86,IRF1,IRF4,LILRB1,PTPRC,STAT1
GO.0046006	regulation of activated T cell proliferation	3	0.00233	ENSP00000332049,ENSP00000369293,ENSP00000370989	CD274,CD86,IL2RA
GO.0002376	immune system process	12	0.00248	ENSP00000220597,ENSP00000227163,ENSP00000240618,ENSP00000315997,ENSP00000337825,ENSP00000343990,ENSP00000354394,ENSP00000356346,ENSP00000360916,ENSP00000366005,ENSP00000370989,ENSP00000398632	CD274,CD44,HLA-A,KLRK1,LCK,LILRB1,PAG1,PTPRC,SPI1,STAT1,TRIM14,VAV2
GO.0051239	regulation of multicellular organismal process	13	0.00253	ENSP00000009530,ENSP00000227163,ENSP00000232014,ENSP00000239938,ENSP00000309572,ENSP00000315997,ENSP00000337825,ENSP00000354394,ENSP00000360266,ENSP00000360916,ENSP00000369293,ENSP00000370343,ENSP00000370989	BCL6,CD274,CD74,EGR1,IL2RA,IRF4,JUN,LCK,LILRB1,SPI1,STAT1,TERT,VAV2
GO.0002819	regulation of adaptive immune response	4	0.00254	ENSP00000245414,ENSP00000264072,ENSP00000315997,ENSP00000356346	FCER2,IRF1,LILRB1,PTPRC
GO.0051240	positive regulation of multicellular organismal process	10	0.00259	ENSP00000009530,ENSP00000232014,ENSP00000239938,ENSP00000309572,ENSP00000332049,ENSP00000337825,ENSP00000360266,ENSP00000369293,ENSP00000370343,ENSP00000370989	BCL6,CD274,CD74,CD86,EGR1,IL2RA,IRF4,JUN,LCK,TERT
GO.0010628	positive regulation of gene expression	11	0.00279	ENSP00000227163,ENSP00000245414,ENSP00000309572,ENSP00000315997,ENSP00000332049,ENSP00000337825,ENSP00000343990,ENSP00000354394,ENSP00000360266,ENSP00000370343,ENSP00000398632	CD44,CD86,IRF1,IRF4,JUN,LCK,LILRB1,SPI1,STAT1,TERT,TRIM14
GO.0030890	positive regulation of B cell proliferation	3	0.00288	ENSP00000009530,ENSP00000232014,ENSP00000356346	BCL6,CD74,PTPRC
GO.0032653	regulation of interleukin-10 production	3	0.00288	ENSP00000315997,ENSP00000370343,ENSP00000370989	CD274,IRF4,LILRB1
GO.0042981	regulation of apoptotic process	10	0.00309	ENSP00000009530,ENSP00000216223,ENSP00000232014,ENSP00000309572,ENSP00000315997,ENSP00000337825,ENSP00000354394,ENSP00000360266,ENSP00000360916,ENSP00000398632	BCL6,CD44,CD74,IL2RB,JUN,LCK,LILRB1,STAT1,TERT,VAV2
GO.0051246	regulation of protein metabolic process	13	0.00331	ENSP00000009530,ENSP00000046794,ENSP00000227163,ENSP00000232014,ENSP00000239938,ENSP00000245414,ENSP00000315997,ENSP00000332049,ENSP00000356346,ENSP00000360266,ENSP00000370343,ENSP00000378845,ENSP00000398632	BCL6,CD44,CD74,CD86,EGR1,IRF1,IRF4,JUN,LAT,LCP2,LILRB1,PTPRC,SPI1
GO.0007165	signal transduction	18	0.00354	ENSP00000009530,ENSP00000046794,ENSP00000216223,ENSP00000220597,ENSP00000232014,ENSP00000239938,ENSP00000240618,ENSP00000245414,ENSP00000264072,ENSP00000315997,ENSP00000337825,ENSP00000356346,ENSP00000360266,ENSP00000360916,ENSP00000366005,ENSP00000370343,ENSP00000370989,ENSP00000378845	BCL6,CD274,CD74,EGR1,FCER2,HLA-A,IL2RB,IRF1,IRF4,JUN,KLRK1,LAT,LCK,LCP2,LILRB1,PAG1,PTPRC,VAV2
GO.0043066	negative regulation of apoptotic process	8	0.00357	ENSP00000009530,ENSP00000216223,ENSP00000232014,ENSP00000239938,ENSP00000309572,ENSP00000315997,ENSP00000360266,ENSP00000398632	BCL6,CD44,CD74,EGR1,IL2RB,JUN,LILRB1,TERT
GO.0002309	T cell proliferation involved in immune response	2	0.00364	ENSP00000315997,ENSP00000332049	CD86,LILRB1
GO.0045953	negative regulation of natural killer cell mediated cytotoxicity	2	0.00364	ENSP00000315997,ENSP00000366005	HLA-A,LILRB1
GO.0002366	leukocyte activation involved in immune response	4	0.00393	ENSP00000315997,ENSP00000332049,ENSP00000370343,ENSP00000378845	CD86,IRF4,LAT,LILRB1
GO.2000107	negative regulation of leukocyte apoptotic process	3	0.00421	ENSP00000009530,ENSP00000232014,ENSP00000315997	BCL6,CD74,LILRB1
GO.0042127	regulation of cell proliferation	10	0.00482	ENSP00000009530,ENSP00000239938,ENSP00000245414,ENSP00000309572,ENSP00000315997,ENSP00000337825,ENSP00000354394,ENSP00000356346,ENSP00000369293,ENSP00000370989	CD274,CD74,EGR1,IL2RA,IRF1,LCK,LILRB1,PTPRC,STAT1,TERT
GO.2001179	regulation of interleukin-10 secretion	2	0.00485	ENSP00000315997,ENSP00000370989	CD274,LILRB1
GO.0008285	negative regulation of cell proliferation	7	0.00523	ENSP00000232014,ENSP00000245414,ENSP00000315997,ENSP00000354394,ENSP00000360266,ENSP00000369293,ENSP00000370989	BCL6,CD274,IL2RA,IRF1,JUN,LILRB1,STAT1
GO.0007167	enzyme linked receptor protein signaling pathway	8	0.00616	ENSP00000046794,ENSP00000220597,ENSP00000239938,ENSP00000332049,ENSP00000337825,ENSP00000354394,ENSP00000360266,ENSP00000360916	CD86,EGR1,JUN,LCK,LCP2,PAG1,STAT1,VAV2
GO.0046645	positive regulation of gamma-delta T cell activation	2	0.00616	ENSP00000315997,ENSP00000337825	LCK,LILRB1
GO.0051707	response to other organism	7	0.00616	ENSP00000245414,ENSP00000315997,ENSP00000332049,ENSP00000354394,ENSP00000356346,ENSP00000360266,ENSP00000370343	CD86,IRF1,IRF4,JUN,LILRB1,PTPRC,STAT1
GO.0051716	cellular response to stimulus	20	0.00616	ENSP00000009530,ENSP00000046794,ENSP00000216223,ENSP00000220597,ENSP00000227163,ENSP00000239938,ENSP00000240618,ENSP00000245414,ENSP00000264072,ENSP00000309572,ENSP00000315997,ENSP00000337825,ENSP00000354394,ENSP00000356346,ENSP00000360266,ENSP00000360916,ENSP00000366005,ENSP00000370343,ENSP00000370989,ENSP00000378845	CD274,CD74,EGR1,FCER2,HLA-A,IL2RB,IRF1,IRF4,JUN,KLRK1,LAT,LCK,LCP2,LILRB1,PAG1,PTPRC,SPI1,STAT1,TERT,VAV2
GO.0008283	cell proliferation	7	0.00618	ENSP00000009530,ENSP00000239938,ENSP00000315997,ENSP00000332049,ENSP00000354394,ENSP00000356346,ENSP00000369293	CD74,CD86,EGR1,IL2RA,LILRB1,PTPRC,STAT1
GO.0002718	regulation of cytokine production involved in immune response	3	0.00651	ENSP00000009530,ENSP00000232014,ENSP00000315997	BCL6,CD74,LILRB1
GO.0042130	negative regulation of T cell proliferation	3	0.00651	ENSP00000315997,ENSP00000369293,ENSP00000370989	CD274,IL2RA,LILRB1
GO.0048523	negative regulation of cellular process	16	0.00651	ENSP00000009530,ENSP00000216223,ENSP00000220597,ENSP00000240618,ENSP00000245414,ENSP00000309572,ENSP00000315997,ENSP00000337825,ENSP00000343990,ENSP00000354394,ENSP00000356346,ENSP00000360266,ENSP00000369293,ENSP00000370343,ENSP00000370989,ENSP00000398632	CD274,CD44,CD74,IL2RA,IL2RB,IRF1,IRF4,JUN,KLRK1,LCK,LILRB1,PAG1,PTPRC,STAT1,TERT,TRIM14
GO.0043901	negative regulation of multi-organism process	4	0.00684	ENSP00000343990,ENSP00000354394,ENSP00000360266,ENSP00000369293	IL2RA,JUN,STAT1,TRIM14
GO.0044700	single organism signaling	18	0.00721	ENSP00000009530,ENSP00000046794,ENSP00000216223,ENSP00000220597,ENSP00000232014,ENSP00000239938,ENSP00000240618,ENSP00000245414,ENSP00000264072,ENSP00000315997,ENSP00000337825,ENSP00000356346,ENSP00000360266,ENSP00000360916,ENSP00000366005,ENSP00000370343,ENSP00000370989,ENSP00000378845	BCL6,CD274,CD74,EGR1,FCER2,HLA-A,IL2RB,IRF1,IRF4,JUN,KLRK1,LAT,LCK,LCP2,LILRB1,PAG1,PTPRC,VAV2
GO.0072111	cell proliferation involved in kidney development	2	0.00751	ENSP00000239938,ENSP00000354394	EGR1,STAT1
GO.0065009	regulation of molecular function	13	0.00775	ENSP00000009530,ENSP00000046794,ENSP00000232014,ENSP00000240618,ENSP00000264072,ENSP00000309572,ENSP00000337825,ENSP00000343990,ENSP00000356346,ENSP00000360266,ENSP00000370343,ENSP00000378845,ENSP00000398632	BCL6,CD44,CD74,FCER2,IRF4,JUN,KLRK1,LAT,LCK,LCP2,PTPRC,TERT,TRIM14
GO.0031399	regulation of protein modification process	10	0.00797	ENSP00000009530,ENSP00000046794,ENSP00000227163,ENSP00000232014,ENSP00000239938,ENSP00000337825,ENSP00000356346,ENSP00000360266,ENSP00000378845,ENSP00000398632	BCL6,CD44,CD74,EGR1,JUN,LAT,LCK,LCP2,PTPRC,SPI1
GO.0002286	T cell activation involved in immune response	3	0.00818	ENSP00000315997,ENSP00000332049,ENSP00000370343	CD86,IRF4,LILRB1
GO.0042108	positive regulation of cytokine biosynthetic process	3	0.00858	ENSP00000245414,ENSP00000332049,ENSP00000370343	CD86,IRF1,IRF4
GO.0007154	cell communication	18	0.0093	ENSP00000009530,ENSP00000046794,ENSP00000216223,ENSP00000220597,ENSP00000232014,ENSP00000239938,ENSP00000240618,ENSP00000245414,ENSP00000264072,ENSP00000315997,ENSP00000337825,ENSP00000356346,ENSP00000360266,ENSP00000360916,ENSP00000366005,ENSP00000370343,ENSP00000370989,ENSP00000378845	BCL6,CD274,CD74,EGR1,FCER2,HLA-A,IL2RB,IRF1,IRF4,JUN,KLRK1,LAT,LCK,LCP2,LILRB1,PAG1,PTPRC,VAV2
GO.0002903	negative regulation of B cell apoptotic process	2	0.0107	ENSP00000009530,ENSP00000232014	BCL6,CD74
GO.0035458	cellular response to interferon-beta	2	0.0107	ENSP00000245414,ENSP00000354394	IRF1,STAT1
GO.0045628	regulation of T-helper 2 cell differentiation	2	0.0107	ENSP00000232014,ENSP00000332049	BCL6,CD86
GO.2000773	negative regulation of cellular senescence	2	0.0107	ENSP00000232014,ENSP00000309572	BCL6,TERT
GO.0001817	regulation of cytokine production	6	0.0109	ENSP00000009530,ENSP00000232014,ENSP00000315997,ENSP00000332049,ENSP00000370343,ENSP00000370989	BCL6,CD274,CD74,CD86,IRF4,LILRB1
GO.0009966	regulation of signal transduction	12	0.0109	ENSP00000009530,ENSP00000220597,ENSP00000232014,ENSP00000239938,ENSP00000245414,ENSP00000309572,ENSP00000354394,ENSP00000356346,ENSP00000360916,ENSP00000370343,ENSP00000378845,ENSP00000398632	BCL6,CD44,CD74,EGR1,IRF1,IRF4,LAT,PAG1,PTPRC,STAT1,TERT,VAV2
GO.0044093	positive regulation of molecular function	10	0.0123	ENSP00000009530,ENSP00000046794,ENSP00000264072,ENSP00000309572,ENSP00000337825,ENSP00000343990,ENSP00000356346,ENSP00000360266,ENSP00000370343,ENSP00000378845	CD74,FCER2,IRF4,JUN,LAT,LCK,LCP2,PTPRC,TERT,TRIM14
GO.0009968	negative regulation of signal transduction	8	0.0125	ENSP00000009530,ENSP00000232014,ENSP00000239938,ENSP00000309572,ENSP00000354394,ENSP00000356346,ENSP00000370343,ENSP00000398632	BCL6,CD44,CD74,EGR1,IRF4,PTPRC,STAT1,TERT
GO.0007596	blood coagulation	6	0.0129	ENSP00000046794,ENSP00000245414,ENSP00000337825,ENSP00000360916,ENSP00000378845,ENSP00000398632	CD44,IRF1,LAT,LCK,LCP2,VAV2
GO.0042221	response to chemical	15	0.0129	ENSP00000009530,ENSP00000216223,ENSP00000227163,ENSP00000239938,ENSP00000245414,ENSP00000309572,ENSP00000315997,ENSP00000354394,ENSP00000356346,ENSP00000360266,ENSP00000360916,ENSP00000366005,ENSP00000369293,ENSP00000370343,ENSP00000398632	CD44,CD74,EGR1,HLA-A,IL2RA,IL2RB,IRF1,IRF4,JUN,LILRB1,PTPRC,SPI1,STAT1,TERT,VAV2
GO.2000648	positive regulation of stem cell proliferation	3	0.0133	ENSP00000309572,ENSP00000354394,ENSP00000356346	PTPRC,STAT1,TERT
GO.0030214	hyaluronan catabolic process	2	0.0141	ENSP00000377492,ENSP00000398632	CD44,HMMR
GO.0043518	negative regulation of DNA damage response, signal transduction by p53 class mediator	2	0.0141	ENSP00000009530,ENSP00000398632	CD44,CD74
GO.0045086	positive regulation of interleukin-2 biosynthetic process	2	0.0141	ENSP00000332049,ENSP00000370343	CD86,IRF4
GO.0051247	positive regulation of protein metabolic process	9	0.0141	ENSP00000009530,ENSP00000046794,ENSP00000232014,ENSP00000245414,ENSP00000332049,ENSP00000356346,ENSP00000370343,ENSP00000378845,ENSP00000398632	BCL6,CD44,CD74,CD86,IRF1,IRF4,LAT,LCP2,PTPRC
GO.1902166	negative regulation of intrinsic apoptotic signaling pathway in response to DNA damage by p53 class mediator	2	0.0141	ENSP00000009530,ENSP00000398632	CD44,CD74
GO.0043065	positive regulation of apoptotic process	6	0.0143	ENSP00000232014,ENSP00000239938,ENSP00000315997,ENSP00000337825,ENSP00000360266,ENSP00000360916	BCL6,EGR1,JUN,LCK,LILRB1,VAV2
GO.0048872	homeostasis of number of cells	4	0.0148	ENSP00000227163,ENSP00000232014,ENSP00000369293,ENSP00000378845	BCL6,IL2RA,LAT,SPI1
GO.0045893	positive regulation of transcription, DNA-templated	9	0.0155	ENSP00000227163,ENSP00000245414,ENSP00000309572,ENSP00000315997,ENSP00000332049,ENSP00000343990,ENSP00000354394,ENSP00000360266,ENSP00000370343	CD86,IRF1,IRF4,JUN,LILRB1,SPI1,STAT1,TERT,TRIM14
GO.0002830	positive regulation of type 2 immune response	2	0.0157	ENSP00000009530,ENSP00000332049	CD74,CD86
GO.0050857	positive regulation of antigen receptor-mediated signaling pathway	2	0.0157	ENSP00000337825,ENSP00000356346	LCK,PTPRC
GO.0032844	regulation of homeostatic process	5	0.0162	ENSP00000009530,ENSP00000227163,ENSP00000337825,ENSP00000356346,ENSP00000369293	CD74,IL2RA,LCK,PTPRC,SPI1
GO.0042327	positive regulation of phosphorylation	7	0.0174	ENSP00000009530,ENSP00000046794,ENSP00000337825,ENSP00000356346,ENSP00000360916,ENSP00000378845,ENSP00000398632	CD44,CD74,LAT,LCK,LCP2,PTPRC,VAV2
GO.0032693	negative regulation of interleukin-10 production	2	0.0177	ENSP00000315997,ENSP00000370989	CD274,LILRB1
GO.0051093	negative regulation of developmental process	7	0.0192	ENSP00000009530,ENSP00000227163,ENSP00000232014,ENSP00000245414,ENSP00000309572,ENSP00000315997,ENSP00000332049	BCL6,CD74,CD86,IRF1,LILRB1,SPI1,TERT
GO.0045595	regulation of cell differentiation	9	0.0194	ENSP00000009530,ENSP00000227163,ENSP00000245414,ENSP00000315997,ENSP00000332049,ENSP00000337825,ENSP00000354394,ENSP00000369293,ENSP00000370343	CD74,CD86,IL2RA,IRF1,IRF4,LCK,LILRB1,SPI1,STAT1
GO.0048525	negative regulation of viral process	3	0.0196	ENSP00000343990,ENSP00000354394,ENSP00000360266	JUN,STAT1,TRIM14
GO.0010941	regulation of cell death	9	0.0197	ENSP00000009530,ENSP00000216223,ENSP00000232014,ENSP00000309572,ENSP00000315997,ENSP00000337825,ENSP00000354394,ENSP00000360916,ENSP00000398632	BCL6,CD44,CD74,IL2RB,LCK,LILRB1,STAT1,TERT,VAV2
GO.0050790	regulation of catalytic activity	11	0.0202	ENSP00000009530,ENSP00000046794,ENSP00000232014,ENSP00000240618,ENSP00000264072,ENSP00000309572,ENSP00000337825,ENSP00000356346,ENSP00000360266,ENSP00000378845,ENSP00000398632	BCL6,CD44,CD74,FCER2,JUN,KLRK1,LAT,LCK,LCP2,PTPRC,TERT
GO.0046651	lymphocyte proliferation	3	0.0206	ENSP00000315997,ENSP00000332049,ENSP00000356346	CD86,LILRB1,PTPRC
GO.0051704	multi-organism process	11	0.0206	ENSP00000216223,ENSP00000232014,ENSP00000245414,ENSP00000315997,ENSP00000332049,ENSP00000337825,ENSP00000354394,ENSP00000356346,ENSP00000360266,ENSP00000366005,ENSP00000370343	BCL6,CD86,HLA-A,IL2RB,IRF1,IRF4,JUN,LCK,LILRB1,PTPRC,STAT1
GO.0032101	regulation of response to external stimulus	7	0.0212	ENSP00000009530,ENSP00000232014,ENSP00000240618,ENSP00000315997,ENSP00000337825,ENSP00000360916,ENSP00000369293	BCL6,CD74,IL2RA,KLRK1,LCK,LILRB1,VAV2
GO.0051000	positive regulation of nitric-oxide synthase activity	2	0.0212	ENSP00000264072,ENSP00000309572	FCER2,TERT
GO.0002719	negative regulation of cytokine production involved in immune response	2	0.0232	ENSP00000232014,ENSP00000315997	BCL6,LILRB1
GO.0045576	mast cell activation	2	0.0232	ENSP00000046794,ENSP00000378845	LAT,LCP2
GO.0032845	negative regulation of homeostatic process	3	0.0246	ENSP00000009530,ENSP00000337825,ENSP00000356346	CD74,LCK,PTPRC
GO.0071363	cellular response to growth factor stimulus	6	0.0252	ENSP00000239938,ENSP00000332049,ENSP00000337825,ENSP00000360266,ENSP00000360916,ENSP00000398632	CD44,CD86,EGR1,JUN,LCK,VAV2
GO.0043368	positive T cell selection	2	0.0254	ENSP00000009530,ENSP00000370343	CD74,IRF4
GO.1903555	regulation of tumor necrosis factor superfamily cytokine production	3	0.0266	ENSP00000315997,ENSP00000332049,ENSP00000370989	CD274,CD86,LILRB1
GO.0046636	negative regulation of alpha-beta T cell activation	2	0.0278	ENSP00000232014,ENSP00000315997	BCL6,LILRB1
GO.0002822	regulation of adaptive immune response based on somatic recombination of immune receptors built from immunoglobulin superfamily domains	3	0.0288	ENSP00000264072,ENSP00000315997,ENSP00000356346	FCER2,LILRB1,PTPRC
GO.0045596	negative regulation of cell differentiation	6	0.0288	ENSP00000009530,ENSP00000227163,ENSP00000232014,ENSP00000245414,ENSP00000315997,ENSP00000354394	BCL6,CD74,IRF1,LILRB1,SPI1,STAT1
GO.0030168	platelet activation	4	0.0305	ENSP00000046794,ENSP00000337825,ENSP00000360916,ENSP00000378845	LAT,LCK,LCP2,VAV2
GO.0010557	positive regulation of macromolecule biosynthetic process	9	0.0321	ENSP00000227163,ENSP00000264072,ENSP00000309572,ENSP00000315997,ENSP00000332049,ENSP00000343990,ENSP00000354394,ENSP00000360266,ENSP00000370343	CD86,FCER2,IRF4,JUN,LILRB1,SPI1,STAT1,TERT,TRIM14
GO.0042325	regulation of phosphorylation	8	0.0321	ENSP00000009530,ENSP00000046794,ENSP00000337825,ENSP00000356346,ENSP00000360266,ENSP00000360916,ENSP00000378845,ENSP00000398632	CD44,CD74,JUN,LAT,LCK,LCP2,PTPRC,VAV2
GO.0051591	response to cAMP	3	0.0321	ENSP00000239938,ENSP00000354394,ENSP00000360266	EGR1,JUN,STAT1
GO.0032897	negative regulation of viral transcription	2	0.0324	ENSP00000343990,ENSP00000360266	JUN,TRIM14
GO.0051241	negative regulation of multicellular organismal process	7	0.0343	ENSP00000009530,ENSP00000232014,ENSP00000245414,ENSP00000315997,ENSP00000332049,ENSP00000354394,ENSP00000370989	BCL6,CD274,CD74,CD86,IRF1,LILRB1,STAT1
GO.0032733	positive regulation of interleukin-10 production	2	0.0344	ENSP00000370343,ENSP00000370989	CD274,IRF4
GO.0042104	positive regulation of activated T cell proliferation	2	0.0344	ENSP00000332049,ENSP00000369293	CD86,IL2RA
GO.0007169	transmembrane receptor protein tyrosine kinase signaling pathway	6	0.0359	ENSP00000046794,ENSP00000220597,ENSP00000332049,ENSP00000337825,ENSP00000354394,ENSP00000360916	CD86,LCK,LCP2,PAG1,STAT1,VAV2
GO.0007568	aging	4	0.0359	ENSP00000309572,ENSP00000332049,ENSP00000337825,ENSP00000360266	CD86,JUN,LCK,TERT
GO.0042592	homeostatic process	8	0.0381	ENSP00000227163,ENSP00000232014,ENSP00000309572,ENSP00000337825,ENSP00000354394,ENSP00000356346,ENSP00000369293,ENSP00000378845	BCL6,IL2RA,LAT,LCK,PTPRC,SPI1,STAT1,TERT
GO.0033674	positive regulation of kinase activity	5	0.0384	ENSP00000009530,ENSP00000046794,ENSP00000356346,ENSP00000360916,ENSP00000378845	CD74,LAT,LCP2,PTPRC,VAV2
GO.0072215	regulation of metanephros development	2	0.0396	ENSP00000239938,ENSP00000354394	EGR1,STAT1
GO.0045944	positive regulation of transcription from RNA polymerase II promoter	7	0.0399	ENSP00000227163,ENSP00000245414,ENSP00000309572,ENSP00000315997,ENSP00000354394,ENSP00000360266,ENSP00000370343	IRF1,IRF4,JUN,LILRB1,SPI1,STAT1,TERT
GO.0001959	regulation of cytokine-mediated signaling pathway	3	0.0413	ENSP00000009530,ENSP00000354394,ENSP00000356346	CD74,PTPRC,STAT1
GO.0002460	adaptive immune response based on somatic recombination of immune receptors built from immunoglobulin superfamily domains	3	0.0422	ENSP00000009530,ENSP00000232014,ENSP00000370343	BCL6,CD74,IRF4
GO.0032496	response to lipopolysaccharide	4	0.0468	ENSP00000315997,ENSP00000332049,ENSP00000354394,ENSP00000360266	CD86,JUN,LILRB1,STAT1
GO.0048522	positive regulation of cellular process	15	0.0471	ENSP00000009530,ENSP00000046794,ENSP00000220597,ENSP00000227163,ENSP00000240618,ENSP00000309572,ENSP00000315997,ENSP00000343990,ENSP00000354394,ENSP00000356346,ENSP00000360266,ENSP00000369293,ENSP00000370343,ENSP00000378845,ENSP00000398632	CD44,CD74,IL2RA,IRF4,JUN,KLRK1,LAT,LCP2,LILRB1,PAG1,PTPRC,SPI1,STAT1,TERT,TRIM14
GO.0031401	positive regulation of protein modification process	7	0.0479	ENSP00000009530,ENSP00000046794,ENSP00000232014,ENSP00000337825,ENSP00000356346,ENSP00000378845,ENSP00000398632	BCL6,CD44,CD74,LAT,LCK,LCP2,PTPRC

## Sheet: Molecular Function (GO)
#pathway ID	pathway description	observed gene count	false discovery rate	matching proteins in your network (IDs)	matching proteins in your network (labels)
GO.0004911	interleukin-2 receptor activity	2	0.0117	ENSP00000216223,ENSP00000369293	IL2RA,IL2RB
GO.0019976	interleukin-2 binding	2	0.0117	ENSP00000216223,ENSP00000369293	IL2RA,IL2RB
GO.0042169	SH2 domain binding	3	0.0117	ENSP00000220597,ENSP00000315997,ENSP00000337825	LCK,LILRB1,PAG1
GO.0001077	transcriptional activator activity, RNA polymerase II core promoter proximal region sequence-specific binding	5	0.0345	ENSP00000227163,ENSP00000239938,ENSP00000245414,ENSP00000360266,ENSP00000370343	EGR1,IRF1,IRF4,JUN,SPI1
GO.0000977	RNA polymerase II regulatory region sequence-specific DNA binding	6	0.0459	ENSP00000227163,ENSP00000232014,ENSP00000245414,ENSP00000354394,ENSP00000360266,ENSP00000370343	BCL6,IRF1,IRF4,JUN,SPI1,STAT1
GO.0000978	RNA polymerase II core promoter proximal region sequence-specific DNA binding	5	0.0459	ENSP00000227163,ENSP00000245414,ENSP00000354394,ENSP00000360266,ENSP00000370343	IRF1,IRF4,JUN,SPI1,STAT1
GO.0000979	RNA polymerase II core promoter sequence-specific DNA binding	3	0.0459	ENSP00000227163,ENSP00000239938,ENSP00000354394	EGR1,SPI1,STAT1
GO.0005515	protein binding	18	0.0459	ENSP00000009530,ENSP00000216223,ENSP00000220597,ENSP00000227163,ENSP00000229270,ENSP00000239938,ENSP00000264072,ENSP00000309572,ENSP00000315997,ENSP00000337825,ENSP00000354394,ENSP00000356346,ENSP00000360266,ENSP00000366005,ENSP00000369293,ENSP00000370343,ENSP00000378845,ENSP00000398632	CD44,CD74,EGR1,FCER2,HLA-A,IL2RA,IL2RB,IRF4,JUN,LAT,LCK,LILRB1,PAG1,PTPRC,SPI1,STAT1,TERT,TPI1
GO.0003823	antigen binding	3	0.047	ENSP00000009530,ENSP00000337825,ENSP00000366005	CD74,HLA-A,LCK
GO.0019955	cytokine binding	3	0.0483	ENSP00000009530,ENSP00000216223,ENSP00000369293	CD74,IL2RA,IL2RB

## Sheet: Cellular Component (GO)
#pathway ID	pathway description	observed gene count	false discovery rate	matching proteins in your network (IDs)	matching proteins in your network (labels)
GO.0009897	external side of plasma membrane	9	1.31e-07	ENSP00000009530,ENSP00000216223,ENSP00000264072,ENSP00000315997,ENSP00000332049,ENSP00000356346,ENSP00000369293,ENSP00000370989,ENSP00000398632	CD274,CD44,CD74,CD86,FCER2,IL2RA,IL2RB,LILRB1,PTPRC
GO.0098552	side of membrane	10	4.78e-07	ENSP00000216223,ENSP00000264072,ENSP00000315997,ENSP00000332049,ENSP00000337825,ENSP00000356346,ENSP00000366005,ENSP00000369293,ENSP00000370989,ENSP00000398632	CD274,CD44,CD86,FCER2,HLA-A,IL2RA,IL2RB,LCK,LILRB1,PTPRC
GO.0009986	cell surface	10	5.83e-05	ENSP00000009530,ENSP00000216223,ENSP00000240618,ENSP00000264072,ENSP00000315997,ENSP00000356346,ENSP00000366005,ENSP00000369293,ENSP00000370989,ENSP00000377492	CD274,CD74,FCER2,HLA-A,HMMR,IL2RA,IL2RB,KLRK1,LILRB1,PTPRC
GO.0035692	macrophage migration inhibitory factor receptor complex	2	0.00116	ENSP00000009530,ENSP00000398632	CD44,CD74
GO.0044454	nuclear chromosome part	6	0.00749	ENSP00000227163,ENSP00000245414,ENSP00000309572,ENSP00000354394,ENSP00000360266,ENSP00000370343	IRF1,IRF4,JUN,SPI1,STAT1,TERT
GO.0000228	nuclear chromosome	6	0.0117	ENSP00000227163,ENSP00000245414,ENSP00000309572,ENSP00000354394,ENSP00000360266,ENSP00000370343	IRF1,IRF4,JUN,SPI1,STAT1,TERT
GO.0000790	nuclear chromatin	5	0.0117	ENSP00000227163,ENSP00000245414,ENSP00000354394,ENSP00000360266,ENSP00000370343	IRF1,IRF4,JUN,SPI1,STAT1
GO.0042611	MHC protein complex	2	0.0259	ENSP00000009530,ENSP00000366005	CD74,HLA-A
GO.0071556	integral component of lumenal side of endoplasmic reticulum membrane	2	0.0482	ENSP00000009530,ENSP00000366005	CD74,HLA-A
GO.0098553	lumenal side of endoplasmic reticulum membrane	2	0.0482	ENSP00000009530,ENSP00000366005	CD74,HLA-A

## Sheet: KEGG pathway enrichment
#pathway ID	pathway description	observed gene count	false discovery rate	matching proteins in your network (IDs)	matching proteins in your network (labels)
5166	HTLV-I infection	13	3.31e-14	ENSP00000216223,ENSP00000227163,ENSP00000239938,ENSP00000309572,ENSP00000337825,ENSP00000360266,ENSP00000363976,ENSP00000365817,ENSP00000366005,ENSP00000369293,ENSP00000378786,ENSP00000382034,ENSP00000408146	EGR1,HLA-A,HLA-DMA,HLA-DPB1,HLA-DQB1,HLA-DRA,HLA-E,IL2RA,IL2RB,JUN,LCK,SPI1,TERT
4612	Antigen processing and presentation	8	1.31e-11	ENSP00000009530,ENSP00000346206,ENSP00000363976,ENSP00000365817,ENSP00000366005,ENSP00000378786,ENSP00000382034,ENSP00000408146	CD74,HLA-A,HLA-DMA,HLA-DPB1,HLA-DQB1,HLA-DRA,HLA-E,TAP1
5330	Allograft rejection	7	1.31e-11	ENSP00000332049,ENSP00000363976,ENSP00000365817,ENSP00000366005,ENSP00000378786,ENSP00000382034,ENSP00000408146	CD86,HLA-A,HLA-DMA,HLA-DPB1,HLA-DQB1,HLA-DRA,HLA-E
5332	Graft-versus-host disease	7	1.31e-11	ENSP00000332049,ENSP00000363976,ENSP00000365817,ENSP00000366005,ENSP00000378786,ENSP00000382034,ENSP00000408146	CD86,HLA-A,HLA-DMA,HLA-DPB1,HLA-DQB1,HLA-DRA,HLA-E
5168	Herpes simplex infection	10	1.34e-11	ENSP00000009530,ENSP00000346206,ENSP00000354394,ENSP00000360266,ENSP00000363976,ENSP00000365817,ENSP00000366005,ENSP00000378786,ENSP00000382034,ENSP00000408146	CD74,HLA-A,HLA-DMA,HLA-DPB1,HLA-DQB1,HLA-DRA,HLA-E,JUN,STAT1,TAP1
4940	Type I diabetes mellitus	7	1.94e-11	ENSP00000332049,ENSP00000363976,ENSP00000365817,ENSP00000366005,ENSP00000378786,ENSP00000382034,ENSP00000408146	CD86,HLA-A,HLA-DMA,HLA-DPB1,HLA-DQB1,HLA-DRA,HLA-E
5320	Autoimmune thyroid disease	7	7.58e-11	ENSP00000332049,ENSP00000363976,ENSP00000365817,ENSP00000366005,ENSP00000378786,ENSP00000382034,ENSP00000408146	CD86,HLA-A,HLA-DMA,HLA-DPB1,HLA-DQB1,HLA-DRA,HLA-E
5416	Viral myocarditis	7	1.56e-10	ENSP00000332049,ENSP00000363976,ENSP00000365817,ENSP00000366005,ENSP00000378786,ENSP00000382034,ENSP00000408146	CD86,HLA-A,HLA-DMA,HLA-DPB1,HLA-DQB1,HLA-DRA,HLA-E
5169	Epstein-Barr virus infection	9	7.41e-10	ENSP00000227163,ENSP00000264072,ENSP00000360266,ENSP00000365817,ENSP00000366005,ENSP00000378786,ENSP00000382034,ENSP00000398632,ENSP00000408146	CD44,FCER2,HLA-A,HLA-DPB1,HLA-DQB1,HLA-DRA,HLA-E,JUN,SPI1
4514	Cell adhesion molecules (CAMs)	8	1.8e-09	ENSP00000332049,ENSP00000363976,ENSP00000365817,ENSP00000366005,ENSP00000370989,ENSP00000378786,ENSP00000382034,ENSP00000408146	CD274,CD86,HLA-A,HLA-DMA,HLA-DPB1,HLA-DQB1,HLA-DRA,HLA-E
5321	Inflammatory bowel disease (IBD)	6	2.39e-08	ENSP00000354394,ENSP00000360266,ENSP00000363976,ENSP00000378786,ENSP00000382034,ENSP00000408146	HLA-DMA,HLA-DPB1,HLA-DQB1,HLA-DRA,JUN,STAT1
4650	Natural killer cell mediated cytotoxicity	7	3.34e-08	ENSP00000046794,ENSP00000240618,ENSP00000337825,ENSP00000360916,ENSP00000365817,ENSP00000366005,ENSP00000378845	HLA-A,HLA-E,KLRK1,LAT,LCK,LCP2,VAV2
5140	Leishmaniasis	6	3.91e-08	ENSP00000354394,ENSP00000360266,ENSP00000363976,ENSP00000378786,ENSP00000382034,ENSP00000408146	HLA-DMA,HLA-DPB1,HLA-DQB1,HLA-DRA,JUN,STAT1
4145	Phagosome	7	7.84e-08	ENSP00000346206,ENSP00000363976,ENSP00000365817,ENSP00000366005,ENSP00000378786,ENSP00000382034,ENSP00000408146	HLA-A,HLA-DMA,HLA-DPB1,HLA-DQB1,HLA-DRA,HLA-E,TAP1
5323	Rheumatoid arthritis	6	1.21e-07	ENSP00000332049,ENSP00000360266,ENSP00000363976,ENSP00000378786,ENSP00000382034,ENSP00000408146	CD86,HLA-DMA,HLA-DPB1,HLA-DQB1,HLA-DRA,JUN
4672	Intestinal immune network for IgA production	5	2.02e-07	ENSP00000332049,ENSP00000363976,ENSP00000378786,ENSP00000382034,ENSP00000408146	CD86,HLA-DMA,HLA-DPB1,HLA-DQB1,HLA-DRA
5145	Toxoplasmosis	6	5.66e-07	ENSP00000348384,ENSP00000354394,ENSP00000363976,ENSP00000378786,ENSP00000382034,ENSP00000408146	HLA-DMA,HLA-DPB1,HLA-DQB1,HLA-DRA,LAMB3,STAT1
4380	Osteoclast differentiation	6	9.38e-07	ENSP00000046794,ENSP00000227163,ENSP00000315997,ENSP00000337825,ENSP00000354394,ENSP00000360266	JUN,LCK,LCP2,LILRB1,SPI1,STAT1
5310	Asthma	4	2.16e-06	ENSP00000363976,ENSP00000378786,ENSP00000382034,ENSP00000408146	HLA-DMA,HLA-DPB1,HLA-DQB1,HLA-DRA
5164	Influenza A	6	5e-06	ENSP00000354394,ENSP00000360266,ENSP00000363976,ENSP00000378786,ENSP00000382034,ENSP00000408146	HLA-DMA,HLA-DPB1,HLA-DQB1,HLA-DRA,JUN,STAT1
5152	Tuberculosis	6	5.48e-06	ENSP00000009530,ENSP00000354394,ENSP00000363976,ENSP00000378786,ENSP00000382034,ENSP00000408146	CD74,HLA-DMA,HLA-DPB1,HLA-DQB1,HLA-DRA,STAT1
5322	Systemic lupus erythematosus	5	6.99e-06	ENSP00000332049,ENSP00000363976,ENSP00000378786,ENSP00000382034,ENSP00000408146	CD86,HLA-DMA,HLA-DPB1,HLA-DQB1,HLA-DRA
4660	T cell receptor signaling pathway	5	8.23e-06	ENSP00000046794,ENSP00000337825,ENSP00000360266,ENSP00000360916,ENSP00000378845	JUN,LAT,LCK,LCP2,VAV2
5150	Staphylococcus aureus infection	4	2.03e-05	ENSP00000363976,ENSP00000378786,ENSP00000382034,ENSP00000408146	HLA-DMA,HLA-DPB1,HLA-DQB1,HLA-DRA
4640	Hematopoietic cell lineage	4	0.000151	ENSP00000264072,ENSP00000369293,ENSP00000378786,ENSP00000398632	CD44,FCER2,HLA-DRA,IL2RA
5202	Transcriptional misregulation in cancer	4	0.0019	ENSP00000216223,ENSP00000227163,ENSP00000232014,ENSP00000332049	BCL6,CD86,IL2RB,SPI1
4664	Fc epsilon RI signaling pathway	3	0.00207	ENSP00000046794,ENSP00000360916,ENSP00000378845	LAT,LCP2,VAV2
4144	Endocytosis	4	0.00321	ENSP00000216223,ENSP00000365817,ENSP00000366005,ENSP00000369293	HLA-A,HLA-E,IL2RA,IL2RB
4512	ECM-receptor interaction	3	0.00407	ENSP00000348384,ENSP00000377492,ENSP00000398632	CD44,HMMR,LAMB3
4620	Toll-like receptor signaling pathway	3	0.00652	ENSP00000332049,ENSP00000354394,ENSP00000360266	CD86,JUN,STAT1
5162	Measles	3	0.0128	ENSP00000216223,ENSP00000354394,ENSP00000369293	IL2RA,IL2RB,STAT1
5340	Primary immunodeficiency	2	0.0146	ENSP00000337825,ENSP00000346206	LCK,TAP1
5200	Pathways in cancer	4	0.0183	ENSP00000227163,ENSP00000348384,ENSP00000354394,ENSP00000360266	JUN,LAMB3,SPI1,STAT1
4630	Jak-STAT signaling pathway	3	0.0194	ENSP00000216223,ENSP00000354394,ENSP00000369293	IL2RA,IL2RB,STAT1
5203	Viral carcinogenesis	3	0.0297	ENSP00000360266,ENSP00000365817,ENSP00000366005	HLA-A,HLA-E,JUN
4015	Rap1 signaling pathway	3	0.0392	ENSP00000046794,ENSP00000360916,ENSP00000378845	LAT,LCP2,VAV2
4510	Focal adhesion	3	0.0392	ENSP00000348384,ENSP00000360266,ENSP00000360916	JUN,LAMB3,VAV2
4662	B cell receptor signaling pathway	2	0.0445	ENSP00000360266,ENSP00000360916	JUN,VAV2
4917	Prolactin signaling pathway	2	0.0445	ENSP00000245414,ENSP00000354394	IRF1,STAT1
5133	Pertussis	2	0.0445	ENSP00000245414,ENSP00000360266	IRF1,JUN
