# Supplementary material for: IL-21 Stimulates the expression and activation of cell cycle regulators and promotes cell proliferation in EBV-positive diffuse large B cell lymphoma
Source: Sci Rep. 2020 Jul 23;10:12326. doi: 10.1038/s41598-020-69227-0 (PMC7378064; doi:10.1038/s41598-020-69227-0)
Supplement: Supplementary file 6 — Supplementary Table 5. [file 41598_2020_69227_MOESM6_ESM.xlsx]

## Sheet: Biological Process (GO)
#pathway ID	pathway description	observed gene count	false discovery rate	matching proteins in your network (IDs)	matching proteins in your network (labels)
GO.0002682	regulation of immune system process	28	4.19e-17	ENSP00000046794,ENSP00000221847,ENSP00000221972,ENSP00000243346,ENSP00000259089,ENSP00000263851,ENSP00000264122,ENSP00000278616,ENSP00000286301,ENSP00000305355,ENSP00000305422,ENSP00000305651,ENSP00000306253,ENSP00000330341,ENSP00000332816,ENSP00000333685,ENSP00000341189,ENSP00000345281,ENSP00000353512,ENSP00000354394,ENSP00000354901,ENSP00000358335,ENSP00000360683,ENSP00000363115,ENSP00000367207…	ATM,BLK,CBLB,CD79A,CD79B,CEBPB,CSF1R,CXCL10,CXCL9,DUSP22,EBI3,FGR,IL10,IL2RA,IL7,ITPR1,LCP2,MAP3K7,MAPK11,MYC,NMI,PARP9,PRKCB,PTK2,PTK2B,PTPN1,SOCS3,STAT1
GO.0006955	immune response	25	5.27e-14	ENSP00000046794,ENSP00000215781,ENSP00000221847,ENSP00000224337,ENSP00000259089,ENSP00000263851,ENSP00000264122,ENSP00000286301,ENSP00000305422,ENSP00000305651,ENSP00000306245,ENSP00000306253,ENSP00000330341,ENSP00000332816,ENSP00000333685,ENSP00000337825,ENSP00000341189,ENSP00000354394,ENSP00000354901,ENSP00000358335,ENSP00000360266,ENSP00000360683,ENSP00000363115,ENSP00000376544,ENSP00000412237	BLK,BLNK,CBLB,CD79B,CEBPB,CSF1R,CXCL10,CXCL9,EBI3,FGR,FOS,IL10,IL7,ITPR1,JUN,LCK,LCP2,MAP3K7,MAPK11,OSM,PTK2,PTK2B,PTPN1,SOCS3,STAT1
GO.0050776	regulation of immune response	21	8.74e-14	ENSP00000046794,ENSP00000221972,ENSP00000243346,ENSP00000259089,ENSP00000305355,ENSP00000306245,ENSP00000306253,ENSP00000330341,ENSP00000333685,ENSP00000337825,ENSP00000341189,ENSP00000345281,ENSP00000353512,ENSP00000354394,ENSP00000358335,ENSP00000360266,ENSP00000360683,ENSP00000363115,ENSP00000369293,ENSP00000376544,ENSP00000412237	BLK,CD79A,CD79B,DUSP22,FGR,FOS,IL10,IL2RA,ITPR1,JUN,LCK,LCP2,MAP3K7,MAPK11,NMI,PARP9,PRKCB,PTK2,PTPN1,SOCS3,STAT1
GO.0042127	regulation of cell proliferation	25	3.6e-13	ENSP00000215781,ENSP00000221847,ENSP00000259089,ENSP00000263851,ENSP00000264122,ENSP00000264716,ENSP00000278616,ENSP00000286301,ENSP00000303315,ENSP00000305422,ENSP00000305651,ENSP00000332816,ENSP00000333685,ENSP00000337825,ENSP00000341189,ENSP00000345281,ENSP00000347495,ENSP00000354394,ENSP00000354901,ENSP00000362649,ENSP00000363115,ENSP00000366729,ENSP00000367207,ENSP00000369293,ENSP00000412237	ATM,BLK,CBLB,CEBPB,CSF1R,CXCL10,CXCL9,DUSP22,EBI3,FGR,FOSL2,HDAC1,IL10,IL2RA,IL7,JUNB,LCK,MAPK11,MYC,OSM,PTK2,PTK2B,STAT1,TNFRSF9,WARS
GO.0007166	cell surface receptor signaling pathway	28	3.75e-13	ENSP00000046794,ENSP00000215781,ENSP00000216223,ENSP00000221847,ENSP00000221972,ENSP00000224337,ENSP00000259089,ENSP00000264122,ENSP00000286301,ENSP00000303315,ENSP00000305355,ENSP00000305651,ENSP00000306245,ENSP00000306253,ENSP00000330341,ENSP00000332816,ENSP00000333685,ENSP00000337825,ENSP00000341189,ENSP00000345281,ENSP00000354901,ENSP00000358335,ENSP00000360266,ENSP00000362649,ENSP00000363115…	BLK,BLNK,CBLB,CD79A,CD79B,CSF1R,CXCL10,CXCL9,DUSP22,EBI3,FGR,FOS,HDAC1,IL15RA,IL2RB,ITPR1,JUN,JUNB,LCK,LCP2,MAP3K7,MAPK11,MYC,OSM,PRKCB,PTK2,PTK2B,SOCS3
GO.0071310	cellular response to organic substance	27	3.75e-13	ENSP00000215781,ENSP00000216223,ENSP00000221847,ENSP00000259089,ENSP00000286301,ENSP00000303315,ENSP00000305355,ENSP00000305422,ENSP00000305651,ENSP00000306245,ENSP00000306253,ENSP00000330341,ENSP00000332816,ENSP00000333685,ENSP00000337825,ENSP00000341189,ENSP00000345281,ENSP00000354394,ENSP00000354901,ENSP00000358335,ENSP00000360266,ENSP00000362649,ENSP00000363115,ENSP00000367207,ENSP00000369293…	BLK,CEBPB,CSF1R,CXCL10,CXCL9,DUSP22,EBI3,FGR,FOS,HDAC1,IL10,IL15RA,IL2RA,IL2RB,ITPR1,JUN,JUNB,LCK,MAP3K7,MAPK11,MYC,OSM,PRKCB,PTK2,PTK2B,SOCS3,STAT1
GO.0007167	enzyme linked receptor protein signaling pathway	20	9.54e-12	ENSP00000046794,ENSP00000224337,ENSP00000259089,ENSP00000286301,ENSP00000303315,ENSP00000305355,ENSP00000306245,ENSP00000306253,ENSP00000330341,ENSP00000332816,ENSP00000333685,ENSP00000337825,ENSP00000341189,ENSP00000345281,ENSP00000354394,ENSP00000358335,ENSP00000360266,ENSP00000362649,ENSP00000363115,ENSP00000367207	BLK,BLNK,CSF1R,DUSP22,FGR,FOS,HDAC1,ITPR1,JUN,JUNB,LCK,LCP2,MAP3K7,MAPK11,MYC,PRKCB,PTK2,PTK2B,SOCS3,STAT1
GO.0001775	cell activation	17	4.7e-11	ENSP00000221847,ENSP00000221972,ENSP00000224337,ENSP00000259089,ENSP00000263851,ENSP00000264122,ENSP00000278616,ENSP00000305355,ENSP00000305422,ENSP00000305651,ENSP00000306253,ENSP00000332816,ENSP00000337825,ENSP00000341189,ENSP00000360266,ENSP00000360683,ENSP00000412237	ATM,BLK,BLNK,CBLB,CD79A,CEBPB,CXCL10,EBI3,IL10,IL7,ITPR1,JUN,LCK,PRKCB,PTK2,PTK2B,PTPN1
GO.0002684	positive regulation of immune system process	18	1.97e-10	ENSP00000046794,ENSP00000221847,ENSP00000221972,ENSP00000259089,ENSP00000263851,ENSP00000264122,ENSP00000286301,ENSP00000305355,ENSP00000305651,ENSP00000306253,ENSP00000332816,ENSP00000333685,ENSP00000341189,ENSP00000354901,ENSP00000358335,ENSP00000363115,ENSP00000369293,ENSP00000376544	BLK,CBLB,CD79A,CD79B,CSF1R,CXCL10,CXCL9,EBI3,FGR,IL2RA,IL7,ITPR1,LCP2,MAP3K7,MAPK11,PRKCB,PTK2,PTK2B
GO.0045321	leukocyte activation	14	2.94e-10	ENSP00000046794,ENSP00000221847,ENSP00000221972,ENSP00000224337,ENSP00000259089,ENSP00000263851,ENSP00000264122,ENSP00000278616,ENSP00000305355,ENSP00000305422,ENSP00000332816,ENSP00000337825,ENSP00000360266,ENSP00000412237	ATM,BLK,BLNK,CBLB,CD79A,CEBPB,EBI3,IL10,IL7,JUN,LCK,LCP2,PRKCB,PTK2B
GO.0070887	cellular response to chemical stimulus	26	3.09e-10	ENSP00000215781,ENSP00000216223,ENSP00000221847,ENSP00000259089,ENSP00000286301,ENSP00000305355,ENSP00000305422,ENSP00000305651,ENSP00000306245,ENSP00000306253,ENSP00000330341,ENSP00000332816,ENSP00000333685,ENSP00000337825,ENSP00000341189,ENSP00000345281,ENSP00000354394,ENSP00000354901,ENSP00000358335,ENSP00000360266,ENSP00000362649,ENSP00000363115,ENSP00000367207,ENSP00000369293,ENSP00000369312…	BLK,CEBPB,CSF1R,CXCL10,CXCL9,DUSP22,EBI3,FGR,FOS,HDAC1,IL10,IL15RA,IL2RA,IL2RB,ITPR1,JUN,LCK,MAP3K7,MAPK11,MYC,OSM,PRKCB,PTK2,PTK2B,SOCS3,STAT1
GO.0002757	immune response-activating signal transduction	13	3.49e-09	ENSP00000046794,ENSP00000221972,ENSP00000259089,ENSP00000305355,ENSP00000306245,ENSP00000306253,ENSP00000333685,ENSP00000337825,ENSP00000341189,ENSP00000358335,ENSP00000360266,ENSP00000363115,ENSP00000376544	BLK,CD79A,CD79B,FGR,FOS,ITPR1,JUN,LCK,LCP2,MAP3K7,MAPK11,PRKCB,PTK2
GO.0034097	response to cytokine	15	8.23e-09	ENSP00000215781,ENSP00000216223,ENSP00000221847,ENSP00000286301,ENSP00000303315,ENSP00000305651,ENSP00000306245,ENSP00000330341,ENSP00000332816,ENSP00000354394,ENSP00000354901,ENSP00000360266,ENSP00000360683,ENSP00000369293,ENSP00000369312	CSF1R,CXCL10,CXCL9,EBI3,FOS,IL15RA,IL2RA,IL2RB,JUN,JUNB,OSM,PTK2B,PTPN1,SOCS3,STAT1
GO.0002376	immune system process	23	8.26e-09	ENSP00000215781,ENSP00000221972,ENSP00000224337,ENSP00000259089,ENSP00000263851,ENSP00000264122,ENSP00000286301,ENSP00000303315,ENSP00000305355,ENSP00000305422,ENSP00000306245,ENSP00000306253,ENSP00000330341,ENSP00000332816,ENSP00000333685,ENSP00000337825,ENSP00000341189,ENSP00000345492,ENSP00000354394,ENSP00000358335,ENSP00000360683,ENSP00000363115,ENSP00000412237	BLK,BLNK,CBLB,CD79A,CEBPB,CSF1R,FGR,FOS,IL10,IL7,ITPR1,JUNB,LCK,MAP3K7,MAPK11,OSM,PRKCB,PTK2,PTK2B,PTPN1,SH2B3,SOCS3,STAT1
GO.0046649	lymphocyte activation	12	9.11e-09	ENSP00000221847,ENSP00000221972,ENSP00000224337,ENSP00000259089,ENSP00000263851,ENSP00000264122,ENSP00000278616,ENSP00000305355,ENSP00000305422,ENSP00000332816,ENSP00000337825,ENSP00000412237	ATM,BLK,BLNK,CBLB,CD79A,CEBPB,EBI3,IL10,IL7,LCK,PRKCB,PTK2B
GO.0010033	response to organic substance	25	9.73e-09	ENSP00000215781,ENSP00000216223,ENSP00000221847,ENSP00000259089,ENSP00000286301,ENSP00000303315,ENSP00000305355,ENSP00000305422,ENSP00000306245,ENSP00000306253,ENSP00000332816,ENSP00000333685,ENSP00000337825,ENSP00000341189,ENSP00000345281,ENSP00000354394,ENSP00000354901,ENSP00000358335,ENSP00000360266,ENSP00000362649,ENSP00000363115,ENSP00000367207,ENSP00000369293,ENSP00000369312,ENSP00000412237	BLK,CEBPB,CSF1R,CXCL9,DUSP22,EBI3,FGR,FOS,HDAC1,IL10,IL15RA,IL2RA,IL2RB,ITPR1,JUN,JUNB,LCK,MAP3K7,MAPK11,MYC,OSM,PRKCB,PTK2,PTK2B,STAT1
GO.0035556	intracellular signal transduction	22	1.15e-08	ENSP00000046794,ENSP00000215781,ENSP00000224337,ENSP00000243346,ENSP00000259089,ENSP00000264122,ENSP00000278616,ENSP00000286301,ENSP00000305355,ENSP00000305422,ENSP00000306245,ENSP00000306253,ENSP00000330341,ENSP00000332816,ENSP00000333685,ENSP00000337825,ENSP00000341189,ENSP00000345492,ENSP00000350331,ENSP00000354394,ENSP00000360266,ENSP00000367207	ASB13,ATM,BLK,BLNK,CBLB,CEBPB,CSF1R,FOS,ITPR1,JUN,LCK,LCP2,MAPK11,MYC,NMI,OSM,PRKCB,PTK2,PTK2B,SH2B3,SOCS3,STAT1
GO.0048583	regulation of response to stimulus	28	1.74e-08	ENSP00000046794,ENSP00000215781,ENSP00000221972,ENSP00000224337,ENSP00000243346,ENSP00000259089,ENSP00000263851,ENSP00000264122,ENSP00000278616,ENSP00000286301,ENSP00000305355,ENSP00000305651,ENSP00000306245,ENSP00000306253,ENSP00000332816,ENSP00000333685,ENSP00000345492,ENSP00000353512,ENSP00000354394,ENSP00000354901,ENSP00000360266,ENSP00000360683,ENSP00000362649,ENSP00000363115,ENSP00000367207…	ATM,BLK,BLNK,CBLB,CD79A,CD79B,CSF1R,CXCL10,CXCL9,FGR,FOS,HDAC1,IL10,IL2RA,IL7,ITPR1,JUN,LCP2,MAPK11,MYC,NMI,OSM,PARP9,PRKCB,PTK2B,PTPN1,SH2B3,STAT1
GO.0002521	leukocyte differentiation	11	3.54e-08	ENSP00000221972,ENSP00000224337,ENSP00000259089,ENSP00000263851,ENSP00000278616,ENSP00000286301,ENSP00000303315,ENSP00000332816,ENSP00000337825,ENSP00000360266,ENSP00000412237	ATM,BLK,BLNK,CD79A,CSF1R,IL10,IL7,JUN,JUNB,LCK,PTK2B
GO.0048518	positive regulation of biological process	33	3.54e-08	ENSP00000046794,ENSP00000215781,ENSP00000221847,ENSP00000221972,ENSP00000224337,ENSP00000243346,ENSP00000253792,ENSP00000259089,ENSP00000262854,ENSP00000264122,ENSP00000264716,ENSP00000278616,ENSP00000305355,ENSP00000305651,ENSP00000306245,ENSP00000306253,ENSP00000330341,ENSP00000332816,ENSP00000333685,ENSP00000341189,ENSP00000345281,ENSP00000345492,ENSP00000349298,ENSP00000354394,ENSP00000360266…	ACLY,ATM,BLK,BLNK,CBLB,CD79A,CD79B,CXCL10,DUSP22,EBI3,FGR,FOS,FOSL2,HDAC1,HUWE1,IL10,IL2RA,ITPR1,JUN,LCP2,MAPK11,MYC,MYLIP,NMI,NSF,OSM,PRKCB,PTK2,PTK2B,PTPN1,SH2B3,SOCS3,STAT1
GO.0002768	immune response-regulating cell surface receptor signaling pathway	12	3.74e-08	ENSP00000046794,ENSP00000221972,ENSP00000259089,ENSP00000305355,ENSP00000306245,ENSP00000306253,ENSP00000337825,ENSP00000341189,ENSP00000358335,ENSP00000360266,ENSP00000363115,ENSP00000376544	BLK,CD79A,CD79B,FGR,FOS,ITPR1,JUN,LCK,LCP2,MAP3K7,PRKCB,PTK2
GO.0019221	cytokine-mediated signaling pathway	12	3.74e-08	ENSP00000215781,ENSP00000216223,ENSP00000221847,ENSP00000286301,ENSP00000305651,ENSP00000330341,ENSP00000332816,ENSP00000354394,ENSP00000354901,ENSP00000360683,ENSP00000369293,ENSP00000369312	CSF1R,CXCL10,CXCL9,EBI3,IL15RA,IL2RA,IL2RB,OSM,PTK2B,PTPN1,SOCS3,STAT1
GO.0006952	defense response	19	5.02e-08	ENSP00000046794,ENSP00000224337,ENSP00000243346,ENSP00000259089,ENSP00000286301,ENSP00000305422,ENSP00000306245,ENSP00000306253,ENSP00000330341,ENSP00000332816,ENSP00000333685,ENSP00000337825,ENSP00000341189,ENSP00000354394,ENSP00000358335,ENSP00000360266,ENSP00000360683,ENSP00000363115,ENSP00000412237	BLK,BLNK,CEBPB,CSF1R,FGR,FOS,IL10,ITPR1,JUN,LCK,LCP2,MAP3K7,MAPK11,NMI,PTK2,PTK2B,PTPN1,SOCS3,STAT1
GO.0006468	protein phosphorylation	15	1.1e-07	ENSP00000215781,ENSP00000259089,ENSP00000263826,ENSP00000278616,ENSP00000286301,ENSP00000305355,ENSP00000306245,ENSP00000332816,ENSP00000333685,ENSP00000337825,ENSP00000341189,ENSP00000360266,ENSP00000360683,ENSP00000363115,ENSP00000367207	AKT3,ATM,BLK,CSF1R,FGR,FOS,JUN,LCK,MAPK11,MYC,OSM,PRKCB,PTK2,PTK2B,PTPN1
GO.0044700	single organism signaling	32	1.24e-07	ENSP00000046794,ENSP00000215781,ENSP00000216223,ENSP00000221847,ENSP00000224337,ENSP00000243346,ENSP00000259089,ENSP00000263826,ENSP00000263851,ENSP00000278616,ENSP00000286301,ENSP00000303315,ENSP00000305422,ENSP00000305651,ENSP00000306245,ENSP00000306253,ENSP00000330341,ENSP00000332816,ENSP00000333685,ENSP00000337825,ENSP00000341189,ENSP00000345281,ENSP00000345492,ENSP00000350331,ENSP00000354901…	AKT3,ASB13,ATM,BLK,BLNK,CEBPB,CSF1R,CXCL10,CXCL9,DUSP22,EBI3,FGR,FOS,HDAC1,IL10,IL15RA,IL2RB,IL7,ITPR1,JUN,JUNB,LCK,LCP2,MAPK11,MYC,NMI,NSF,OSM,PTK2,PTK2B,SH2B3,SOCS3
GO.0048584	positive regulation of response to stimulus	21	1.24e-07	ENSP00000046794,ENSP00000215781,ENSP00000221972,ENSP00000224337,ENSP00000259089,ENSP00000278616,ENSP00000286301,ENSP00000305355,ENSP00000305651,ENSP00000306245,ENSP00000306253,ENSP00000333685,ENSP00000341189,ENSP00000345281,ENSP00000345492,ENSP00000354901,ENSP00000360266,ENSP00000363115,ENSP00000367207,ENSP00000376544,ENSP00000412237	ATM,BLK,BLNK,CD79A,CD79B,CSF1R,CXCL10,CXCL9,DUSP22,FGR,FOS,IL10,ITPR1,JUN,LCP2,MAPK11,MYC,OSM,PRKCB,PTK2,SH2B3
GO.0006464	cellular protein modification process	24	1.66e-07	ENSP00000215781,ENSP00000259089,ENSP00000262854,ENSP00000263826,ENSP00000264122,ENSP00000278616,ENSP00000286301,ENSP00000296161,ENSP00000305355,ENSP00000306245,ENSP00000324392,ENSP00000330341,ENSP00000332816,ENSP00000333685,ENSP00000337825,ENSP00000341189,ENSP00000345281,ENSP00000350331,ENSP00000358335,ENSP00000360266,ENSP00000360683,ENSP00000362649,ENSP00000363115,ENSP00000367207	AKT3,ASB13,ATM,BLK,CBLB,CSF1R,DTX3L,DUSP22,FGR,FOS,HDAC1,HUWE1,JUN,LCK,MAP3K7,MAPK11,MYC,OSM,PRKCB,PTK2,PTK2B,PTPN1,RNF213,SOCS3
GO.0007169	transmembrane receptor protein tyrosine kinase signaling pathway	14	1.66e-07	ENSP00000046794,ENSP00000224337,ENSP00000259089,ENSP00000286301,ENSP00000305355,ENSP00000306253,ENSP00000330341,ENSP00000332816,ENSP00000333685,ENSP00000337825,ENSP00000341189,ENSP00000354394,ENSP00000362649,ENSP00000363115	BLK,BLNK,CSF1R,FGR,HDAC1,ITPR1,LCK,LCP2,MAPK11,PRKCB,PTK2,PTK2B,SOCS3,STAT1
GO.0007154	cell communication	32	1.91e-07	ENSP00000046794,ENSP00000215781,ENSP00000216223,ENSP00000221847,ENSP00000224337,ENSP00000243346,ENSP00000259089,ENSP00000263826,ENSP00000263851,ENSP00000278616,ENSP00000286301,ENSP00000303315,ENSP00000305422,ENSP00000305651,ENSP00000306245,ENSP00000306253,ENSP00000330341,ENSP00000332816,ENSP00000333685,ENSP00000337825,ENSP00000341189,ENSP00000345281,ENSP00000345492,ENSP00000350331,ENSP00000354901…	AKT3,ASB13,ATM,BLK,BLNK,CEBPB,CSF1R,CXCL10,CXCL9,DUSP22,EBI3,FGR,FOS,HDAC1,IL10,IL15RA,IL2RB,IL7,ITPR1,JUN,JUNB,LCK,LCP2,MAPK11,MYC,NMI,NSF,OSM,PTK2,PTK2B,SH2B3,SOCS3
GO.0009893	positive regulation of metabolic process	27	1.92e-07	ENSP00000046794,ENSP00000215781,ENSP00000221847,ENSP00000243346,ENSP00000253792,ENSP00000264122,ENSP00000264716,ENSP00000286301,ENSP00000305355,ENSP00000305651,ENSP00000306245,ENSP00000306253,ENSP00000332816,ENSP00000333685,ENSP00000341189,ENSP00000345281,ENSP00000349298,ENSP00000353401,ENSP00000354394,ENSP00000354901,ENSP00000360266,ENSP00000360683,ENSP00000362649,ENSP00000363115,ENSP00000367207…	ACLY,CBLB,CSF1R,CUX1,CXCL10,CXCL9,DUSP22,EBI3,FGR,FOS,FOSL2,HDAC1,IL10,ITPR1,JUN,LCP2,MAPK11,MYC,MYLIP,NMI,NSF,OSM,PRKCB,PTK2,PTK2B,PTPN1,STAT1
GO.0071495	cellular response to endogenous stimulus	16	2.04e-07	ENSP00000259089,ENSP00000303315,ENSP00000305422,ENSP00000306245,ENSP00000306253,ENSP00000330341,ENSP00000337825,ENSP00000341189,ENSP00000345281,ENSP00000354394,ENSP00000358335,ENSP00000360266,ENSP00000362649,ENSP00000363115,ENSP00000367207,ENSP00000412237	BLK,CEBPB,DUSP22,FGR,FOS,HDAC1,IL10,ITPR1,JUN,JUNB,LCK,MAP3K7,MYC,PTK2,SOCS3,STAT1
GO.0045088	regulation of innate immune response	11	2.37e-07	ENSP00000243346,ENSP00000306245,ENSP00000306253,ENSP00000330341,ENSP00000333685,ENSP00000353512,ENSP00000354394,ENSP00000358335,ENSP00000360266,ENSP00000360683,ENSP00000363115	FGR,FOS,ITPR1,JUN,MAP3K7,MAPK11,NMI,PARP9,PTPN1,SOCS3,STAT1
GO.0002429	immune response-activating cell surface receptor signaling pathway	10	2.52e-07	ENSP00000046794,ENSP00000221972,ENSP00000259089,ENSP00000305355,ENSP00000306253,ENSP00000337825,ENSP00000341189,ENSP00000358335,ENSP00000363115,ENSP00000376544	BLK,CD79A,CD79B,FGR,ITPR1,LCK,LCP2,MAP3K7,PRKCB,PTK2
GO.0031347	regulation of defense response	14	2.73e-07	ENSP00000215781,ENSP00000243346,ENSP00000306245,ENSP00000306253,ENSP00000333685,ENSP00000337825,ENSP00000353512,ENSP00000354394,ENSP00000358335,ENSP00000360266,ENSP00000360683,ENSP00000363115,ENSP00000369293,ENSP00000412237	FGR,FOS,IL10,IL2RA,ITPR1,JUN,LCK,MAP3K7,MAPK11,NMI,OSM,PARP9,PTPN1,STAT1
GO.0007179	transforming growth factor beta receptor signaling pathway	8	4.37e-07	ENSP00000303315,ENSP00000306245,ENSP00000341189,ENSP00000345281,ENSP00000358335,ENSP00000360266,ENSP00000362649,ENSP00000367207	DUSP22,FOS,HDAC1,JUN,JUNB,MAP3K7,MYC,PTK2
GO.0031325	positive regulation of cellular metabolic process	24	4.52e-07	ENSP00000046794,ENSP00000215781,ENSP00000221847,ENSP00000243346,ENSP00000253792,ENSP00000264716,ENSP00000286301,ENSP00000305355,ENSP00000305651,ENSP00000306245,ENSP00000332816,ENSP00000333685,ENSP00000341189,ENSP00000345281,ENSP00000353401,ENSP00000354394,ENSP00000354901,ENSP00000360266,ENSP00000360683,ENSP00000362649,ENSP00000363115,ENSP00000367207,ENSP00000381293,ENSP00000412237	ACLY,CSF1R,CUX1,CXCL10,CXCL9,DUSP22,EBI3,FGR,FOS,FOSL2,HDAC1,IL10,JUN,LCP2,MAPK11,MYC,NMI,NSF,OSM,PRKCB,PTK2,PTK2B,PTPN1,STAT1
GO.0045087	innate immune response	15	5.3e-07	ENSP00000046794,ENSP00000259089,ENSP00000286301,ENSP00000306245,ENSP00000306253,ENSP00000330341,ENSP00000332816,ENSP00000333685,ENSP00000337825,ENSP00000341189,ENSP00000354394,ENSP00000358335,ENSP00000360266,ENSP00000360683,ENSP00000363115	BLK,CSF1R,FGR,FOS,ITPR1,JUN,LCK,LCP2,MAP3K7,MAPK11,PTK2,PTK2B,PTPN1,SOCS3,STAT1
GO.0030097	hemopoiesis	12	5.65e-07	ENSP00000221972,ENSP00000224337,ENSP00000259089,ENSP00000263851,ENSP00000278616,ENSP00000286301,ENSP00000303315,ENSP00000332816,ENSP00000337825,ENSP00000345492,ENSP00000360266,ENSP00000412237	ATM,BLK,BLNK,CD79A,CSF1R,IL10,IL7,JUN,JUNB,LCK,PTK2B,SH2B3
GO.0008285	negative regulation of cell proliferation	13	6.43e-07	ENSP00000215781,ENSP00000264122,ENSP00000278616,ENSP00000305422,ENSP00000332816,ENSP00000333685,ENSP00000347495,ENSP00000354394,ENSP00000360266,ENSP00000366729,ENSP00000367207,ENSP00000369293,ENSP00000412237	ATM,CBLB,CEBPB,IL10,IL2RA,JUN,MAPK11,MYC,OSM,PTK2B,STAT1,TNFRSF9,WARS
GO.0048522	positive regulation of cellular process	29	6.5e-07	ENSP00000046794,ENSP00000215781,ENSP00000221847,ENSP00000224337,ENSP00000243346,ENSP00000253792,ENSP00000259089,ENSP00000262854,ENSP00000263851,ENSP00000264716,ENSP00000278616,ENSP00000305355,ENSP00000305651,ENSP00000306245,ENSP00000330341,ENSP00000332816,ENSP00000333685,ENSP00000341189,ENSP00000345281,ENSP00000345492,ENSP00000354394,ENSP00000360266,ENSP00000360683,ENSP00000362649,ENSP00000363115…	ACLY,ATM,BLK,BLNK,CXCL10,DUSP22,EBI3,FGR,FOS,FOSL2,HDAC1,HUWE1,IL10,IL2RA,IL7,JUN,LCP2,MAPK11,MYC,NMI,NSF,OSM,PRKCB,PTK2,PTK2B,PTPN1,SH2B3,SOCS3,STAT1
GO.0071345	cellular response to cytokine stimulus	12	6.67e-07	ENSP00000215781,ENSP00000216223,ENSP00000221847,ENSP00000286301,ENSP00000305651,ENSP00000330341,ENSP00000332816,ENSP00000354394,ENSP00000354901,ENSP00000360683,ENSP00000369293,ENSP00000369312	CSF1R,CXCL10,CXCL9,EBI3,IL15RA,IL2RA,IL2RB,OSM,PTK2B,PTPN1,SOCS3,STAT1
GO.0010604	positive regulation of macromolecule metabolic process	23	6.95e-07	ENSP00000046794,ENSP00000215781,ENSP00000221847,ENSP00000243346,ENSP00000264122,ENSP00000264716,ENSP00000286301,ENSP00000305355,ENSP00000305651,ENSP00000306245,ENSP00000332816,ENSP00000333685,ENSP00000341189,ENSP00000345281,ENSP00000349298,ENSP00000353401,ENSP00000354394,ENSP00000360266,ENSP00000360683,ENSP00000362649,ENSP00000367207,ENSP00000381293,ENSP00000412237	CBLB,CSF1R,CUX1,CXCL10,DUSP22,EBI3,FOS,FOSL2,HDAC1,IL10,JUN,LCP2,MAPK11,MYC,MYLIP,NMI,NSF,OSM,PRKCB,PTK2,PTK2B,PTPN1,STAT1
GO.2000026	regulation of multicellular organismal development	18	8.7e-07	ENSP00000263851,ENSP00000264122,ENSP00000286301,ENSP00000305355,ENSP00000305422,ENSP00000305651,ENSP00000306245,ENSP00000332816,ENSP00000333685,ENSP00000337825,ENSP00000341189,ENSP00000347495,ENSP00000353401,ENSP00000354394,ENSP00000360266,ENSP00000367207,ENSP00000369293,ENSP00000412237	CBLB,CEBPB,CSF1R,CUX1,CXCL10,FOS,IL10,IL2RA,IL7,JUN,LCK,MAPK11,MYC,PRKCB,PTK2,PTK2B,STAT1,WARS
GO.0044267	cellular protein metabolic process	25	2.46e-06	ENSP00000215781,ENSP00000259089,ENSP00000262854,ENSP00000263826,ENSP00000264122,ENSP00000278616,ENSP00000286301,ENSP00000296161,ENSP00000305355,ENSP00000306245,ENSP00000324392,ENSP00000330341,ENSP00000332816,ENSP00000333685,ENSP00000337825,ENSP00000341189,ENSP00000345281,ENSP00000347495,ENSP00000350331,ENSP00000358335,ENSP00000360266,ENSP00000360683,ENSP00000362649,ENSP00000363115,ENSP00000367207	AKT3,ASB13,ATM,BLK,CBLB,CSF1R,DTX3L,DUSP22,FGR,FOS,HDAC1,HUWE1,JUN,LCK,MAP3K7,MAPK11,MYC,OSM,PRKCB,PTK2,PTK2B,PTPN1,RNF213,SOCS3,WARS
GO.0007165	signal transduction	29	2.54e-06	ENSP00000046794,ENSP00000215781,ENSP00000216223,ENSP00000221847,ENSP00000224337,ENSP00000243346,ENSP00000259089,ENSP00000263826,ENSP00000278616,ENSP00000286301,ENSP00000303315,ENSP00000305422,ENSP00000305651,ENSP00000306245,ENSP00000306253,ENSP00000330341,ENSP00000332816,ENSP00000333685,ENSP00000337825,ENSP00000341189,ENSP00000345281,ENSP00000345492,ENSP00000350331,ENSP00000354901,ENSP00000360266…	AKT3,ASB13,ATM,BLK,BLNK,CEBPB,CSF1R,CXCL10,CXCL9,DUSP22,EBI3,FGR,FOS,HDAC1,IL15RA,IL2RB,ITPR1,JUN,JUNB,LCK,LCP2,MAPK11,MYC,NMI,OSM,PTK2,PTK2B,SH2B3,SOCS3
GO.0050851	antigen receptor-mediated signaling pathway	7	2.66e-06	ENSP00000046794,ENSP00000221972,ENSP00000259089,ENSP00000305355,ENSP00000337825,ENSP00000358335,ENSP00000376544	BLK,CD79A,CD79B,LCK,LCP2,MAP3K7,PRKCB
GO.0071560	cellular response to transforming growth factor beta stimulus	8	2.85e-06	ENSP00000303315,ENSP00000306245,ENSP00000341189,ENSP00000345281,ENSP00000358335,ENSP00000360266,ENSP00000362649,ENSP00000367207	DUSP22,FOS,HDAC1,JUN,JUNB,MAP3K7,MYC,PTK2
GO.0050853	B cell receptor signaling pathway	5	3.08e-06	ENSP00000221972,ENSP00000259089,ENSP00000305355,ENSP00000337825,ENSP00000376544	BLK,CD79A,CD79B,LCK,PRKCB
GO.0032496	response to lipopolysaccharide	9	3.66e-06	ENSP00000303315,ENSP00000305422,ENSP00000305651,ENSP00000306245,ENSP00000330341,ENSP00000354394,ENSP00000354901,ENSP00000360266,ENSP00000412237	CEBPB,CXCL10,CXCL9,FOS,IL10,JUN,JUNB,SOCS3,STAT1
GO.0051246	regulation of protein metabolic process	21	4.53e-06	ENSP00000046794,ENSP00000215781,ENSP00000221847,ENSP00000243346,ENSP00000264122,ENSP00000278616,ENSP00000286301,ENSP00000305422,ENSP00000305651,ENSP00000330341,ENSP00000332816,ENSP00000333685,ENSP00000341189,ENSP00000345281,ENSP00000349298,ENSP00000360266,ENSP00000360683,ENSP00000363115,ENSP00000367207,ENSP00000381293,ENSP00000412237	ATM,CBLB,CEBPB,CSF1R,CXCL10,DUSP22,EBI3,FGR,IL10,JUN,LCP2,MAPK11,MYC,MYLIP,NMI,NSF,OSM,PTK2,PTK2B,PTPN1,SOCS3
GO.0008284	positive regulation of cell proliferation	13	5.02e-06	ENSP00000215781,ENSP00000221847,ENSP00000263851,ENSP00000264716,ENSP00000286301,ENSP00000305651,ENSP00000332816,ENSP00000341189,ENSP00000354394,ENSP00000360266,ENSP00000362649,ENSP00000367207,ENSP00000369293	CSF1R,CXCL10,EBI3,FOSL2,HDAC1,IL2RA,IL7,JUN,MYC,OSM,PTK2,PTK2B,STAT1
GO.0023051	regulation of signaling	22	5.02e-06	ENSP00000215781,ENSP00000224337,ENSP00000259089,ENSP00000263851,ENSP00000264122,ENSP00000278616,ENSP00000286301,ENSP00000305355,ENSP00000305651,ENSP00000306253,ENSP00000330341,ENSP00000332816,ENSP00000333685,ENSP00000345492,ENSP00000354394,ENSP00000354901,ENSP00000360683,ENSP00000362649,ENSP00000363115,ENSP00000367207,ENSP00000381293,ENSP00000412237	ATM,BLK,BLNK,CBLB,CSF1R,CXCL10,CXCL9,FGR,HDAC1,IL10,IL7,ITPR1,MAPK11,MYC,NSF,OSM,PRKCB,PTK2B,PTPN1,SH2B3,SOCS3,STAT1
GO.0030098	lymphocyte differentiation	8	5.14e-06	ENSP00000221972,ENSP00000224337,ENSP00000259089,ENSP00000263851,ENSP00000278616,ENSP00000332816,ENSP00000337825,ENSP00000412237	ATM,BLK,BLNK,CD79A,IL10,IL7,LCK,PTK2B
GO.1902531	regulation of intracellular signal transduction	16	8.37e-06	ENSP00000215781,ENSP00000278616,ENSP00000286301,ENSP00000305355,ENSP00000305651,ENSP00000306253,ENSP00000330341,ENSP00000333685,ENSP00000341189,ENSP00000345281,ENSP00000354394,ENSP00000354901,ENSP00000360683,ENSP00000363115,ENSP00000367207,ENSP00000412237	ATM,CSF1R,CXCL10,CXCL9,DUSP22,FGR,IL10,ITPR1,MAPK11,MYC,OSM,PRKCB,PTK2,PTPN1,SOCS3,STAT1
GO.0038083	peptidyl-tyrosine autophosphorylation	5	9.02e-06	ENSP00000259089,ENSP00000332816,ENSP00000337825,ENSP00000341189,ENSP00000363115	BLK,FGR,LCK,PTK2,PTK2B
GO.0009719	response to endogenous stimulus	16	9.87e-06	ENSP00000259089,ENSP00000303315,ENSP00000305422,ENSP00000306245,ENSP00000306253,ENSP00000332816,ENSP00000337825,ENSP00000341189,ENSP00000345281,ENSP00000354394,ENSP00000358335,ENSP00000360266,ENSP00000362649,ENSP00000363115,ENSP00000367207,ENSP00000412237	BLK,CEBPB,DUSP22,FGR,FOS,HDAC1,IL10,ITPR1,JUN,JUNB,LCK,MAP3K7,MYC,PTK2,PTK2B,STAT1
GO.0080134	regulation of response to stress	16	1.05e-05	ENSP00000215781,ENSP00000243346,ENSP00000278616,ENSP00000306245,ENSP00000306253,ENSP00000333685,ENSP00000337825,ENSP00000345281,ENSP00000353512,ENSP00000354394,ENSP00000358335,ENSP00000360266,ENSP00000363115,ENSP00000367207,ENSP00000369293,ENSP00000412237	ATM,DUSP22,FGR,FOS,IL10,IL2RA,ITPR1,JUN,LCK,MAP3K7,MAPK11,MYC,NMI,OSM,PARP9,STAT1
GO.1903706	regulation of hemopoiesis	9	1.05e-05	ENSP00000263851,ENSP00000286301,ENSP00000305422,ENSP00000306245,ENSP00000332816,ENSP00000337825,ENSP00000360266,ENSP00000367207,ENSP00000369293	CEBPB,CSF1R,FOS,IL2RA,IL7,JUN,LCK,MYC,PTK2B
GO.0023056	positive regulation of signaling	16	1.31e-05	ENSP00000215781,ENSP00000224337,ENSP00000259089,ENSP00000278616,ENSP00000286301,ENSP00000305355,ENSP00000305651,ENSP00000332816,ENSP00000333685,ENSP00000341189,ENSP00000345281,ENSP00000345492,ENSP00000354901,ENSP00000363115,ENSP00000381293,ENSP00000412237	ATM,BLK,BLNK,CSF1R,CXCL10,CXCL9,DUSP22,FGR,IL10,MAPK11,NSF,OSM,PRKCB,PTK2,PTK2B,SH2B3
GO.0038093	Fc receptor signaling pathway	8	1.31e-05	ENSP00000046794,ENSP00000306245,ENSP00000306253,ENSP00000337825,ENSP00000341189,ENSP00000358335,ENSP00000360266,ENSP00000363115	FGR,FOS,ITPR1,JUN,LCK,LCP2,MAP3K7,PTK2
GO.0051239	regulation of multicellular organismal process	20	1.31e-05	ENSP00000221847,ENSP00000243346,ENSP00000264122,ENSP00000305355,ENSP00000305651,ENSP00000306245,ENSP00000332816,ENSP00000333685,ENSP00000337825,ENSP00000347495,ENSP00000349298,ENSP00000353401,ENSP00000354394,ENSP00000358335,ENSP00000360266,ENSP00000363115,ENSP00000366729,ENSP00000367207,ENSP00000369293,ENSP00000412237	CBLB,CUX1,CXCL10,EBI3,FGR,FOS,IL10,IL2RA,JUN,LCK,MAP3K7,MAPK11,MYC,MYLIP,NMI,PRKCB,PTK2B,STAT1,TNFRSF9,WARS
GO.1902105	regulation of leukocyte differentiation	8	1.41e-05	ENSP00000263851,ENSP00000286301,ENSP00000305422,ENSP00000306245,ENSP00000337825,ENSP00000360266,ENSP00000367207,ENSP00000369293	CEBPB,CSF1R,FOS,IL2RA,IL7,JUN,LCK,MYC
GO.0022407	regulation of cell-cell adhesion	9	1.49e-05	ENSP00000221847,ENSP00000263851,ENSP00000264122,ENSP00000305422,ENSP00000341189,ENSP00000345281,ENSP00000358335,ENSP00000369293,ENSP00000412237	CBLB,CEBPB,DUSP22,EBI3,IL10,IL2RA,IL7,MAP3K7,PTK2
GO.0051249	regulation of lymphocyte activation	9	1.49e-05	ENSP00000221847,ENSP00000263851,ENSP00000264122,ENSP00000278616,ENSP00000305422,ENSP00000345281,ENSP00000358335,ENSP00000369293,ENSP00000412237	ATM,CBLB,CEBPB,DUSP22,EBI3,IL10,IL2RA,IL7,MAP3K7
GO.0002520	immune system development	11	1.61e-05	ENSP00000221972,ENSP00000224337,ENSP00000259089,ENSP00000263851,ENSP00000286301,ENSP00000303315,ENSP00000332816,ENSP00000337825,ENSP00000345492,ENSP00000360266,ENSP00000412237	BLK,BLNK,CD79A,CSF1R,IL10,IL7,JUN,JUNB,LCK,PTK2B,SH2B3
GO.0009966	regulation of signal transduction	20	1.61e-05	ENSP00000215781,ENSP00000224337,ENSP00000263851,ENSP00000264122,ENSP00000278616,ENSP00000286301,ENSP00000305355,ENSP00000305651,ENSP00000306253,ENSP00000330341,ENSP00000332816,ENSP00000333685,ENSP00000345492,ENSP00000354394,ENSP00000354901,ENSP00000360683,ENSP00000362649,ENSP00000363115,ENSP00000367207,ENSP00000412237	ATM,BLNK,CBLB,CSF1R,CXCL10,CXCL9,FGR,HDAC1,IL10,IL7,ITPR1,MAPK11,MYC,OSM,PRKCB,PTK2B,PTPN1,SH2B3,SOCS3,STAT1
GO.0018108	peptidyl-tyrosine phosphorylation	7	1.62e-05	ENSP00000215781,ENSP00000259089,ENSP00000286301,ENSP00000332816,ENSP00000337825,ENSP00000341189,ENSP00000363115	BLK,CSF1R,FGR,LCK,OSM,PTK2,PTK2B
GO.0046425	regulation of JAK-STAT cascade	6	1.85e-05	ENSP00000215781,ENSP00000286301,ENSP00000330341,ENSP00000332816,ENSP00000337825,ENSP00000412237	CSF1R,IL10,LCK,OSM,PTK2B,SOCS3
GO.0050863	regulation of T cell activation	8	1.91e-05	ENSP00000221847,ENSP00000263851,ENSP00000264122,ENSP00000305422,ENSP00000345281,ENSP00000358335,ENSP00000369293,ENSP00000412237	CBLB,CEBPB,DUSP22,EBI3,IL10,IL2RA,IL7,MAP3K7
GO.0051716	cellular response to stimulus	31	2.22e-05	ENSP00000046794,ENSP00000215781,ENSP00000216223,ENSP00000221847,ENSP00000224337,ENSP00000243346,ENSP00000259089,ENSP00000262854,ENSP00000263826,ENSP00000278616,ENSP00000286301,ENSP00000296161,ENSP00000306245,ENSP00000306253,ENSP00000330341,ENSP00000332816,ENSP00000333685,ENSP00000337825,ENSP00000341189,ENSP00000345281,ENSP00000345492,ENSP00000350331,ENSP00000353512,ENSP00000354394,ENSP00000354901…	AKT3,ASB13,ATM,BLK,BLNK,CSF1R,CXCL9,DTX3L,DUSP22,EBI3,FGR,FOS,HDAC1,HUWE1,IL10,IL15RA,IL2RB,ITPR1,JUN,LCK,LCP2,MAPK11,MYC,NMI,OSM,PARP9,PTK2,PTK2B,SH2B3,SOCS3,STAT1
GO.0002683	negative regulation of immune system process	9	2.38e-05	ENSP00000243346,ENSP00000264122,ENSP00000278616,ENSP00000305422,ENSP00000332816,ENSP00000345281,ENSP00000367207,ENSP00000369293,ENSP00000412237	ATM,CBLB,CEBPB,DUSP22,IL10,IL2RA,MYC,NMI,PTK2B
GO.0008219	cell death	14	2.38e-05	ENSP00000264716,ENSP00000278616,ENSP00000305355,ENSP00000305422,ENSP00000306253,ENSP00000332816,ENSP00000337825,ENSP00000341189,ENSP00000345281,ENSP00000354394,ENSP00000358335,ENSP00000360266,ENSP00000366729,ENSP00000367207	ATM,CEBPB,DUSP22,FOSL2,ITPR1,JUN,LCK,MAP3K7,MYC,PRKCB,PTK2,PTK2B,STAT1,TNFRSF9
GO.0050670	regulation of lymphocyte proliferation	7	2.77e-05	ENSP00000221847,ENSP00000263851,ENSP00000264122,ENSP00000278616,ENSP00000305422,ENSP00000369293,ENSP00000412237	ATM,CBLB,CEBPB,EBI3,IL10,IL2RA,IL7
GO.0071363	cellular response to growth factor stimulus	11	2.92e-05	ENSP00000303315,ENSP00000306245,ENSP00000306253,ENSP00000333685,ENSP00000337825,ENSP00000341189,ENSP00000345281,ENSP00000358335,ENSP00000360266,ENSP00000362649,ENSP00000367207	DUSP22,FOS,HDAC1,ITPR1,JUN,JUNB,LCK,MAP3K7,MAPK11,MYC,PTK2
GO.0007259	JAK-STAT cascade	5	3.13e-05	ENSP00000215781,ENSP00000243346,ENSP00000330341,ENSP00000354394,ENSP00000360683	NMI,OSM,PTPN1,SOCS3,STAT1
GO.0006796	phosphate-containing compound metabolic process	17	3.27e-05	ENSP00000215781,ENSP00000253792,ENSP00000259089,ENSP00000263826,ENSP00000278616,ENSP00000286301,ENSP00000305355,ENSP00000306245,ENSP00000332816,ENSP00000333685,ENSP00000337825,ENSP00000341189,ENSP00000345281,ENSP00000360266,ENSP00000360683,ENSP00000363115,ENSP00000367207	ACLY,AKT3,ATM,BLK,CSF1R,DUSP22,FGR,FOS,JUN,LCK,MAPK11,MYC,OSM,PRKCB,PTK2,PTK2B,PTPN1
GO.0031399	regulation of protein modification process	16	3.55e-05	ENSP00000046794,ENSP00000215781,ENSP00000243346,ENSP00000278616,ENSP00000286301,ENSP00000305651,ENSP00000330341,ENSP00000332816,ENSP00000333685,ENSP00000337825,ENSP00000341189,ENSP00000345281,ENSP00000360266,ENSP00000360683,ENSP00000363115,ENSP00000367207	ATM,CSF1R,CXCL10,DUSP22,FGR,JUN,LCK,LCP2,MAPK11,MYC,NMI,OSM,PTK2,PTK2B,PTPN1,SOCS3
GO.0001932	regulation of protein phosphorylation	14	3.68e-05	ENSP00000046794,ENSP00000215781,ENSP00000286301,ENSP00000305651,ENSP00000330341,ENSP00000332816,ENSP00000333685,ENSP00000337825,ENSP00000341189,ENSP00000345281,ENSP00000360266,ENSP00000360683,ENSP00000363115,ENSP00000367207	CSF1R,CXCL10,DUSP22,FGR,JUN,LCK,LCP2,MAPK11,MYC,OSM,PTK2,PTK2B,PTPN1,SOCS3
GO.1902533	positive regulation of intracellular signal transduction	12	3.74e-05	ENSP00000215781,ENSP00000278616,ENSP00000286301,ENSP00000305355,ENSP00000305651,ENSP00000333685,ENSP00000341189,ENSP00000345281,ENSP00000354901,ENSP00000360683,ENSP00000363115,ENSP00000412237	ATM,CSF1R,CXCL10,CXCL9,DUSP22,FGR,IL10,MAPK11,OSM,PRKCB,PTK2,PTPN1
GO.0002694	regulation of leukocyte activation	9	3.98e-05	ENSP00000221847,ENSP00000263851,ENSP00000264122,ENSP00000278616,ENSP00000305422,ENSP00000345281,ENSP00000358335,ENSP00000363115,ENSP00000369293	ATM,CBLB,CEBPB,DUSP22,EBI3,FGR,IL2RA,IL7,MAP3K7
GO.0010646	regulation of cell communication	21	4.12e-05	ENSP00000215781,ENSP00000224337,ENSP00000259089,ENSP00000263851,ENSP00000264122,ENSP00000278616,ENSP00000286301,ENSP00000305355,ENSP00000305651,ENSP00000306253,ENSP00000330341,ENSP00000332816,ENSP00000333685,ENSP00000345492,ENSP00000354394,ENSP00000354901,ENSP00000360683,ENSP00000362649,ENSP00000363115,ENSP00000367207,ENSP00000412237	ATM,BLK,BLNK,CBLB,CSF1R,CXCL10,CXCL9,FGR,HDAC1,IL10,IL7,ITPR1,MAPK11,MYC,OSM,PRKCB,PTK2B,PTPN1,SH2B3,SOCS3,STAT1
GO.0006950	response to stress	23	4.19e-05	ENSP00000046794,ENSP00000215781,ENSP00000224337,ENSP00000243346,ENSP00000259089,ENSP00000262854,ENSP00000278616,ENSP00000286301,ENSP00000296161,ENSP00000305355,ENSP00000306245,ENSP00000306253,ENSP00000332816,ENSP00000333685,ENSP00000341189,ENSP00000345492,ENSP00000353512,ENSP00000354394,ENSP00000358335,ENSP00000362649,ENSP00000363115,ENSP00000367207,ENSP00000412237	ATM,BLK,BLNK,CSF1R,DTX3L,FGR,FOS,HDAC1,HUWE1,IL10,ITPR1,LCP2,MAP3K7,MAPK11,MYC,NMI,OSM,PARP9,PRKCB,PTK2,PTK2B,SH2B3,STAT1
GO.0008283	cell proliferation	11	4.48e-05	ENSP00000215781,ENSP00000221847,ENSP00000221972,ENSP00000286301,ENSP00000303315,ENSP00000332816,ENSP00000345281,ENSP00000354394,ENSP00000369293,ENSP00000369312,ENSP00000412237	CD79A,CSF1R,DUSP22,EBI3,IL10,IL15RA,IL2RA,JUNB,OSM,PTK2B,STAT1
GO.0046777	protein autophosphorylation	7	5.07e-05	ENSP00000259089,ENSP00000278616,ENSP00000286301,ENSP00000332816,ENSP00000337825,ENSP00000341189,ENSP00000363115	ATM,BLK,CSF1R,FGR,LCK,PTK2,PTK2B
GO.0051250	negative regulation of lymphocyte activation	6	5.11e-05	ENSP00000264122,ENSP00000278616,ENSP00000305422,ENSP00000345281,ENSP00000369293,ENSP00000412237	ATM,CBLB,CEBPB,DUSP22,IL10,IL2RA
GO.0060330	regulation of response to interferon-gamma	4	5.48e-05	ENSP00000330341,ENSP00000353512,ENSP00000354394,ENSP00000360683	PARP9,PTPN1,SOCS3,STAT1
GO.0032870	cellular response to hormone stimulus	10	5.85e-05	ENSP00000259089,ENSP00000303315,ENSP00000306245,ENSP00000330341,ENSP00000337825,ENSP00000341189,ENSP00000354394,ENSP00000360266,ENSP00000363115,ENSP00000412237	BLK,FGR,FOS,IL10,JUN,JUNB,LCK,PTK2,SOCS3,STAT1
GO.0050672	negative regulation of lymphocyte proliferation	5	5.85e-05	ENSP00000264122,ENSP00000278616,ENSP00000305422,ENSP00000369293,ENSP00000412237	ATM,CBLB,CEBPB,IL10,IL2RA
GO.0060396	growth hormone receptor signaling pathway	4	6.22e-05	ENSP00000330341,ENSP00000341189,ENSP00000354394,ENSP00000360683	PTK2,PTPN1,SOCS3,STAT1
GO.0046427	positive regulation of JAK-STAT cascade	5	7.15e-05	ENSP00000215781,ENSP00000286301,ENSP00000332816,ENSP00000337825,ENSP00000412237	CSF1R,IL10,LCK,OSM,PTK2B
GO.0071378	cellular response to growth hormone stimulus	4	7.15e-05	ENSP00000330341,ENSP00000341189,ENSP00000354394,ENSP00000360683	PTK2,PTPN1,SOCS3,STAT1
GO.0042113	B cell activation	6	7.3e-05	ENSP00000221972,ENSP00000224337,ENSP00000278616,ENSP00000305355,ENSP00000332816,ENSP00000412237	ATM,BLNK,CD79A,IL10,PRKCB,PTK2B
GO.0006915	apoptotic process	13	7.46e-05	ENSP00000278616,ENSP00000305355,ENSP00000305422,ENSP00000306253,ENSP00000332816,ENSP00000337825,ENSP00000341189,ENSP00000345281,ENSP00000354394,ENSP00000358335,ENSP00000360266,ENSP00000366729,ENSP00000367207	ATM,CEBPB,DUSP22,ITPR1,JUN,LCK,MAP3K7,MYC,PRKCB,PTK2,PTK2B,STAT1,TNFRSF9
GO.1902107	positive regulation of leukocyte differentiation	6	7.82e-05	ENSP00000263851,ENSP00000286301,ENSP00000306245,ENSP00000337825,ENSP00000360266,ENSP00000369293	CSF1R,FOS,IL2RA,IL7,JUN,LCK
GO.0030155	regulation of cell adhesion	10	7.97e-05	ENSP00000221847,ENSP00000263851,ENSP00000264122,ENSP00000305422,ENSP00000332816,ENSP00000341189,ENSP00000345281,ENSP00000358335,ENSP00000369293,ENSP00000412237	CBLB,CEBPB,DUSP22,EBI3,IL10,IL2RA,IL7,MAP3K7,PTK2,PTK2B
GO.0019220	regulation of phosphate metabolic process	15	8.92e-05	ENSP00000046794,ENSP00000215781,ENSP00000286301,ENSP00000305651,ENSP00000330341,ENSP00000332816,ENSP00000333685,ENSP00000337825,ENSP00000341189,ENSP00000345281,ENSP00000354901,ENSP00000360266,ENSP00000360683,ENSP00000363115,ENSP00000367207	CSF1R,CXCL10,CXCL9,DUSP22,FGR,JUN,LCK,LCP2,MAPK11,MYC,OSM,PTK2,PTK2B,PTPN1,SOCS3
GO.0022408	negative regulation of cell-cell adhesion	6	9.1e-05	ENSP00000264122,ENSP00000305422,ENSP00000341189,ENSP00000345281,ENSP00000369293,ENSP00000412237	CBLB,CEBPB,DUSP22,IL10,IL2RA,PTK2
GO.0051094	positive regulation of developmental process	13	9.8e-05	ENSP00000264122,ENSP00000286301,ENSP00000303315,ENSP00000305355,ENSP00000306245,ENSP00000330341,ENSP00000332816,ENSP00000333685,ENSP00000337825,ENSP00000353401,ENSP00000354901,ENSP00000367207,ENSP00000369293	CBLB,CSF1R,CUX1,CXCL9,FOS,IL2RA,JUNB,LCK,MAPK11,MYC,PRKCB,PTK2B,SOCS3
GO.0009617	response to bacterium	9	0.000114	ENSP00000303315,ENSP00000305651,ENSP00000306245,ENSP00000330341,ENSP00000354394,ENSP00000354901,ENSP00000360266,ENSP00000363115,ENSP00000412237	CXCL10,CXCL9,FGR,FOS,IL10,JUN,JUNB,SOCS3,STAT1
GO.0010647	positive regulation of cell communication	15	0.000149	ENSP00000215781,ENSP00000224337,ENSP00000259089,ENSP00000278616,ENSP00000286301,ENSP00000305355,ENSP00000305651,ENSP00000332816,ENSP00000333685,ENSP00000341189,ENSP00000345281,ENSP00000345492,ENSP00000354901,ENSP00000363115,ENSP00000412237	ATM,BLK,BLNK,CSF1R,CXCL10,CXCL9,DUSP22,FGR,IL10,MAPK11,OSM,PRKCB,PTK2,PTK2B,SH2B3
GO.0010243	response to organonitrogen compound	11	0.000153	ENSP00000259089,ENSP00000303315,ENSP00000305422,ENSP00000306245,ENSP00000332816,ENSP00000337825,ENSP00000341189,ENSP00000354394,ENSP00000360266,ENSP00000363115,ENSP00000412237	BLK,CEBPB,FGR,FOS,IL10,JUN,JUNB,LCK,PTK2,PTK2B,STAT1
GO.0042221	response to chemical	23	0.000153	ENSP00000215781,ENSP00000216223,ENSP00000221847,ENSP00000259089,ENSP00000286301,ENSP00000305355,ENSP00000305422,ENSP00000306245,ENSP00000306253,ENSP00000332816,ENSP00000333685,ENSP00000341189,ENSP00000345281,ENSP00000354394,ENSP00000354901,ENSP00000358335,ENSP00000360266,ENSP00000362649,ENSP00000363115,ENSP00000367207,ENSP00000369293,ENSP00000369312,ENSP00000412237	BLK,CEBPB,CSF1R,CXCL9,DUSP22,EBI3,FGR,FOS,HDAC1,IL10,IL15RA,IL2RA,IL2RB,ITPR1,JUN,MAP3K7,MAPK11,MYC,OSM,PRKCB,PTK2,PTK2B,STAT1
GO.0042981	regulation of apoptotic process	14	0.000173	ENSP00000215781,ENSP00000216223,ENSP00000305422,ENSP00000330341,ENSP00000332816,ENSP00000337825,ENSP00000341189,ENSP00000354394,ENSP00000358335,ENSP00000360266,ENSP00000360683,ENSP00000362649,ENSP00000367207,ENSP00000412237	CEBPB,HDAC1,IL10,IL2RB,JUN,LCK,MAP3K7,MYC,OSM,PTK2,PTK2B,PTPN1,SOCS3,STAT1
GO.1901701	cellular response to oxygen-containing compound	11	0.000182	ENSP00000259089,ENSP00000305355,ENSP00000305422,ENSP00000305651,ENSP00000306245,ENSP00000330341,ENSP00000332816,ENSP00000337825,ENSP00000341189,ENSP00000363115,ENSP00000412237	BLK,CEBPB,CXCL10,FGR,FOS,IL10,LCK,PRKCB,PTK2,PTK2B,SOCS3
GO.0006793	phosphorus metabolic process	16	0.000183	ENSP00000215781,ENSP00000259089,ENSP00000263826,ENSP00000278616,ENSP00000286301,ENSP00000305355,ENSP00000306245,ENSP00000332816,ENSP00000333685,ENSP00000337825,ENSP00000341189,ENSP00000345281,ENSP00000360266,ENSP00000360683,ENSP00000363115,ENSP00000367207	AKT3,ATM,BLK,CSF1R,DUSP22,FGR,FOS,JUN,LCK,MAPK11,MYC,OSM,PRKCB,PTK2,PTK2B,PTPN1
GO.0045597	positive regulation of cell differentiation	11	0.000185	ENSP00000263851,ENSP00000286301,ENSP00000303315,ENSP00000306245,ENSP00000330341,ENSP00000332816,ENSP00000333685,ENSP00000337825,ENSP00000353401,ENSP00000354901,ENSP00000369293	CSF1R,CUX1,CXCL9,FOS,IL2RA,IL7,JUNB,LCK,MAPK11,PTK2B,SOCS3
GO.0032844	regulation of homeostatic process	8	0.00019	ENSP00000286301,ENSP00000305651,ENSP00000306253,ENSP00000332816,ENSP00000337825,ENSP00000354901,ENSP00000367207,ENSP00000369293	CSF1R,CXCL10,CXCL9,IL2RA,ITPR1,LCK,MYC,PTK2B
GO.0060341	regulation of cellular localization	13	0.000194	ENSP00000215781,ENSP00000259089,ENSP00000262854,ENSP00000286301,ENSP00000305651,ENSP00000306253,ENSP00000332816,ENSP00000354901,ENSP00000360683,ENSP00000363115,ENSP00000366729,ENSP00000381293,ENSP00000412237	BLK,CSF1R,CXCL10,CXCL9,FGR,HUWE1,IL10,ITPR1,NSF,OSM,PTK2B,PTPN1,TNFRSF9
GO.0050868	negative regulation of T cell activation	5	0.0002	ENSP00000264122,ENSP00000305422,ENSP00000345281,ENSP00000369293,ENSP00000412237	CBLB,CEBPB,DUSP22,IL10,IL2RA
GO.0030183	B cell differentiation	5	0.000211	ENSP00000221972,ENSP00000224337,ENSP00000278616,ENSP00000332816,ENSP00000412237	ATM,BLNK,CD79A,IL10,PTK2B
GO.0050854	regulation of antigen receptor-mediated signaling pathway	4	0.000213	ENSP00000264122,ENSP00000305355,ENSP00000337825,ENSP00000345281	CBLB,DUSP22,LCK,PRKCB
GO.0044260	cellular macromolecule metabolic process	31	0.000247	ENSP00000215781,ENSP00000243346,ENSP00000259089,ENSP00000262854,ENSP00000263826,ENSP00000264122,ENSP00000264716,ENSP00000278616,ENSP00000286301,ENSP00000296161,ENSP00000305355,ENSP00000324392,ENSP00000330341,ENSP00000332816,ENSP00000333685,ENSP00000337825,ENSP00000341189,ENSP00000345281,ENSP00000347495,ENSP00000350331,ENSP00000353401,ENSP00000353512,ENSP00000354394,ENSP00000358335,ENSP00000360266…	AKT3,ASB13,ATM,BLK,CBLB,CSF1R,CUX1,DTX3L,DUSP22,FGR,FOSL2,HDAC1,HUWE1,IL10,JUN,LCK,MAP3K7,MAPK11,MYC,NMI,OSM,PARP14,PARP9,PRKCB,PTK2,PTK2B,PTPN1,RNF213,SOCS3,STAT1,WARS
GO.0043066	negative regulation of apoptotic process	11	0.000263	ENSP00000216223,ENSP00000305422,ENSP00000330341,ENSP00000332816,ENSP00000341189,ENSP00000358335,ENSP00000360266,ENSP00000360683,ENSP00000362649,ENSP00000367207,ENSP00000412237	CEBPB,HDAC1,IL10,IL2RB,JUN,MAP3K7,MYC,PTK2,PTK2B,PTPN1,SOCS3
GO.0065009	regulation of molecular function	19	0.000263	ENSP00000046794,ENSP00000263851,ENSP00000278616,ENSP00000286301,ENSP00000305355,ENSP00000305651,ENSP00000306245,ENSP00000306253,ENSP00000330341,ENSP00000332816,ENSP00000333685,ENSP00000337825,ENSP00000341189,ENSP00000345281,ENSP00000360266,ENSP00000360683,ENSP00000363115,ENSP00000367207,ENSP00000412237	ATM,CSF1R,CXCL10,DUSP22,FGR,FOS,IL10,IL7,ITPR1,JUN,LCK,LCP2,MAPK11,MYC,PRKCB,PTK2,PTK2B,PTPN1,SOCS3
GO.0045595	regulation of cell differentiation	14	0.000318	ENSP00000263851,ENSP00000286301,ENSP00000303315,ENSP00000305651,ENSP00000306245,ENSP00000330341,ENSP00000332816,ENSP00000333685,ENSP00000337825,ENSP00000353401,ENSP00000354394,ENSP00000354901,ENSP00000367207,ENSP00000369293	CSF1R,CUX1,CXCL10,CXCL9,FOS,IL2RA,IL7,JUNB,LCK,MAPK11,MYC,PTK2B,SOCS3,STAT1
GO.0048523	negative regulation of cellular process	23	0.000321	ENSP00000216223,ENSP00000243346,ENSP00000264122,ENSP00000278616,ENSP00000303315,ENSP00000305355,ENSP00000305651,ENSP00000306253,ENSP00000330341,ENSP00000332816,ENSP00000333685,ENSP00000337825,ENSP00000341189,ENSP00000347495,ENSP00000353401,ENSP00000354394,ENSP00000358335,ENSP00000360266,ENSP00000360683,ENSP00000362649,ENSP00000367207,ENSP00000369293,ENSP00000412237	ATM,CBLB,CUX1,CXCL10,HDAC1,IL10,IL2RA,IL2RB,ITPR1,JUN,JUNB,LCK,MAP3K7,MAPK11,MYC,NMI,PRKCB,PTK2,PTK2B,PTPN1,SOCS3,STAT1,WARS
GO.0010941	regulation of cell death	14	0.000323	ENSP00000215781,ENSP00000216223,ENSP00000303315,ENSP00000305422,ENSP00000330341,ENSP00000332816,ENSP00000337825,ENSP00000341189,ENSP00000354394,ENSP00000358335,ENSP00000360683,ENSP00000362649,ENSP00000367207,ENSP00000412237	CEBPB,HDAC1,IL10,IL2RB,JUNB,LCK,MAP3K7,MYC,OSM,PTK2,PTK2B,PTPN1,SOCS3,STAT1
GO.0038095	Fc-epsilon receptor signaling pathway	6	0.000323	ENSP00000046794,ENSP00000306245,ENSP00000306253,ENSP00000337825,ENSP00000358335,ENSP00000360266	FOS,ITPR1,JUN,LCK,LCP2,MAP3K7
GO.0007596	blood coagulation	9	0.00035	ENSP00000046794,ENSP00000305355,ENSP00000306253,ENSP00000337825,ENSP00000341189,ENSP00000345492,ENSP00000360683,ENSP00000362649,ENSP00000363115	FGR,HDAC1,ITPR1,LCK,LCP2,PRKCB,PTK2,PTPN1,SH2B3
GO.0051591	response to cAMP	5	0.000405	ENSP00000303315,ENSP00000306245,ENSP00000332816,ENSP00000354394,ENSP00000360266	FOS,JUN,JUNB,PTK2B,STAT1
GO.0051173	positive regulation of nitrogen compound metabolic process	15	0.000412	ENSP00000215781,ENSP00000264716,ENSP00000305355,ENSP00000305651,ENSP00000306245,ENSP00000332816,ENSP00000353401,ENSP00000354394,ENSP00000354901,ENSP00000358335,ENSP00000360266,ENSP00000360683,ENSP00000362649,ENSP00000367207,ENSP00000412237	CUX1,CXCL10,CXCL9,FOS,FOSL2,HDAC1,IL10,JUN,MAP3K7,MYC,OSM,PRKCB,PTK2B,PTPN1,STAT1
GO.0009967	positive regulation of signal transduction	13	0.000452	ENSP00000215781,ENSP00000224337,ENSP00000278616,ENSP00000286301,ENSP00000305355,ENSP00000305651,ENSP00000333685,ENSP00000341189,ENSP00000345281,ENSP00000345492,ENSP00000354901,ENSP00000363115,ENSP00000412237	ATM,BLNK,CSF1R,CXCL10,CXCL9,DUSP22,FGR,IL10,MAPK11,OSM,PRKCB,PTK2,SH2B3
GO.0032268	regulation of cellular protein metabolic process	17	0.000481	ENSP00000046794,ENSP00000215781,ENSP00000243346,ENSP00000278616,ENSP00000286301,ENSP00000305651,ENSP00000330341,ENSP00000332816,ENSP00000333685,ENSP00000341189,ENSP00000345281,ENSP00000349298,ENSP00000360266,ENSP00000360683,ENSP00000363115,ENSP00000367207,ENSP00000412237	ATM,CSF1R,CXCL10,DUSP22,FGR,IL10,JUN,LCP2,MAPK11,MYC,MYLIP,NMI,OSM,PTK2,PTK2B,PTPN1,SOCS3
GO.0042493	response to drug	8	0.000493	ENSP00000303315,ENSP00000306245,ENSP00000330341,ENSP00000332816,ENSP00000337825,ENSP00000360266,ENSP00000367207,ENSP00000412237	FOS,IL10,JUN,JUNB,LCK,MYC,PTK2B,SOCS3
GO.0045637	regulation of myeloid cell differentiation	6	0.000512	ENSP00000286301,ENSP00000305422,ENSP00000306245,ENSP00000332816,ENSP00000360266,ENSP00000367207	CEBPB,CSF1R,FOS,JUN,MYC,PTK2B
GO.0045355	negative regulation of interferon-alpha biosynthetic process	2	0.000522	ENSP00000243346,ENSP00000412237	IL10,NMI
GO.0006954	inflammatory response	8	0.000527	ENSP00000224337,ENSP00000243346,ENSP00000286301,ENSP00000305422,ENSP00000305651,ENSP00000306245,ENSP00000354901,ENSP00000412237	BLNK,CEBPB,CSF1R,CXCL10,CXCL9,FOS,IL10,NMI
GO.0002252	immune effector process	8	0.000563	ENSP00000305422,ENSP00000305651,ENSP00000306253,ENSP00000332816,ENSP00000341189,ENSP00000354394,ENSP00000354901,ENSP00000363115	CEBPB,CXCL10,CXCL9,FGR,ITPR1,PTK2,PTK2B,STAT1
GO.0051240	positive regulation of multicellular organismal process	13	0.000601	ENSP00000221847,ENSP00000264122,ENSP00000305355,ENSP00000306245,ENSP00000332816,ENSP00000337825,ENSP00000353401,ENSP00000358335,ENSP00000360266,ENSP00000363115,ENSP00000367207,ENSP00000369293,ENSP00000412237	CBLB,CUX1,EBI3,FGR,FOS,IL10,IL2RA,JUN,LCK,MAP3K7,MYC,PRKCB,PTK2B
GO.0010332	response to gamma radiation	4	0.000602	ENSP00000278616,ENSP00000305651,ENSP00000330341,ENSP00000367207	ATM,CXCL10,MYC,SOCS3
GO.0042130	negative regulation of T cell proliferation	4	0.000602	ENSP00000264122,ENSP00000305422,ENSP00000369293,ENSP00000412237	CBLB,CEBPB,IL10,IL2RA
GO.0048010	vascular endothelial growth factor receptor signaling pathway	5	0.000625	ENSP00000305355,ENSP00000306253,ENSP00000332816,ENSP00000333685,ENSP00000341189	ITPR1,MAPK11,PRKCB,PTK2,PTK2B
GO.0009611	response to wounding	10	0.000647	ENSP00000046794,ENSP00000305355,ENSP00000306253,ENSP00000337825,ENSP00000341189,ENSP00000345492,ENSP00000360266,ENSP00000360683,ENSP00000362649,ENSP00000363115	FGR,HDAC1,ITPR1,JUN,LCK,LCP2,PRKCB,PTK2,PTPN1,SH2B3
GO.0000165	MAPK cascade	6	0.000654	ENSP00000306245,ENSP00000332816,ENSP00000333685,ENSP00000360266,ENSP00000360683,ENSP00000367207	FOS,JUN,MAPK11,MYC,PTK2B,PTPN1
GO.0002761	regulation of myeloid leukocyte differentiation	5	0.000671	ENSP00000286301,ENSP00000305422,ENSP00000306245,ENSP00000360266,ENSP00000367207	CEBPB,CSF1R,FOS,JUN,MYC
GO.0010557	positive regulation of macromolecule biosynthetic process	14	0.000748	ENSP00000215781,ENSP00000221847,ENSP00000264716,ENSP00000305355,ENSP00000305651,ENSP00000306245,ENSP00000332816,ENSP00000353401,ENSP00000354394,ENSP00000358335,ENSP00000360266,ENSP00000362649,ENSP00000367207,ENSP00000412237	CUX1,CXCL10,EBI3,FOS,FOSL2,HDAC1,IL10,JUN,MAP3K7,MYC,OSM,PRKCB,PTK2B,STAT1
GO.0045937	positive regulation of phosphate metabolic process	11	0.000748	ENSP00000046794,ENSP00000215781,ENSP00000286301,ENSP00000305651,ENSP00000332816,ENSP00000333685,ENSP00000337825,ENSP00000341189,ENSP00000345281,ENSP00000354901,ENSP00000363115	CSF1R,CXCL10,CXCL9,DUSP22,FGR,LCK,LCP2,MAPK11,OSM,PTK2,PTK2B
GO.0023057	negative regulation of signaling	12	0.000752	ENSP00000215781,ENSP00000263851,ENSP00000264122,ENSP00000305355,ENSP00000306253,ENSP00000330341,ENSP00000354394,ENSP00000358335,ENSP00000360683,ENSP00000362649,ENSP00000367207,ENSP00000412237	CBLB,HDAC1,IL10,IL7,ITPR1,MAP3K7,MYC,OSM,PRKCB,PTPN1,SOCS3,STAT1
GO.0051247	positive regulation of protein metabolic process	13	0.000804	ENSP00000046794,ENSP00000215781,ENSP00000221847,ENSP00000243346,ENSP00000264122,ENSP00000286301,ENSP00000332816,ENSP00000333685,ENSP00000341189,ENSP00000345281,ENSP00000349298,ENSP00000367207,ENSP00000381293	CBLB,CSF1R,DUSP22,EBI3,LCP2,MAPK11,MYC,MYLIP,NMI,NSF,OSM,PTK2,PTK2B
GO.0051403	stress-activated MAPK cascade	5	0.000804	ENSP00000306245,ENSP00000333685,ENSP00000358335,ENSP00000360266,ENSP00000360683	FOS,JUN,MAP3K7,MAPK11,PTPN1
GO.0010648	negative regulation of cell communication	12	0.000805	ENSP00000215781,ENSP00000263851,ENSP00000264122,ENSP00000305355,ENSP00000306253,ENSP00000330341,ENSP00000354394,ENSP00000358335,ENSP00000360683,ENSP00000362649,ENSP00000367207,ENSP00000412237	CBLB,HDAC1,IL10,IL7,ITPR1,MAP3K7,MYC,OSM,PRKCB,PTPN1,SOCS3,STAT1
GO.0060429	epithelium development	11	0.000851	ENSP00000278616,ENSP00000286301,ENSP00000305422,ENSP00000330341,ENSP00000353401,ENSP00000354394,ENSP00000358335,ENSP00000360266,ENSP00000362649,ENSP00000367207,ENSP00000412237	ATM,CEBPB,CSF1R,CUX1,HDAC1,IL10,JUN,MAP3K7,MYC,SOCS3,STAT1
GO.0048519	negative regulation of biological process	23	0.000954	ENSP00000216223,ENSP00000243346,ENSP00000264122,ENSP00000278616,ENSP00000303315,ENSP00000305355,ENSP00000305651,ENSP00000306253,ENSP00000332816,ENSP00000333685,ENSP00000337825,ENSP00000341189,ENSP00000347495,ENSP00000349298,ENSP00000353401,ENSP00000354394,ENSP00000358335,ENSP00000360266,ENSP00000360683,ENSP00000362649,ENSP00000367207,ENSP00000369293,ENSP00000412237	ATM,CBLB,CUX1,CXCL10,HDAC1,IL10,IL2RA,IL2RB,ITPR1,JUN,JUNB,LCK,MAP3K7,MAPK11,MYC,MYLIP,NMI,PRKCB,PTK2,PTK2B,PTPN1,STAT1,WARS
GO.0042129	regulation of T cell proliferation	5	0.000959	ENSP00000221847,ENSP00000264122,ENSP00000305422,ENSP00000369293,ENSP00000412237	CBLB,CEBPB,EBI3,IL10,IL2RA
GO.0042110	T cell activation	6	0.00103	ENSP00000221847,ENSP00000259089,ENSP00000263851,ENSP00000264122,ENSP00000305422,ENSP00000337825	BLK,CBLB,CEBPB,EBI3,IL7,LCK
GO.0045935	positive regulation of nucleobase-containing compound metabolic process	14	0.00106	ENSP00000215781,ENSP00000264716,ENSP00000305355,ENSP00000305651,ENSP00000306245,ENSP00000353401,ENSP00000354394,ENSP00000354901,ENSP00000358335,ENSP00000360266,ENSP00000360683,ENSP00000362649,ENSP00000367207,ENSP00000412237	CUX1,CXCL10,CXCL9,FOS,FOSL2,HDAC1,IL10,JUN,MAP3K7,MYC,OSM,PRKCB,PTPN1,STAT1
GO.0010628	positive regulation of gene expression	14	0.00109	ENSP00000215781,ENSP00000264716,ENSP00000305355,ENSP00000305651,ENSP00000306245,ENSP00000332816,ENSP00000337825,ENSP00000353401,ENSP00000354394,ENSP00000358335,ENSP00000360266,ENSP00000362649,ENSP00000367207,ENSP00000412237	CUX1,CXCL10,FOS,FOSL2,HDAC1,IL10,JUN,LCK,MAP3K7,MYC,OSM,PRKCB,PTK2B,STAT1
GO.0034146	toll-like receptor 5 signaling pathway	4	0.00141	ENSP00000306245,ENSP00000333685,ENSP00000358335,ENSP00000360266	FOS,JUN,MAP3K7,MAPK11
GO.0034166	toll-like receptor 10 signaling pathway	4	0.00141	ENSP00000306245,ENSP00000333685,ENSP00000358335,ENSP00000360266	FOS,JUN,MAP3K7,MAPK11
GO.0002695	negative regulation of leukocyte activation	5	0.00143	ENSP00000264122,ENSP00000278616,ENSP00000305422,ENSP00000345281,ENSP00000369293	ATM,CBLB,CEBPB,DUSP22,IL2RA
GO.0031328	positive regulation of cellular biosynthetic process	14	0.00143	ENSP00000215781,ENSP00000221847,ENSP00000264716,ENSP00000305355,ENSP00000305651,ENSP00000306245,ENSP00000332816,ENSP00000353401,ENSP00000354394,ENSP00000358335,ENSP00000360266,ENSP00000362649,ENSP00000367207,ENSP00000412237	CUX1,CXCL10,EBI3,FOS,FOSL2,HDAC1,IL10,JUN,MAP3K7,MYC,OSM,PRKCB,PTK2B,STAT1
GO.0030168	platelet activation	6	0.00147	ENSP00000046794,ENSP00000305355,ENSP00000306253,ENSP00000337825,ENSP00000341189,ENSP00000360683	ITPR1,LCK,LCP2,PRKCB,PTK2,PTPN1
GO.0051049	regulation of transport	14	0.00149	ENSP00000215781,ENSP00000259089,ENSP00000262854,ENSP00000286301,ENSP00000305355,ENSP00000305651,ENSP00000306253,ENSP00000332816,ENSP00000354901,ENSP00000360683,ENSP00000363115,ENSP00000366729,ENSP00000381293,ENSP00000412237	BLK,CSF1R,CXCL10,CXCL9,FGR,HUWE1,IL10,ITPR1,NSF,OSM,PRKCB,PTK2B,PTPN1,TNFRSF9
GO.0009968	negative regulation of signal transduction	11	0.00151	ENSP00000263851,ENSP00000264122,ENSP00000305355,ENSP00000306253,ENSP00000330341,ENSP00000354394,ENSP00000358335,ENSP00000360683,ENSP00000362649,ENSP00000367207,ENSP00000412237	CBLB,HDAC1,IL10,IL7,ITPR1,MAP3K7,MYC,PRKCB,PTPN1,SOCS3,STAT1
GO.0018193	peptidyl-amino acid modification	10	0.00161	ENSP00000215781,ENSP00000259089,ENSP00000278616,ENSP00000286301,ENSP00000305355,ENSP00000332816,ENSP00000337825,ENSP00000341189,ENSP00000358335,ENSP00000363115	ATM,BLK,CSF1R,FGR,LCK,MAP3K7,OSM,PRKCB,PTK2,PTK2B
GO.1901698	response to nitrogen compound	10	0.00163	ENSP00000259089,ENSP00000303315,ENSP00000305422,ENSP00000306245,ENSP00000332816,ENSP00000337825,ENSP00000341189,ENSP00000360266,ENSP00000363115,ENSP00000412237	BLK,CEBPB,FGR,FOS,IL10,JUN,JUNB,LCK,PTK2,PTK2B
GO.0009725	response to hormone	10	0.00166	ENSP00000259089,ENSP00000303315,ENSP00000306245,ENSP00000332816,ENSP00000337825,ENSP00000341189,ENSP00000354394,ENSP00000360266,ENSP00000363115,ENSP00000412237	BLK,FGR,FOS,IL10,JUN,JUNB,LCK,PTK2,PTK2B,STAT1
GO.0043901	negative regulation of multi-organism process	5	0.00168	ENSP00000354394,ENSP00000360266,ENSP00000362649,ENSP00000369293,ENSP00000412237	HDAC1,IL10,IL2RA,JUN,STAT1
GO.0045859	regulation of protein kinase activity	9	0.00168	ENSP00000046794,ENSP00000286301,ENSP00000305651,ENSP00000330341,ENSP00000333685,ENSP00000341189,ENSP00000345281,ENSP00000360683,ENSP00000363115	CSF1R,CXCL10,DUSP22,FGR,LCP2,MAPK11,PTK2,PTPN1,SOCS3
GO.0060397	JAK-STAT cascade involved in growth hormone signaling pathway	3	0.0017	ENSP00000330341,ENSP00000354394,ENSP00000360683	PTPN1,SOCS3,STAT1
GO.0032879	regulation of localization	16	0.00171	ENSP00000215781,ENSP00000259089,ENSP00000262854,ENSP00000286301,ENSP00000305355,ENSP00000305651,ENSP00000306253,ENSP00000332816,ENSP00000337825,ENSP00000341189,ENSP00000354901,ENSP00000360683,ENSP00000363115,ENSP00000366729,ENSP00000381293,ENSP00000412237	BLK,CSF1R,CXCL10,CXCL9,FGR,HUWE1,IL10,ITPR1,LCK,NSF,OSM,PRKCB,PTK2,PTK2B,PTPN1,TNFRSF9
GO.0042060	wound healing	9	0.00171	ENSP00000046794,ENSP00000305355,ENSP00000306253,ENSP00000337825,ENSP00000341189,ENSP00000345492,ENSP00000360683,ENSP00000362649,ENSP00000363115	FGR,HDAC1,ITPR1,LCK,LCP2,PRKCB,PTK2,PTPN1,SH2B3
GO.0038123	toll-like receptor TLR1:TLR2 signaling pathway	4	0.00183	ENSP00000306245,ENSP00000333685,ENSP00000358335,ENSP00000360266	FOS,JUN,MAP3K7,MAPK11
GO.0038124	toll-like receptor TLR6:TLR2 signaling pathway	4	0.00183	ENSP00000306245,ENSP00000333685,ENSP00000358335,ENSP00000360266	FOS,JUN,MAP3K7,MAPK11
GO.0001890	placenta development	5	0.00184	ENSP00000303315,ENSP00000305422,ENSP00000330341,ENSP00000341189,ENSP00000412237	CEBPB,IL10,JUNB,PTK2,SOCS3
GO.0060334	regulation of interferon-gamma-mediated signaling pathway	3	0.00185	ENSP00000330341,ENSP00000354394,ENSP00000360683	PTPN1,SOCS3,STAT1
GO.0007568	aging	6	0.00188	ENSP00000278616,ENSP00000306245,ENSP00000330341,ENSP00000337825,ENSP00000360266,ENSP00000412237	ATM,FOS,IL10,JUN,LCK,SOCS3
GO.0051338	regulation of transferase activity	10	0.00188	ENSP00000046794,ENSP00000278616,ENSP00000286301,ENSP00000305651,ENSP00000330341,ENSP00000333685,ENSP00000341189,ENSP00000345281,ENSP00000360683,ENSP00000363115	ATM,CSF1R,CXCL10,DUSP22,FGR,LCP2,MAPK11,PTK2,PTPN1,SOCS3
GO.0034162	toll-like receptor 9 signaling pathway	4	0.00189	ENSP00000306245,ENSP00000333685,ENSP00000358335,ENSP00000360266	FOS,JUN,MAP3K7,MAPK11
GO.0048585	negative regulation of response to stimulus	12	0.00192	ENSP00000243346,ENSP00000263851,ENSP00000264122,ENSP00000305355,ENSP00000306253,ENSP00000354394,ENSP00000358335,ENSP00000360683,ENSP00000362649,ENSP00000367207,ENSP00000369293,ENSP00000412237	CBLB,HDAC1,IL10,IL2RA,IL7,ITPR1,MAP3K7,MYC,NMI,PRKCB,PTPN1,STAT1
GO.0019222	regulation of metabolic process	28	0.00196	ENSP00000046794,ENSP00000215781,ENSP00000221847,ENSP00000253792,ENSP00000263851,ENSP00000264122,ENSP00000278616,ENSP00000286301,ENSP00000305355,ENSP00000305651,ENSP00000306245,ENSP00000306253,ENSP00000330341,ENSP00000332816,ENSP00000333685,ENSP00000341189,ENSP00000345281,ENSP00000349298,ENSP00000354394,ENSP00000354901,ENSP00000360266,ENSP00000360683,ENSP00000362649,ENSP00000363115,ENSP00000367207…	ACLY,ATM,CBLB,CSF1R,CXCL10,CXCL9,DUSP22,EBI3,FGR,FOS,HDAC1,IL10,IL7,ITPR1,JUN,LCP2,MAPK11,MYC,MYLIP,NSF,OSM,PARP14,PRKCB,PTK2,PTK2B,PTPN1,SOCS3,STAT1
GO.0034134	toll-like receptor 2 signaling pathway	4	0.00196	ENSP00000306245,ENSP00000333685,ENSP00000358335,ENSP00000360266	FOS,JUN,MAP3K7,MAPK11
GO.1902532	negative regulation of intracellular signal transduction	7	0.00221	ENSP00000306253,ENSP00000330341,ENSP00000345281,ENSP00000354394,ENSP00000360683,ENSP00000367207,ENSP00000412237	DUSP22,IL10,ITPR1,MYC,PTPN1,SOCS3,STAT1
GO.0038110	interleukin-2-mediated signaling pathway	2	0.00223	ENSP00000216223,ENSP00000369293	IL2RA,IL2RB
GO.0043552	positive regulation of phosphatidylinositol 3-kinase activity	3	0.00223	ENSP00000332816,ENSP00000341189,ENSP00000363115	FGR,PTK2,PTK2B
GO.0071352	cellular response to interleukin-2	2	0.00223	ENSP00000216223,ENSP00000369293	IL2RA,IL2RB
GO.0050731	positive regulation of peptidyl-tyrosine phosphorylation	5	0.00231	ENSP00000215781,ENSP00000286301,ENSP00000332816,ENSP00000337825,ENSP00000360683	CSF1R,LCK,OSM,PTK2B,PTPN1
GO.0035666	TRIF-dependent toll-like receptor signaling pathway	4	0.00233	ENSP00000306245,ENSP00000333685,ENSP00000358335,ENSP00000360266	FOS,JUN,MAP3K7,MAPK11
GO.0050793	regulation of developmental process	15	0.00233	ENSP00000264122,ENSP00000303315,ENSP00000305355,ENSP00000305651,ENSP00000306245,ENSP00000330341,ENSP00000332816,ENSP00000337825,ENSP00000347495,ENSP00000353401,ENSP00000354901,ENSP00000363115,ENSP00000367207,ENSP00000369293,ENSP00000412237	CBLB,CUX1,CXCL10,CXCL9,FGR,FOS,IL10,IL2RA,JUNB,LCK,MYC,PRKCB,PTK2B,SOCS3,WARS
GO.0050856	regulation of T cell receptor signaling pathway	3	0.00245	ENSP00000264122,ENSP00000337825,ENSP00000345281	CBLB,DUSP22,LCK
GO.0060142	regulation of syncytium formation by plasma membrane fusion	3	0.00245	ENSP00000305651,ENSP00000354394,ENSP00000354901	CXCL10,CXCL9,STAT1
GO.0048513	organ development	17	0.00263	ENSP00000221972,ENSP00000224337,ENSP00000259089,ENSP00000263851,ENSP00000303315,ENSP00000305651,ENSP00000306245,ENSP00000330341,ENSP00000332816,ENSP00000337825,ENSP00000341189,ENSP00000345492,ENSP00000353401,ENSP00000354394,ENSP00000360266,ENSP00000362649,ENSP00000367207	BLK,BLNK,CD79A,CUX1,CXCL10,FOS,HDAC1,IL7,JUN,JUNB,LCK,MYC,PTK2,PTK2B,SH2B3,SOCS3,STAT1
GO.0002755	MyD88-dependent toll-like receptor signaling pathway	4	0.00275	ENSP00000306245,ENSP00000333685,ENSP00000358335,ENSP00000360266	FOS,JUN,MAP3K7,MAPK11
GO.0060255	regulation of macromolecule metabolic process	25	0.00282	ENSP00000046794,ENSP00000215781,ENSP00000221847,ENSP00000263851,ENSP00000264122,ENSP00000278616,ENSP00000286301,ENSP00000305355,ENSP00000305651,ENSP00000306245,ENSP00000330341,ENSP00000332816,ENSP00000333685,ENSP00000341189,ENSP00000345281,ENSP00000349298,ENSP00000354394,ENSP00000360266,ENSP00000360683,ENSP00000362649,ENSP00000363115,ENSP00000367207,ENSP00000381293,ENSP00000412237,ENSP00000418194	ATM,CBLB,CSF1R,CXCL10,DUSP22,EBI3,FGR,FOS,HDAC1,IL10,IL7,JUN,LCP2,MAPK11,MYC,MYLIP,NSF,OSM,PARP14,PRKCB,PTK2,PTK2B,PTPN1,SOCS3,STAT1
GO.0034138	toll-like receptor 3 signaling pathway	4	0.00287	ENSP00000306245,ENSP00000333685,ENSP00000358335,ENSP00000360266	FOS,JUN,MAP3K7,MAPK11
GO.0044767	single-organism developmental process	23	0.00317	ENSP00000221972,ENSP00000224337,ENSP00000259089,ENSP00000262854,ENSP00000263851,ENSP00000278616,ENSP00000303315,ENSP00000305651,ENSP00000306245,ENSP00000306253,ENSP00000330341,ENSP00000332816,ENSP00000333685,ENSP00000345281,ENSP00000345492,ENSP00000347495,ENSP00000349298,ENSP00000354394,ENSP00000358335,ENSP00000360266,ENSP00000362649,ENSP00000363115,ENSP00000367207	ATM,BLK,BLNK,CD79A,CXCL10,DUSP22,FGR,FOS,HDAC1,HUWE1,IL7,ITPR1,JUN,JUNB,MAP3K7,MAPK11,MYC,MYLIP,PTK2B,SH2B3,SOCS3,STAT1,WARS
GO.0080090	regulation of primary metabolic process	25	0.00325	ENSP00000046794,ENSP00000215781,ENSP00000221847,ENSP00000264122,ENSP00000278616,ENSP00000286301,ENSP00000305355,ENSP00000305651,ENSP00000306245,ENSP00000330341,ENSP00000332816,ENSP00000333685,ENSP00000341189,ENSP00000345281,ENSP00000349298,ENSP00000354394,ENSP00000354901,ENSP00000360266,ENSP00000360683,ENSP00000362649,ENSP00000363115,ENSP00000367207,ENSP00000381293,ENSP00000412237,ENSP00000418194	ATM,CBLB,CSF1R,CXCL10,CXCL9,DUSP22,EBI3,FGR,FOS,HDAC1,IL10,JUN,LCP2,MAPK11,MYC,MYLIP,NSF,OSM,PARP14,PRKCB,PTK2,PTK2B,PTPN1,SOCS3,STAT1
GO.0034242	negative regulation of syncytium formation by plasma membrane fusion	2	0.00347	ENSP00000305651,ENSP00000354394	CXCL10,STAT1
GO.0051241	negative regulation of multicellular organismal process	10	0.00348	ENSP00000243346,ENSP00000305651,ENSP00000332816,ENSP00000333685,ENSP00000341189,ENSP00000349298,ENSP00000354394,ENSP00000366729,ENSP00000367207,ENSP00000412237	CXCL10,IL10,MAPK11,MYC,MYLIP,NMI,PTK2,PTK2B,STAT1,TNFRSF9
GO.0045893	positive regulation of transcription, DNA-templated	12	0.00349	ENSP00000215781,ENSP00000264716,ENSP00000305355,ENSP00000305651,ENSP00000306245,ENSP00000353401,ENSP00000354394,ENSP00000358335,ENSP00000360266,ENSP00000362649,ENSP00000367207,ENSP00000412237	CUX1,CXCL10,FOS,FOSL2,HDAC1,IL10,JUN,MAP3K7,MYC,OSM,PRKCB,STAT1
GO.0046627	negative regulation of insulin receptor signaling pathway	3	0.00351	ENSP00000305355,ENSP00000330341,ENSP00000360683	PRKCB,PTPN1,SOCS3
GO.2000021	regulation of ion homeostasis	5	0.0038	ENSP00000305651,ENSP00000306253,ENSP00000332816,ENSP00000337825,ENSP00000354901	CXCL10,CXCL9,ITPR1,LCK,PTK2B
GO.1903530	regulation of secretion by cell	8	0.00381	ENSP00000215781,ENSP00000259089,ENSP00000286301,ENSP00000306253,ENSP00000363115,ENSP00000366729,ENSP00000381293,ENSP00000412237	BLK,CSF1R,FGR,IL10,ITPR1,NSF,OSM,TNFRSF9
GO.0033993	response to lipid	9	0.00388	ENSP00000303315,ENSP00000305422,ENSP00000306245,ENSP00000330341,ENSP00000332816,ENSP00000354394,ENSP00000354901,ENSP00000360266,ENSP00000412237	CEBPB,CXCL9,FOS,IL10,JUN,JUNB,PTK2B,SOCS3,STAT1
GO.0050790	regulation of catalytic activity	15	0.00399	ENSP00000046794,ENSP00000263851,ENSP00000278616,ENSP00000286301,ENSP00000305651,ENSP00000306253,ENSP00000330341,ENSP00000333685,ENSP00000337825,ENSP00000341189,ENSP00000345281,ENSP00000360266,ENSP00000360683,ENSP00000363115,ENSP00000367207	ATM,CSF1R,CXCL10,DUSP22,FGR,IL7,ITPR1,JUN,LCK,LCP2,MAPK11,MYC,PTK2,PTPN1,SOCS3
GO.0001892	embryonic placenta development	4	0.00409	ENSP00000303315,ENSP00000305422,ENSP00000330341,ENSP00000412237	CEBPB,IL10,JUNB,SOCS3
GO.0030154	cell differentiation	18	0.00442	ENSP00000221972,ENSP00000224337,ENSP00000259089,ENSP00000262854,ENSP00000263851,ENSP00000286301,ENSP00000303315,ENSP00000306245,ENSP00000330341,ENSP00000332816,ENSP00000333685,ENSP00000337825,ENSP00000345492,ENSP00000354394,ENSP00000360266,ENSP00000362649,ENSP00000363115,ENSP00000412237	BLK,BLNK,CD79A,CSF1R,FGR,FOS,HDAC1,HUWE1,IL10,IL7,JUN,JUNB,LCK,MAPK11,PTK2B,SH2B3,SOCS3,STAT1
GO.0044237	cellular metabolic process	32	0.00495	ENSP00000215781,ENSP00000243346,ENSP00000259089,ENSP00000262854,ENSP00000263826,ENSP00000264122,ENSP00000264716,ENSP00000278616,ENSP00000286301,ENSP00000296161,ENSP00000305355,ENSP00000306253,ENSP00000324392,ENSP00000330341,ENSP00000332816,ENSP00000333685,ENSP00000337825,ENSP00000341189,ENSP00000345281,ENSP00000347495,ENSP00000350331,ENSP00000353401,ENSP00000353512,ENSP00000354394,ENSP00000358335…	AKT3,ASB13,ATM,BLK,CBLB,CSF1R,CUX1,DTX3L,DUSP22,FGR,FOSL2,HDAC1,HUWE1,IL10,ITPR1,JUN,LCK,MAP3K7,MAPK11,MYC,NMI,OSM,PARP14,PARP9,PRKCB,PTK2,PTK2B,PTPN1,RNF213,SOCS3,STAT1,WARS
GO.0009314	response to radiation	7	0.00502	ENSP00000278616,ENSP00000303315,ENSP00000305651,ENSP00000306245,ENSP00000330341,ENSP00000360266,ENSP00000367207	ATM,CXCL10,FOS,JUN,JUNB,MYC,SOCS3
GO.0034142	toll-like receptor 4 signaling pathway	4	0.0051	ENSP00000306245,ENSP00000333685,ENSP00000358335,ENSP00000360266	FOS,JUN,MAP3K7,MAPK11
GO.0071375	cellular response to peptide hormone stimulus	6	0.0051	ENSP00000259089,ENSP00000330341,ENSP00000337825,ENSP00000341189,ENSP00000354394,ENSP00000363115	BLK,FGR,LCK,PTK2,SOCS3,STAT1
GO.0031323	regulation of cellular metabolic process	25	0.00557	ENSP00000046794,ENSP00000215781,ENSP00000221847,ENSP00000253792,ENSP00000278616,ENSP00000286301,ENSP00000305355,ENSP00000305651,ENSP00000306245,ENSP00000330341,ENSP00000332816,ENSP00000333685,ENSP00000341189,ENSP00000345281,ENSP00000349298,ENSP00000354394,ENSP00000354901,ENSP00000360266,ENSP00000360683,ENSP00000362649,ENSP00000363115,ENSP00000367207,ENSP00000381293,ENSP00000412237,ENSP00000418194	ACLY,ATM,CSF1R,CXCL10,CXCL9,DUSP22,EBI3,FGR,FOS,HDAC1,IL10,JUN,LCP2,MAPK11,MYC,MYLIP,NSF,OSM,PARP14,PRKCB,PTK2,PTK2B,PTPN1,SOCS3,STAT1
GO.0045765	regulation of angiogenesis	5	0.00557	ENSP00000305355,ENSP00000305651,ENSP00000332816,ENSP00000347495,ENSP00000354394	CXCL10,PRKCB,PTK2B,STAT1,WARS
GO.0009612	response to mechanical stimulus	5	0.00568	ENSP00000303315,ENSP00000305651,ENSP00000306245,ENSP00000332816,ENSP00000337825	CXCL10,FOS,JUNB,LCK,PTK2B
GO.0016570	histone modification	6	0.00568	ENSP00000262854,ENSP00000278616,ENSP00000296161,ENSP00000305355,ENSP00000358335,ENSP00000362649	ATM,DTX3L,HDAC1,HUWE1,MAP3K7,PRKCB
GO.0042327	positive regulation of phosphorylation	9	0.00574	ENSP00000046794,ENSP00000215781,ENSP00000286301,ENSP00000332816,ENSP00000333685,ENSP00000337825,ENSP00000341189,ENSP00000345281,ENSP00000363115	CSF1R,DUSP22,FGR,LCK,LCP2,MAPK11,OSM,PTK2,PTK2B
GO.0060338	regulation of type I interferon-mediated signaling pathway	3	0.00683	ENSP00000330341,ENSP00000354394,ENSP00000360683	PTPN1,SOCS3,STAT1
GO.0071417	cellular response to organonitrogen compound	7	0.00683	ENSP00000259089,ENSP00000305422,ENSP00000330341,ENSP00000337825,ENSP00000341189,ENSP00000354394,ENSP00000363115	BLK,CEBPB,FGR,LCK,PTK2,SOCS3,STAT1
GO.0048731	system development	19	0.00719	ENSP00000215781,ENSP00000221972,ENSP00000224337,ENSP00000259089,ENSP00000263851,ENSP00000303315,ENSP00000305651,ENSP00000306245,ENSP00000330341,ENSP00000332816,ENSP00000337825,ENSP00000345492,ENSP00000347495,ENSP00000349298,ENSP00000354394,ENSP00000358335,ENSP00000360266,ENSP00000362649,ENSP00000367207	BLK,BLNK,CD79A,CXCL10,FOS,HDAC1,IL7,JUN,JUNB,LCK,MAP3K7,MYC,MYLIP,OSM,PTK2B,SH2B3,SOCS3,STAT1,WARS
GO.0009888	tissue development	12	0.00729	ENSP00000278616,ENSP00000303315,ENSP00000305422,ENSP00000306245,ENSP00000330341,ENSP00000353401,ENSP00000354394,ENSP00000358335,ENSP00000360266,ENSP00000362649,ENSP00000367207,ENSP00000412237	ATM,CEBPB,CUX1,FOS,HDAC1,IL10,JUN,JUNB,MAP3K7,MYC,SOCS3,STAT1
GO.0070098	chemokine-mediated signaling pathway	3	0.00729	ENSP00000305651,ENSP00000332816,ENSP00000354901	CXCL10,CXCL9,PTK2B
GO.0009266	response to temperature stimulus	5	0.00736	ENSP00000215781,ENSP00000278616,ENSP00000305651,ENSP00000306245,ENSP00000330341	ATM,CXCL10,FOS,OSM,SOCS3
GO.0030335	positive regulation of cell migration	6	0.00736	ENSP00000286301,ENSP00000305651,ENSP00000332816,ENSP00000341189,ENSP00000354901,ENSP00000363115	CSF1R,CXCL10,CXCL9,FGR,PTK2,PTK2B
GO.0050777	negative regulation of immune response	4	0.00743	ENSP00000243346,ENSP00000345281,ENSP00000369293,ENSP00000412237	DUSP22,IL10,IL2RA,NMI
GO.0050896	response to stimulus	28	0.00765	ENSP00000046794,ENSP00000215781,ENSP00000216223,ENSP00000221847,ENSP00000224337,ENSP00000243346,ENSP00000259089,ENSP00000262854,ENSP00000263826,ENSP00000263851,ENSP00000278616,ENSP00000286301,ENSP00000296161,ENSP00000306245,ENSP00000306253,ENSP00000332816,ENSP00000333685,ENSP00000341189,ENSP00000345281,ENSP00000350331,ENSP00000353512,ENSP00000354394,ENSP00000360266,ENSP00000362649,ENSP00000363115…	AKT3,ASB13,ATM,BLK,BLNK,CSF1R,DTX3L,DUSP22,EBI3,FGR,FOS,HDAC1,HUWE1,IL10,IL15RA,IL2RB,IL7,ITPR1,JUN,LCP2,MAPK11,MYC,NMI,OSM,PARP9,PTK2,PTK2B,STAT1
GO.0051592	response to calcium ion	4	0.00765	ENSP00000303315,ENSP00000306245,ENSP00000332816,ENSP00000360266	FOS,JUN,JUNB,PTK2B
GO.0007172	signal complex assembly	2	0.00809	ENSP00000332816,ENSP00000341189	PTK2,PTK2B
GO.2000644	regulation of receptor catabolic process	2	0.00809	ENSP00000349298,ENSP00000360683	MYLIP,PTPN1
GO.0098542	defense response to other organism	6	0.00835	ENSP00000305422,ENSP00000305651,ENSP00000354394,ENSP00000354901,ENSP00000363115,ENSP00000412237	CEBPB,CXCL10,CXCL9,FGR,IL10,STAT1
GO.0071277	cellular response to calcium ion	3	0.00852	ENSP00000303315,ENSP00000306245,ENSP00000360266	FOS,JUN,JUNB
GO.0001819	positive regulation of cytokine production	6	0.00857	ENSP00000221847,ENSP00000286301,ENSP00000305422,ENSP00000358335,ENSP00000363115,ENSP00000412237	CEBPB,CSF1R,EBI3,FGR,IL10,MAP3K7
GO.0009628	response to abiotic stimulus	10	0.00883	ENSP00000215781,ENSP00000278616,ENSP00000303315,ENSP00000305651,ENSP00000306245,ENSP00000306253,ENSP00000330341,ENSP00000332816,ENSP00000337825,ENSP00000367207	ATM,CXCL10,FOS,ITPR1,JUNB,LCK,MYC,OSM,PTK2B,SOCS3
GO.0001817	regulation of cytokine production	7	0.00896	ENSP00000221847,ENSP00000243346,ENSP00000286301,ENSP00000358335,ENSP00000363115,ENSP00000366729,ENSP00000412237	CSF1R,EBI3,FGR,IL10,MAP3K7,NMI,TNFRSF9
GO.0051090	regulation of sequence-specific DNA binding transcription factor activity	6	0.00965	ENSP00000305355,ENSP00000306245,ENSP00000333685,ENSP00000358335,ENSP00000360266,ENSP00000412237	FOS,IL10,JUN,MAP3K7,MAPK11,PRKCB
GO.0010818	T cell chemotaxis	2	0.00997	ENSP00000305651,ENSP00000354901	CXCL10,CXCL9
GO.0016568	chromatin modification	7	0.0105	ENSP00000262854,ENSP00000278616,ENSP00000296161,ENSP00000305355,ENSP00000358335,ENSP00000362649,ENSP00000367207	ATM,DTX3L,HDAC1,HUWE1,MAP3K7,MYC,PRKCB
GO.0031349	positive regulation of defense response	6	0.0106	ENSP00000215781,ENSP00000306245,ENSP00000306253,ENSP00000333685,ENSP00000358335,ENSP00000360266	FOS,ITPR1,JUN,MAP3K7,MAPK11,OSM
GO.0060711	labyrinthine layer development	3	0.0106	ENSP00000303315,ENSP00000330341,ENSP00000412237	IL10,JUNB,SOCS3
GO.0045732	positive regulation of protein catabolic process	5	0.0111	ENSP00000264122,ENSP00000332816,ENSP00000341189,ENSP00000349298,ENSP00000381293	CBLB,MYLIP,NSF,PTK2,PTK2B
GO.0050708	regulation of protein secretion	6	0.0112	ENSP00000259089,ENSP00000286301,ENSP00000306253,ENSP00000363115,ENSP00000366729,ENSP00000412237	BLK,CSF1R,FGR,IL10,ITPR1,TNFRSF9
GO.0051223	regulation of protein transport	8	0.0117	ENSP00000259089,ENSP00000262854,ENSP00000286301,ENSP00000306253,ENSP00000360683,ENSP00000363115,ENSP00000366729,ENSP00000412237	BLK,CSF1R,FGR,HUWE1,IL10,ITPR1,PTPN1,TNFRSF9
GO.0002758	innate immune response-activating signal transduction	5	0.0119	ENSP00000306245,ENSP00000306253,ENSP00000333685,ENSP00000358335,ENSP00000360266	FOS,ITPR1,JUN,MAP3K7,MAPK11
GO.0050707	regulation of cytokine secretion	4	0.0119	ENSP00000286301,ENSP00000363115,ENSP00000366729,ENSP00000412237	CSF1R,FGR,IL10,TNFRSF9
GO.0008360	regulation of cell shape	4	0.0122	ENSP00000286301,ENSP00000332816,ENSP00000341189,ENSP00000363115	CSF1R,FGR,PTK2,PTK2B
GO.0031348	negative regulation of defense response	4	0.0125	ENSP00000243346,ENSP00000330341,ENSP00000369293,ENSP00000412237	IL10,IL2RA,NMI,SOCS3
GO.0002696	positive regulation of leukocyte activation	5	0.0127	ENSP00000221847,ENSP00000263851,ENSP00000358335,ENSP00000363115,ENSP00000369293	EBI3,FGR,IL2RA,IL7,MAP3K7
GO.0007275	multicellular organismal development	20	0.0129	ENSP00000221972,ENSP00000224337,ENSP00000259089,ENSP00000263851,ENSP00000303315,ENSP00000305651,ENSP00000306245,ENSP00000306253,ENSP00000330341,ENSP00000332816,ENSP00000337825,ENSP00000345281,ENSP00000345492,ENSP00000347495,ENSP00000349298,ENSP00000354394,ENSP00000358335,ENSP00000360266,ENSP00000362649,ENSP00000367207	BLK,BLNK,CD79A,CXCL10,DUSP22,FOS,HDAC1,IL7,ITPR1,JUN,JUNB,LCK,MAP3K7,MYC,MYLIP,PTK2B,SH2B3,SOCS3,STAT1,WARS
GO.0002763	positive regulation of myeloid leukocyte differentiation	3	0.013	ENSP00000286301,ENSP00000306245,ENSP00000360266	CSF1R,FOS,JUN
GO.0009790	embryo development	9	0.013	ENSP00000278616,ENSP00000303315,ENSP00000305422,ENSP00000330341,ENSP00000341189,ENSP00000345492,ENSP00000358335,ENSP00000362649,ENSP00000412237	ATM,CEBPB,HDAC1,IL10,JUNB,MAP3K7,PTK2,SH2B3,SOCS3
GO.0042531	positive regulation of tyrosine phosphorylation of STAT protein	3	0.0135	ENSP00000215781,ENSP00000286301,ENSP00000337825	CSF1R,LCK,OSM
GO.0048146	positive regulation of fibroblast proliferation	3	0.0135	ENSP00000264716,ENSP00000360266,ENSP00000367207	FOSL2,JUN,MYC
GO.0048856	anatomical structure development	20	0.0136	ENSP00000215781,ENSP00000221972,ENSP00000224337,ENSP00000259089,ENSP00000263851,ENSP00000303315,ENSP00000305651,ENSP00000306245,ENSP00000330341,ENSP00000332816,ENSP00000333685,ENSP00000337825,ENSP00000345492,ENSP00000347495,ENSP00000349298,ENSP00000354394,ENSP00000358335,ENSP00000360266,ENSP00000362649,ENSP00000367207	BLK,BLNK,CD79A,CXCL10,FOS,HDAC1,IL7,JUN,JUNB,LCK,MAP3K7,MAPK11,MYC,MYLIP,OSM,PTK2B,SH2B3,SOCS3,STAT1,WARS
GO.0002697	regulation of immune effector process	6	0.0139	ENSP00000337825,ENSP00000345281,ENSP00000358335,ENSP00000363115,ENSP00000369293,ENSP00000412237	DUSP22,FGR,IL10,IL2RA,LCK,MAP3K7
GO.0060670	branching involved in labyrinthine layer morphogenesis	2	0.0141	ENSP00000330341,ENSP00000412237	IL10,SOCS3
GO.0032386	regulation of intracellular transport	7	0.0147	ENSP00000262854,ENSP00000305651,ENSP00000332816,ENSP00000354901,ENSP00000360683,ENSP00000363115,ENSP00000412237	CXCL10,CXCL9,FGR,HUWE1,IL10,PTK2B,PTPN1
GO.0030888	regulation of B cell proliferation	3	0.0148	ENSP00000263851,ENSP00000278616,ENSP00000412237	ATM,IL10,IL7
GO.0002703	regulation of leukocyte mediated immunity	4	0.015	ENSP00000345281,ENSP00000358335,ENSP00000363115,ENSP00000412237	DUSP22,FGR,IL10,MAP3K7
GO.0043922	negative regulation by host of viral transcription	2	0.0166	ENSP00000360266,ENSP00000362649	HDAC1,JUN
GO.0045670	regulation of osteoclast differentiation	3	0.0188	ENSP00000286301,ENSP00000305422,ENSP00000306245	CEBPB,CSF1R,FOS
GO.0001934	positive regulation of protein phosphorylation	8	0.0191	ENSP00000046794,ENSP00000215781,ENSP00000286301,ENSP00000332816,ENSP00000333685,ENSP00000337825,ENSP00000341189,ENSP00000345281	CSF1R,DUSP22,LCK,LCP2,MAPK11,OSM,PTK2,PTK2B
GO.0042176	regulation of protein catabolic process	6	0.0191	ENSP00000264122,ENSP00000278616,ENSP00000341189,ENSP00000349298,ENSP00000381293,ENSP00000412237	ATM,CBLB,IL10,MYLIP,NSF,PTK2
GO.0043434	response to peptide hormone	6	0.0191	ENSP00000259089,ENSP00000337825,ENSP00000341189,ENSP00000354394,ENSP00000363115,ENSP00000412237	BLK,FGR,IL10,LCK,PTK2,STAT1
GO.0043950	positive regulation of cAMP-mediated signaling	2	0.0191	ENSP00000305651,ENSP00000354901	CXCL10,CXCL9
GO.0043507	positive regulation of JUN kinase activity	3	0.0203	ENSP00000332816,ENSP00000358335,ENSP00000360683	MAP3K7,PTK2B,PTPN1
GO.0009408	response to heat	4	0.0205	ENSP00000215781,ENSP00000278616,ENSP00000305651,ENSP00000330341	ATM,CXCL10,OSM,SOCS3
GO.0060333	interferon-gamma-mediated signaling pathway	3	0.0211	ENSP00000330341,ENSP00000354394,ENSP00000360683	PTPN1,SOCS3,STAT1
GO.0045655	regulation of monocyte differentiation	2	0.0219	ENSP00000360266,ENSP00000367207	JUN,MYC
GO.0050857	positive regulation of antigen receptor-mediated signaling pathway	2	0.0219	ENSP00000305355,ENSP00000337825	LCK,PRKCB
GO.0031401	positive regulation of protein modification process	9	0.0221	ENSP00000046794,ENSP00000215781,ENSP00000243346,ENSP00000286301,ENSP00000332816,ENSP00000333685,ENSP00000337825,ENSP00000341189,ENSP00000345281	CSF1R,DUSP22,LCK,LCP2,MAPK11,NMI,OSM,PTK2,PTK2B
GO.0044763	single-organism cellular process	34	0.0225	ENSP00000215781,ENSP00000216223,ENSP00000224337,ENSP00000243346,ENSP00000259089,ENSP00000262854,ENSP00000263826,ENSP00000263851,ENSP00000264716,ENSP00000278616,ENSP00000286301,ENSP00000296161,ENSP00000305651,ENSP00000306245,ENSP00000332816,ENSP00000333685,ENSP00000337825,ENSP00000341189,ENSP00000345281,ENSP00000345492,ENSP00000347495,ENSP00000349298,ENSP00000350331,ENSP00000353512,ENSP00000354901…	AKT3,ASB13,ATM,BLK,BLNK,CSF1R,CXCL10,CXCL9,DTX3L,DUSP22,FGR,FOS,FOSL2,HDAC1,HUWE1,IL10,IL15RA,IL2RB,IL7,JUN,LCK,MAP3K7,MAPK11,MYC,MYLIP,NMI,NSF,OSM,PARP9,PTK2,PTK2B,SH2B3,TNFRSF9,WARS
GO.0045582	positive regulation of T cell differentiation	3	0.0227	ENSP00000263851,ENSP00000337825,ENSP00000369293	IL2RA,IL7,LCK
GO.0009653	anatomical structure morphogenesis	13	0.0234	ENSP00000263851,ENSP00000278616,ENSP00000286301,ENSP00000303315,ENSP00000305422,ENSP00000330341,ENSP00000332816,ENSP00000347495,ENSP00000358335,ENSP00000360266,ENSP00000362649,ENSP00000367207,ENSP00000412237	ATM,CEBPB,CSF1R,HDAC1,IL10,IL7,JUN,JUNB,MAP3K7,MYC,PTK2B,SOCS3,WARS
GO.0040008	regulation of growth	7	0.0234	ENSP00000215781,ENSP00000263851,ENSP00000330341,ENSP00000332816,ENSP00000333685,ENSP00000341189,ENSP00000412237	IL10,IL7,MAPK11,OSM,PTK2,PTK2B,SOCS3
GO.0051279	regulation of release of sequestered calcium ion into cytosol	3	0.0234	ENSP00000305651,ENSP00000332816,ENSP00000354901	CXCL10,CXCL9,PTK2B
GO.0060337	type I interferon signaling pathway	3	0.0234	ENSP00000330341,ENSP00000354394,ENSP00000360683	PTPN1,SOCS3,STAT1
GO.0071357	cellular response to type I interferon	3	0.0234	ENSP00000330341,ENSP00000354394,ENSP00000360683	PTPN1,SOCS3,STAT1
GO.0010038	response to metal ion	5	0.0241	ENSP00000303315,ENSP00000306245,ENSP00000332816,ENSP00000337825,ENSP00000360266	FOS,JUN,JUNB,LCK,PTK2B
GO.0030224	monocyte differentiation	2	0.0241	ENSP00000286301,ENSP00000360266	CSF1R,JUN
GO.0032695	negative regulation of interleukin-12 production	2	0.0241	ENSP00000366729,ENSP00000412237	IL10,TNFRSF9
GO.0050860	negative regulation of T cell receptor signaling pathway	2	0.0241	ENSP00000264122,ENSP00000345281	CBLB,DUSP22
GO.0050870	positive regulation of T cell activation	4	0.0248	ENSP00000221847,ENSP00000263851,ENSP00000358335,ENSP00000369293	EBI3,IL2RA,IL7,MAP3K7
GO.0001568	blood vessel development	6	0.0251	ENSP00000303315,ENSP00000330341,ENSP00000332816,ENSP00000347495,ENSP00000358335,ENSP00000360266	JUN,JUNB,MAP3K7,PTK2B,SOCS3,WARS
GO.0030889	negative regulation of B cell proliferation	2	0.0268	ENSP00000278616,ENSP00000412237	ATM,IL10
GO.0051782	negative regulation of cell division	3	0.0268	ENSP00000215781,ENSP00000278616,ENSP00000367207	ATM,MYC,OSM
GO.1901700	response to oxygen-containing compound	10	0.0268	ENSP00000259089,ENSP00000303315,ENSP00000305355,ENSP00000305422,ENSP00000306245,ENSP00000332816,ENSP00000341189,ENSP00000354901,ENSP00000363115,ENSP00000412237	BLK,CEBPB,CXCL9,FGR,FOS,IL10,JUNB,PRKCB,PTK2,PTK2B
GO.0001525	angiogenesis	5	0.0271	ENSP00000332816,ENSP00000341189,ENSP00000347495,ENSP00000358335,ENSP00000360266	JUN,MAP3K7,PTK2,PTK2B,WARS
GO.0043900	regulation of multi-organism process	6	0.0273	ENSP00000337825,ENSP00000354394,ENSP00000360266,ENSP00000362649,ENSP00000369293,ENSP00000412237	HDAC1,IL10,IL2RA,JUN,LCK,STAT1
GO.0022603	regulation of anatomical structure morphogenesis	8	0.0276	ENSP00000286301,ENSP00000305355,ENSP00000305651,ENSP00000347495,ENSP00000353401,ENSP00000354901,ENSP00000363115,ENSP00000367207	CSF1R,CUX1,CXCL10,CXCL9,FGR,MYC,PRKCB,WARS
GO.0051128	regulation of cellular component organization	13	0.0287	ENSP00000215781,ENSP00000262854,ENSP00000278616,ENSP00000286301,ENSP00000305651,ENSP00000332816,ENSP00000353401,ENSP00000354901,ENSP00000358335,ENSP00000360266,ENSP00000360683,ENSP00000363115,ENSP00000367207	ATM,CSF1R,CUX1,CXCL10,CXCL9,FGR,HUWE1,JUN,MAP3K7,MYC,OSM,PTK2B,PTPN1
GO.0009896	positive regulation of catabolic process	6	0.0297	ENSP00000264122,ENSP00000332816,ENSP00000341189,ENSP00000349298,ENSP00000360683,ENSP00000381293	CBLB,MYLIP,NSF,PTK2,PTK2B,PTPN1
GO.0032101	regulation of response to external stimulus	8	0.0297	ENSP00000215781,ENSP00000305651,ENSP00000330341,ENSP00000332816,ENSP00000337825,ENSP00000354901,ENSP00000369293,ENSP00000412237	CXCL10,CXCL9,IL10,IL2RA,LCK,OSM,PTK2B,SOCS3
GO.0038096	Fc-gamma receptor signaling pathway involved in phagocytosis	3	0.0305	ENSP00000306253,ENSP00000341189,ENSP00000363115	FGR,ITPR1,PTK2
GO.0001944	vasculature development	6	0.0307	ENSP00000303315,ENSP00000330341,ENSP00000332816,ENSP00000347495,ENSP00000358335,ENSP00000360266	JUN,JUNB,MAP3K7,PTK2B,SOCS3,WARS
GO.0000302	response to reactive oxygen species	4	0.0312	ENSP00000306245,ENSP00000332816,ENSP00000337825,ENSP00000360266	FOS,JUN,LCK,PTK2B
GO.0002690	positive regulation of leukocyte chemotaxis	3	0.0312	ENSP00000305651,ENSP00000332816,ENSP00000354901	CXCL10,CXCL9,PTK2B
GO.0046620	regulation of organ growth	3	0.0312	ENSP00000263851,ENSP00000333685,ENSP00000341189	IL7,MAPK11,PTK2
GO.0051707	response to other organism	7	0.0315	ENSP00000303315,ENSP00000306245,ENSP00000330341,ENSP00000354394,ENSP00000360266,ENSP00000363115,ENSP00000412237	FGR,FOS,IL10,JUN,JUNB,SOCS3,STAT1
GO.0007229	integrin-mediated signaling pathway	3	0.0321	ENSP00000332816,ENSP00000341189,ENSP00000363115	FGR,PTK2,PTK2B
GO.0035902	response to immobilization stress	2	0.0321	ENSP00000306245,ENSP00000332816	FOS,PTK2B
GO.0033554	cellular response to stress	11	0.0323	ENSP00000262854,ENSP00000278616,ENSP00000296161,ENSP00000305651,ENSP00000306245,ENSP00000306253,ENSP00000332816,ENSP00000333685,ENSP00000353512,ENSP00000358335,ENSP00000367207	ATM,CXCL10,DTX3L,FOS,HUWE1,ITPR1,MAP3K7,MAPK11,MYC,PARP9,PTK2B
GO.0097305	response to alcohol	5	0.0326	ENSP00000305651,ENSP00000306245,ENSP00000330341,ENSP00000332816,ENSP00000412237	CXCL10,FOS,IL10,PTK2B,SOCS3
GO.0009892	negative regulation of metabolic process	14	0.0337	ENSP00000243346,ENSP00000263851,ENSP00000278616,ENSP00000303315,ENSP00000305422,ENSP00000330341,ENSP00000345281,ENSP00000353401,ENSP00000354394,ENSP00000360266,ENSP00000360683,ENSP00000362649,ENSP00000367207,ENSP00000412237	ATM,CEBPB,CUX1,DUSP22,HDAC1,IL10,IL7,JUN,JUNB,MYC,NMI,PTPN1,SOCS3,STAT1
GO.0050714	positive regulation of protein secretion	4	0.0337	ENSP00000259089,ENSP00000286301,ENSP00000363115,ENSP00000412237	BLK,CSF1R,FGR,IL10
GO.0050715	positive regulation of cytokine secretion	3	0.0339	ENSP00000286301,ENSP00000363115,ENSP00000412237	CSF1R,FGR,IL10
GO.0032872	regulation of stress-activated MAPK cascade	4	0.0342	ENSP00000345281,ENSP00000358335,ENSP00000360683,ENSP00000367207	DUSP22,MAP3K7,MYC,PTPN1
GO.0044238	primary metabolic process	30	0.0342	ENSP00000215781,ENSP00000243346,ENSP00000259089,ENSP00000262854,ENSP00000263826,ENSP00000264122,ENSP00000264716,ENSP00000278616,ENSP00000286301,ENSP00000296161,ENSP00000305355,ENSP00000324392,ENSP00000330341,ENSP00000332816,ENSP00000333685,ENSP00000337825,ENSP00000341189,ENSP00000345281,ENSP00000347495,ENSP00000350331,ENSP00000353401,ENSP00000353512,ENSP00000354394,ENSP00000358335,ENSP00000360266…	AKT3,ASB13,ATM,BLK,CBLB,CSF1R,CUX1,DTX3L,DUSP22,FGR,FOSL2,HDAC1,HUWE1,JUN,LCK,MAP3K7,MAPK11,MYC,NMI,OSM,PARP14,PARP9,PRKCB,PTK2,PTK2B,PTPN1,RNF213,SOCS3,STAT1,WARS
GO.0035994	response to muscle stretch	2	0.0346	ENSP00000306245,ENSP00000360266	FOS,JUN
GO.0048525	negative regulation of viral process	3	0.0346	ENSP00000354394,ENSP00000360266,ENSP00000362649	HDAC1,JUN,STAT1
GO.1901623	regulation of lymphocyte chemotaxis	2	0.0346	ENSP00000305651,ENSP00000332816	CXCL10,PTK2B
GO.0010605	negative regulation of macromolecule metabolic process	13	0.036	ENSP00000243346,ENSP00000278616,ENSP00000303315,ENSP00000305422,ENSP00000330341,ENSP00000345281,ENSP00000353401,ENSP00000354394,ENSP00000360266,ENSP00000360683,ENSP00000362649,ENSP00000367207,ENSP00000412237	ATM,CEBPB,CUX1,DUSP22,HDAC1,IL10,JUN,JUNB,MYC,NMI,PTPN1,SOCS3,STAT1
GO.0046651	lymphocyte proliferation	3	0.0368	ENSP00000221847,ENSP00000221972,ENSP00000412237	CD79A,EBI3,IL10
GO.0045453	bone resorption	2	0.0378	ENSP00000263851,ENSP00000332816	IL7,PTK2B
GO.1901739	regulation of myoblast fusion	2	0.0378	ENSP00000305651,ENSP00000354901	CXCL10,CXCL9
GO.0031324	negative regulation of cellular metabolic process	13	0.0379	ENSP00000243346,ENSP00000278616,ENSP00000303315,ENSP00000305422,ENSP00000330341,ENSP00000345281,ENSP00000353401,ENSP00000354394,ENSP00000360266,ENSP00000360683,ENSP00000362649,ENSP00000367207,ENSP00000412237	ATM,CEBPB,CUX1,DUSP22,HDAC1,IL10,JUN,JUNB,MYC,NMI,PTPN1,SOCS3,STAT1
GO.0043523	regulation of neuron apoptotic process	4	0.0379	ENSP00000278616,ENSP00000305422,ENSP00000332816,ENSP00000360266	ATM,CEBPB,JUN,PTK2B
GO.0045785	positive regulation of cell adhesion	5	0.0379	ENSP00000221847,ENSP00000263851,ENSP00000332816,ENSP00000358335,ENSP00000369293	EBI3,IL2RA,IL7,MAP3K7,PTK2B
GO.0044093	positive regulation of molecular function	11	0.0405	ENSP00000046794,ENSP00000286301,ENSP00000305355,ENSP00000306253,ENSP00000333685,ENSP00000337825,ENSP00000341189,ENSP00000360266,ENSP00000363115,ENSP00000367207,ENSP00000412237	CSF1R,FGR,IL10,ITPR1,JUN,LCK,LCP2,MAPK11,MYC,PRKCB,PTK2
GO.0046640	regulation of alpha-beta T cell proliferation	2	0.0408	ENSP00000221847,ENSP00000264122	CBLB,EBI3
GO.0050852	T cell receptor signaling pathway	3	0.0408	ENSP00000046794,ENSP00000337825,ENSP00000358335	LCK,LCP2,MAP3K7
GO.0060713	labyrinthine layer morphogenesis	2	0.0408	ENSP00000330341,ENSP00000412237	IL10,SOCS3
GO.0001933	negative regulation of protein phosphorylation	5	0.0419	ENSP00000330341,ENSP00000345281,ENSP00000360266,ENSP00000360683,ENSP00000367207	DUSP22,JUN,MYC,PTPN1,SOCS3
GO.0097285	cell-type specific apoptotic process	3	0.0419	ENSP00000278616,ENSP00000367207,ENSP00000369293	ATM,IL2RA,MYC
GO.0016572	histone phosphorylation	2	0.0436	ENSP00000278616,ENSP00000305355	ATM,PRKCB
GO.0045672	positive regulation of osteoclast differentiation	2	0.0436	ENSP00000286301,ENSP00000306245	CSF1R,FOS
GO.0002698	negative regulation of immune effector process	3	0.0439	ENSP00000345281,ENSP00000369293,ENSP00000412237	DUSP22,IL10,IL2RA
GO.0071346	cellular response to interferon-gamma	3	0.0439	ENSP00000330341,ENSP00000354394,ENSP00000360683	PTPN1,SOCS3,STAT1
GO.0043903	regulation of symbiosis, encompassing mutualism through parasitism	4	0.0448	ENSP00000354394,ENSP00000360266,ENSP00000362649,ENSP00000412237	HDAC1,IL10,JUN,STAT1
GO.0042035	regulation of cytokine biosynthetic process	3	0.0451	ENSP00000221847,ENSP00000243346,ENSP00000305422	CEBPB,EBI3,NMI
GO.0007173	epidermal growth factor receptor signaling pathway	4	0.0478	ENSP00000306253,ENSP00000332816,ENSP00000337825,ENSP00000341189	ITPR1,LCK,PTK2,PTK2B
GO.0050728	negative regulation of inflammatory response	3	0.0493	ENSP00000330341,ENSP00000369293,ENSP00000412237	IL10,IL2RA,SOCS3

## Sheet: Molecular Function (GO)
#pathway ID	pathway description	observed gene count	false discovery rate	matching proteins in your network (IDs)	matching proteins in your network (labels)
GO.0004715	non-membrane spanning protein tyrosine kinase activity	5	0.000207	ENSP00000259089,ENSP00000332816,ENSP00000337825,ENSP00000341189,ENSP00000363115	BLK,FGR,LCK,PTK2,PTK2B
GO.0005515	protein binding	28	0.000207	ENSP00000215781,ENSP00000216223,ENSP00000224337,ENSP00000259089,ENSP00000263851,ENSP00000278616,ENSP00000286301,ENSP00000296161,ENSP00000303315,ENSP00000305355,ENSP00000305422,ENSP00000305651,ENSP00000306245,ENSP00000332816,ENSP00000337825,ENSP00000341189,ENSP00000349298,ENSP00000354394,ENSP00000354901,ENSP00000358335,ENSP00000360266,ENSP00000360683,ENSP00000362649,ENSP00000363115,ENSP00000367207…	ATM,BLK,BLNK,CEBPB,CSF1R,CXCL10,CXCL9,DTX3L,FGR,FOS,HDAC1,IL10,IL2RA,IL2RB,IL7,JUN,JUNB,LCK,MAP3K7,MYC,MYLIP,NSF,OSM,PRKCB,PTK2,PTK2B,PTPN1,STAT1
GO.0005102	receptor binding	14	0.000209	ENSP00000215781,ENSP00000224337,ENSP00000259089,ENSP00000263851,ENSP00000305355,ENSP00000305651,ENSP00000332816,ENSP00000337825,ENSP00000341189,ENSP00000354394,ENSP00000354901,ENSP00000360683,ENSP00000363115,ENSP00000412237	BLK,BLNK,CXCL10,CXCL9,FGR,IL10,IL7,LCK,OSM,PRKCB,PTK2,PTK2B,PTPN1,STAT1
GO.0016740	transferase activity	18	0.000325	ENSP00000253792,ENSP00000259089,ENSP00000262854,ENSP00000263826,ENSP00000264122,ENSP00000278616,ENSP00000286301,ENSP00000296161,ENSP00000305355,ENSP00000324392,ENSP00000332816,ENSP00000333685,ENSP00000337825,ENSP00000341189,ENSP00000349298,ENSP00000353512,ENSP00000363115,ENSP00000418194	ACLY,AKT3,ATM,BLK,CBLB,CSF1R,DTX3L,FGR,HUWE1,LCK,MAPK11,MYLIP,PARP14,PARP9,PRKCB,PTK2,PTK2B,RNF213
GO.0004672	protein kinase activity	10	0.000627	ENSP00000259089,ENSP00000263826,ENSP00000278616,ENSP00000286301,ENSP00000305355,ENSP00000332816,ENSP00000333685,ENSP00000337825,ENSP00000341189,ENSP00000363115	AKT3,ATM,BLK,CSF1R,FGR,LCK,MAPK11,PRKCB,PTK2,PTK2B
GO.0004713	protein tyrosine kinase activity	6	0.000627	ENSP00000259089,ENSP00000286301,ENSP00000332816,ENSP00000337825,ENSP00000341189,ENSP00000363115	BLK,CSF1R,FGR,LCK,PTK2,PTK2B
GO.0004871	signal transducer activity	14	0.0025	ENSP00000216223,ENSP00000221847,ENSP00000221972,ENSP00000264122,ENSP00000286301,ENSP00000306253,ENSP00000333685,ENSP00000341189,ENSP00000345492,ENSP00000354394,ENSP00000358335,ENSP00000369293,ENSP00000369312,ENSP00000376544	CBLB,CD79A,CD79B,CSF1R,EBI3,IL15RA,IL2RA,IL2RB,ITPR1,MAP3K7,MAPK11,PTK2,SH2B3,STAT1
GO.0004911	interleukin-2 receptor activity	2	0.0025	ENSP00000216223,ENSP00000369293	IL2RA,IL2RB
GO.0005524	ATP binding	14	0.0025	ENSP00000253792,ENSP00000259089,ENSP00000263826,ENSP00000278616,ENSP00000286301,ENSP00000305355,ENSP00000332816,ENSP00000333685,ENSP00000337825,ENSP00000341189,ENSP00000347495,ENSP00000358335,ENSP00000363115,ENSP00000381293	ACLY,AKT3,ATM,BLK,CSF1R,FGR,LCK,MAP3K7,MAPK11,NSF,PRKCB,PTK2,PTK2B,WARS
GO.0060089	molecular transducer activity	15	0.0025	ENSP00000216223,ENSP00000221847,ENSP00000221972,ENSP00000264122,ENSP00000286301,ENSP00000306253,ENSP00000333685,ENSP00000341189,ENSP00000345492,ENSP00000354394,ENSP00000358335,ENSP00000366729,ENSP00000369293,ENSP00000369312,ENSP00000376544	CBLB,CD79A,CD79B,CSF1R,EBI3,IL15RA,IL2RA,IL2RB,ITPR1,MAP3K7,MAPK11,PTK2,SH2B3,STAT1,TNFRSF9
GO.0005126	cytokine receptor binding	6	0.00319	ENSP00000215781,ENSP00000263851,ENSP00000305651,ENSP00000354394,ENSP00000354901,ENSP00000412237	CXCL10,CXCL9,IL10,IL7,OSM,STAT1
GO.0019976	interleukin-2 binding	2	0.00469	ENSP00000216223,ENSP00000369293	IL2RA,IL2RB
GO.0000976	transcription regulatory region sequence-specific DNA binding	8	0.00663	ENSP00000264716,ENSP00000303315,ENSP00000306245,ENSP00000353401,ENSP00000354394,ENSP00000360266,ENSP00000362649,ENSP00000367207	CUX1,FOS,FOSL2,HDAC1,JUN,JUNB,MYC,STAT1
GO.0004896	cytokine receptor activity	4	0.00663	ENSP00000216223,ENSP00000221847,ENSP00000369293,ENSP00000369312	EBI3,IL15RA,IL2RA,IL2RB
GO.0005125	cytokine activity	5	0.00663	ENSP00000215781,ENSP00000263851,ENSP00000305651,ENSP00000354901,ENSP00000412237	CXCL10,CXCL9,IL10,IL7,OSM
GO.0019901	protein kinase binding	7	0.00663	ENSP00000224337,ENSP00000305355,ENSP00000337825,ENSP00000341189,ENSP00000360683,ENSP00000363115,ENSP00000381293	BLNK,FGR,LCK,NSF,PRKCB,PTK2,PTPN1
GO.0000978	RNA polymerase II core promoter proximal region sequence-specific DNA binding	6	0.00958	ENSP00000303315,ENSP00000305422,ENSP00000306245,ENSP00000354394,ENSP00000360266,ENSP00000367207	CEBPB,FOS,JUN,JUNB,MYC,STAT1
GO.0016874	ligase activity	7	0.00958	ENSP00000253792,ENSP00000262854,ENSP00000264122,ENSP00000296161,ENSP00000324392,ENSP00000347495,ENSP00000349298	ACLY,CBLB,DTX3L,HUWE1,MYLIP,RNF213,WARS
GO.0048248	CXCR3 chemokine receptor binding	2	0.00958	ENSP00000305651,ENSP00000354901	CXCL10,CXCL9
GO.0043168	anion binding	17	0.00959	ENSP00000253792,ENSP00000259089,ENSP00000263826,ENSP00000278616,ENSP00000286301,ENSP00000305355,ENSP00000305651,ENSP00000306253,ENSP00000332816,ENSP00000333685,ENSP00000337825,ENSP00000341189,ENSP00000345492,ENSP00000347495,ENSP00000358335,ENSP00000363115,ENSP00000381293	ACLY,AKT3,ATM,BLK,CSF1R,CXCL10,FGR,ITPR1,LCK,MAP3K7,MAPK11,NSF,PRKCB,PTK2,PTK2B,SH2B3,WARS
GO.0001228	transcriptional activator activity, RNA polymerase II transcription regulatory region sequence-specific binding	6	0.0109	ENSP00000303315,ENSP00000305422,ENSP00000306245,ENSP00000353401,ENSP00000360266,ENSP00000367207	CEBPB,CUX1,FOS,JUN,JUNB,MYC
GO.0000977	RNA polymerase II regulatory region sequence-specific DNA binding	7	0.0125	ENSP00000264716,ENSP00000303315,ENSP00000306245,ENSP00000353401,ENSP00000354394,ENSP00000360266,ENSP00000367207	CUX1,FOS,FOSL2,JUN,JUNB,MYC,STAT1
GO.0097367	carbohydrate derivative binding	15	0.0125	ENSP00000253792,ENSP00000259089,ENSP00000263826,ENSP00000278616,ENSP00000286301,ENSP00000305355,ENSP00000305651,ENSP00000332816,ENSP00000333685,ENSP00000337825,ENSP00000341189,ENSP00000347495,ENSP00000358335,ENSP00000363115,ENSP00000381293	ACLY,AKT3,ATM,BLK,CSF1R,CXCL10,FGR,LCK,MAP3K7,MAPK11,NSF,PRKCB,PTK2,PTK2B,WARS
GO.0001077	transcriptional activator activity, RNA polymerase II core promoter proximal region sequence-specific binding	5	0.0198	ENSP00000303315,ENSP00000305422,ENSP00000306245,ENSP00000360266,ENSP00000367207	CEBPB,FOS,JUN,JUNB,MYC
GO.0004674	protein serine/threonine kinase activity	6	0.0438	ENSP00000263826,ENSP00000278616,ENSP00000305355,ENSP00000332816,ENSP00000333685,ENSP00000358335	AKT3,ATM,MAP3K7,MAPK11,PRKCB,PTK2B
GO.0004842	ubiquitin-protein transferase activity	5	0.0454	ENSP00000262854,ENSP00000264122,ENSP00000296161,ENSP00000324392,ENSP00000349298	CBLB,DTX3L,HUWE1,MYLIP,RNF213
GO.1901363	heterocyclic compound binding	24	0.0466	ENSP00000253792,ENSP00000259089,ENSP00000262854,ENSP00000263826,ENSP00000264716,ENSP00000278616,ENSP00000286301,ENSP00000303315,ENSP00000305355,ENSP00000306245,ENSP00000332816,ENSP00000333685,ENSP00000337825,ENSP00000341189,ENSP00000347495,ENSP00000353401,ENSP00000354394,ENSP00000358335,ENSP00000360266,ENSP00000360683,ENSP00000362649,ENSP00000363115,ENSP00000367207,ENSP00000381293	ACLY,AKT3,ATM,BLK,CSF1R,CUX1,FGR,FOS,FOSL2,HDAC1,HUWE1,JUN,JUNB,LCK,MAP3K7,MAPK11,MYC,NSF,PRKCB,PTK2,PTK2B,PTPN1,STAT1,WARS
GO.0019955	cytokine binding	3	0.049	ENSP00000216223,ENSP00000286301,ENSP00000369293	CSF1R,IL2RA,IL2RB

## Sheet: Cellular Component (GO)
#pathway ID	pathway description	observed gene count	false discovery rate	matching proteins in your network (IDs)	matching proteins in your network (labels)
GO.0098552	side of membrane	13	1.2e-08	ENSP00000216223,ENSP00000221972,ENSP00000259089,ENSP00000305651,ENSP00000332816,ENSP00000337825,ENSP00000341189,ENSP00000354901,ENSP00000360683,ENSP00000363115,ENSP00000366729,ENSP00000369293,ENSP00000376544	BLK,CD79A,CD79B,CXCL10,CXCL9,FGR,IL2RA,IL2RB,LCK,PTK2,PTK2B,PTPN1,TNFRSF9
GO.0005829	cytosol	23	0.000148	ENSP00000046794,ENSP00000224337,ENSP00000253792,ENSP00000264122,ENSP00000305355,ENSP00000306245,ENSP00000330341,ENSP00000332816,ENSP00000333685,ENSP00000337825,ENSP00000341189,ENSP00000345492,ENSP00000347495,ENSP00000353401,ENSP00000353512,ENSP00000354394,ENSP00000358335,ENSP00000360266,ENSP00000360683,ENSP00000362649,ENSP00000363115,ENSP00000367207,ENSP00000381293	ACLY,BLNK,CBLB,CUX1,FGR,FOS,HDAC1,JUN,LCK,LCP2,MAP3K7,MAPK11,MYC,NSF,PARP9,PRKCB,PTK2,PTK2B,PTPN1,SH2B3,SOCS3,STAT1,WARS
GO.0009897	external side of plasma membrane	7	0.000583	ENSP00000216223,ENSP00000221972,ENSP00000305651,ENSP00000354901,ENSP00000366729,ENSP00000369293,ENSP00000376544	CD79A,CD79B,CXCL10,CXCL9,IL2RA,IL2RB,TNFRSF9
GO.0005654	nucleoplasm	20	0.000997	ENSP00000243346,ENSP00000253792,ENSP00000262854,ENSP00000263826,ENSP00000264122,ENSP00000264716,ENSP00000278616,ENSP00000296161,ENSP00000303315,ENSP00000305355,ENSP00000305422,ENSP00000306245,ENSP00000332816,ENSP00000333685,ENSP00000354394,ENSP00000358335,ENSP00000360266,ENSP00000362649,ENSP00000367207,ENSP00000376544	ACLY,AKT3,ATM,CBLB,CD79B,CEBPB,DTX3L,FOS,FOSL2,HDAC1,HUWE1,JUN,JUNB,MAP3K7,MAPK11,MYC,NMI,PRKCB,PTK2B,STAT1
GO.0031234	extrinsic component of cytoplasmic side of plasma membrane	5	0.000997	ENSP00000259089,ENSP00000332816,ENSP00000337825,ENSP00000341189,ENSP00000363115	BLK,FGR,LCK,PTK2,PTK2B
GO.0098562	cytoplasmic side of membrane	6	0.000997	ENSP00000259089,ENSP00000332816,ENSP00000337825,ENSP00000341189,ENSP00000360683,ENSP00000363115	BLK,FGR,LCK,PTK2,PTK2B,PTPN1
GO.0031981	nuclear lumen	21	0.00182	ENSP00000243346,ENSP00000253792,ENSP00000262854,ENSP00000263826,ENSP00000264122,ENSP00000264716,ENSP00000278616,ENSP00000296161,ENSP00000303315,ENSP00000305355,ENSP00000306245,ENSP00000306253,ENSP00000324392,ENSP00000332816,ENSP00000333685,ENSP00000354394,ENSP00000358335,ENSP00000360266,ENSP00000362649,ENSP00000367207,ENSP00000376544	ACLY,AKT3,ATM,CBLB,CD79B,DTX3L,FOS,FOSL2,HDAC1,HUWE1,ITPR1,JUN,JUNB,MAP3K7,MAPK11,MYC,NMI,PRKCB,PTK2B,RNF213,STAT1
GO.0044428	nuclear part	22	0.00182	ENSP00000243346,ENSP00000253792,ENSP00000262854,ENSP00000263826,ENSP00000264122,ENSP00000264716,ENSP00000278616,ENSP00000296161,ENSP00000303315,ENSP00000305355,ENSP00000306245,ENSP00000306253,ENSP00000324392,ENSP00000332816,ENSP00000333685,ENSP00000354394,ENSP00000358335,ENSP00000360266,ENSP00000362649,ENSP00000367207,ENSP00000369312,ENSP00000376544	ACLY,AKT3,ATM,CBLB,CD79B,DTX3L,FOS,FOSL2,HDAC1,HUWE1,IL15RA,ITPR1,JUN,JUNB,MAP3K7,MAPK11,MYC,NMI,PRKCB,PTK2B,RNF213,STAT1
GO.0019815	B cell receptor complex	2	0.00299	ENSP00000221972,ENSP00000376544	CD79A,CD79B
GO.0009898	cytoplasmic side of plasma membrane	5	0.00476	ENSP00000259089,ENSP00000332816,ENSP00000337825,ENSP00000341189,ENSP00000363115	BLK,FGR,LCK,PTK2,PTK2B
GO.0019898	extrinsic component of membrane	6	0.00476	ENSP00000259089,ENSP00000332816,ENSP00000337825,ENSP00000341189,ENSP00000349298,ENSP00000363115	BLK,FGR,LCK,MYLIP,PTK2,PTK2B
GO.0031974	membrane-enclosed lumen	22	0.0075	ENSP00000243346,ENSP00000253792,ENSP00000262854,ENSP00000263826,ENSP00000264122,ENSP00000264716,ENSP00000278616,ENSP00000296161,ENSP00000303315,ENSP00000305355,ENSP00000306245,ENSP00000306253,ENSP00000324392,ENSP00000332816,ENSP00000333685,ENSP00000354394,ENSP00000358335,ENSP00000360266,ENSP00000362649,ENSP00000363115,ENSP00000367207,ENSP00000376544	ACLY,AKT3,ATM,CBLB,CD79B,DTX3L,FGR,FOS,FOSL2,HDAC1,HUWE1,ITPR1,JUN,JUNB,MAP3K7,MAPK11,MYC,NMI,PRKCB,PTK2B,RNF213,STAT1
GO.0009986	cell surface	8	0.0211	ENSP00000216223,ENSP00000221972,ENSP00000286301,ENSP00000305651,ENSP00000354901,ENSP00000366729,ENSP00000369293,ENSP00000376544	CD79A,CD79B,CSF1R,CXCL10,CXCL9,IL2RA,IL2RB,TNFRSF9
GO.0005634	nucleus	28	0.0239	ENSP00000243346,ENSP00000253792,ENSP00000262854,ENSP00000263826,ENSP00000264122,ENSP00000264716,ENSP00000278616,ENSP00000296161,ENSP00000303315,ENSP00000305355,ENSP00000306245,ENSP00000306253,ENSP00000324392,ENSP00000332816,ENSP00000333685,ENSP00000341189,ENSP00000345281,ENSP00000347495,ENSP00000353401,ENSP00000353512,ENSP00000354394,ENSP00000358335,ENSP00000360266,ENSP00000362649,ENSP00000367207…	ACLY,AKT3,ATM,CBLB,CD79B,CUX1,DTX3L,DUSP22,FOS,FOSL2,HDAC1,HUWE1,IL15RA,ITPR1,JUN,JUNB,MAP3K7,MAPK11,MYC,NMI,PARP14,PARP9,PRKCB,PTK2,PTK2B,RNF213,STAT1,WARS
GO.0000790	nuclear chromatin	5	0.0267	ENSP00000303315,ENSP00000305422,ENSP00000354394,ENSP00000360266,ENSP00000362649	CEBPB,HDAC1,JUN,JUNB,STAT1
GO.0005737	cytoplasm	35	0.0367	ENSP00000046794,ENSP00000221972,ENSP00000224337,ENSP00000243346,ENSP00000262854,ENSP00000263826,ENSP00000264122,ENSP00000278616,ENSP00000296161,ENSP00000305355,ENSP00000305422,ENSP00000306245,ENSP00000306253,ENSP00000324392,ENSP00000330341,ENSP00000332816,ENSP00000333685,ENSP00000341189,ENSP00000345281,ENSP00000345492,ENSP00000347495,ENSP00000349298,ENSP00000353512,ENSP00000354394,ENSP00000358335…	AKT3,ATM,BLNK,CBLB,CD79A,CD79B,CEBPB,DTX3L,DUSP22,FGR,FOS,HDAC1,HUWE1,IL10,IL15RA,ITPR1,JUN,LCP2,MAP3K7,MAPK11,MYC,MYLIP,NMI,NSF,PARP14,PARP9,PRKCB,PTK2,PTK2B,PTPN1,RNF213,SH2B3,SOCS3,STAT1,WARS

## Sheet: KEGG pathway enrichment
#pathway ID	pathway description	observed gene count	false discovery rate	matching proteins in your network (IDs)	matching proteins in your network (labels)
4380	Osteoclast differentiation	13	7.89e-16	ENSP00000046794,ENSP00000224337,ENSP00000263826,ENSP00000264716,ENSP00000286301,ENSP00000303315,ENSP00000306245,ENSP00000330341,ENSP00000333685,ENSP00000337825,ENSP00000354394,ENSP00000358335,ENSP00000360266	AKT3,BLNK,CSF1R,FOS,FOSL2,JUN,JUNB,LCK,LCP2,MAP3K7,MAPK11,SOCS3,STAT1
4630	Jak-STAT signaling pathway	11	1.62e-11	ENSP00000215781,ENSP00000216223,ENSP00000263826,ENSP00000263851,ENSP00000264122,ENSP00000330341,ENSP00000354394,ENSP00000367207,ENSP00000369293,ENSP00000369312,ENSP00000412237	AKT3,CBLB,IL10,IL15RA,IL2RA,IL2RB,IL7,MYC,OSM,SOCS3,STAT1
4660	T cell receptor signaling pathway	9	2.25e-10	ENSP00000046794,ENSP00000263826,ENSP00000264122,ENSP00000306245,ENSP00000333685,ENSP00000337825,ENSP00000358335,ENSP00000360266,ENSP00000412237	AKT3,CBLB,FOS,IL10,JUN,LCK,LCP2,MAP3K7,MAPK11
4668	TNF signaling pathway	9	3.47e-10	ENSP00000263826,ENSP00000303315,ENSP00000305422,ENSP00000305651,ENSP00000306245,ENSP00000330341,ENSP00000333685,ENSP00000358335,ENSP00000360266	AKT3,CEBPB,CXCL10,FOS,JUN,JUNB,MAP3K7,MAPK11,SOCS3
4620	Toll-like receptor signaling pathway	8	8.17e-09	ENSP00000263826,ENSP00000305651,ENSP00000306245,ENSP00000333685,ENSP00000354394,ENSP00000354901,ENSP00000358335,ENSP00000360266	AKT3,CXCL10,CXCL9,FOS,JUN,MAP3K7,MAPK11,STAT1
4662	B cell receptor signaling pathway	7	1.53e-08	ENSP00000221972,ENSP00000224337,ENSP00000263826,ENSP00000305355,ENSP00000306245,ENSP00000360266,ENSP00000376544	AKT3,BLNK,CD79A,CD79B,FOS,JUN,PRKCB
5140	Leishmaniasis	7	1.53e-08	ENSP00000305355,ENSP00000306245,ENSP00000333685,ENSP00000354394,ENSP00000358335,ENSP00000360266,ENSP00000412237	FOS,IL10,JUN,MAP3K7,MAPK11,PRKCB,STAT1
4060	Cytokine-cytokine receptor interaction	10	2.68e-08	ENSP00000215781,ENSP00000216223,ENSP00000263851,ENSP00000286301,ENSP00000305651,ENSP00000354901,ENSP00000366729,ENSP00000369293,ENSP00000369312,ENSP00000412237	CSF1R,CXCL10,CXCL9,IL10,IL15RA,IL2RA,IL2RB,IL7,OSM,TNFRSF9
5200	Pathways in cancer	10	1.76e-07	ENSP00000263826,ENSP00000264122,ENSP00000286301,ENSP00000305355,ENSP00000306245,ENSP00000341189,ENSP00000354394,ENSP00000360266,ENSP00000362649,ENSP00000367207	AKT3,CBLB,CSF1R,FOS,HDAC1,JUN,MYC,PRKCB,PTK2,STAT1
5166	HTLV-I infection	9	2.94e-07	ENSP00000216223,ENSP00000263826,ENSP00000278616,ENSP00000306245,ENSP00000337825,ENSP00000360266,ENSP00000367207,ENSP00000369293,ENSP00000369312	AKT3,ATM,FOS,IL15RA,IL2RA,IL2RB,JUN,LCK,MYC
4062	Chemokine signaling pathway	8	3.39e-07	ENSP00000263826,ENSP00000305355,ENSP00000305651,ENSP00000332816,ENSP00000341189,ENSP00000354394,ENSP00000354901,ENSP00000363115	AKT3,CXCL10,CXCL9,FGR,PRKCB,PTK2,PTK2B,STAT1
5169	Epstein-Barr virus infection	8	4.96e-07	ENSP00000263826,ENSP00000333685,ENSP00000358335,ENSP00000360266,ENSP00000362649,ENSP00000363115,ENSP00000367207,ENSP00000412237	AKT3,FGR,HDAC1,IL10,JUN,MAP3K7,MAPK11,MYC
5161	Hepatitis B	7	1.14e-06	ENSP00000263826,ENSP00000305355,ENSP00000306245,ENSP00000332816,ENSP00000354394,ENSP00000360266,ENSP00000367207	AKT3,FOS,JUN,MYC,PRKCB,PTK2B,STAT1
4012	ErbB signaling pathway	6	1.18e-06	ENSP00000263826,ENSP00000264122,ENSP00000305355,ENSP00000341189,ENSP00000360266,ENSP00000367207	AKT3,CBLB,JUN,MYC,PRKCB,PTK2
5202	Transcriptional misregulation in cancer	7	3.08e-06	ENSP00000216223,ENSP00000278616,ENSP00000286301,ENSP00000305422,ENSP00000341189,ENSP00000362649,ENSP00000367207	ATM,CEBPB,CSF1R,HDAC1,IL2RB,MYC,PTK2
5164	Influenza A	7	3.14e-06	ENSP00000263826,ENSP00000305355,ENSP00000305651,ENSP00000330341,ENSP00000333685,ENSP00000354394,ENSP00000360266	AKT3,CXCL10,JUN,MAPK11,PRKCB,SOCS3,STAT1
4917	Prolactin signaling pathway	5	1.27e-05	ENSP00000263826,ENSP00000306245,ENSP00000330341,ENSP00000333685,ENSP00000354394	AKT3,FOS,MAPK11,SOCS3,STAT1
5162	Measles	6	1.27e-05	ENSP00000216223,ENSP00000263826,ENSP00000264122,ENSP00000354394,ENSP00000358335,ENSP00000369293	AKT3,CBLB,IL2RA,IL2RB,MAP3K7,STAT1
5205	Proteoglycans in cancer	7	1.66e-05	ENSP00000263826,ENSP00000264122,ENSP00000305355,ENSP00000306253,ENSP00000333685,ENSP00000341189,ENSP00000367207	AKT3,CBLB,ITPR1,MAPK11,MYC,PRKCB,PTK2
4151	PI3K-Akt signaling pathway	8	2.41e-05	ENSP00000215781,ENSP00000216223,ENSP00000263826,ENSP00000263851,ENSP00000286301,ENSP00000341189,ENSP00000367207,ENSP00000369293	AKT3,CSF1R,IL2RA,IL2RB,IL7,MYC,OSM,PTK2
4912	GnRH signaling pathway	5	3.41e-05	ENSP00000305355,ENSP00000306253,ENSP00000332816,ENSP00000333685,ENSP00000360266	ITPR1,JUN,MAPK11,PRKCB,PTK2B
4064	NF-kappa B signaling pathway	5	3.44e-05	ENSP00000224337,ENSP00000278616,ENSP00000305355,ENSP00000337825,ENSP00000358335	ATM,BLNK,LCK,MAP3K7,PRKCB
4010	MAPK signaling pathway	7	3.51e-05	ENSP00000263826,ENSP00000305355,ENSP00000306245,ENSP00000333685,ENSP00000358335,ENSP00000360266,ENSP00000367207	AKT3,FOS,JUN,MAP3K7,MAPK11,MYC,PRKCB
5142	Chagas disease (American trypanosomiasis)	5	4.85e-05	ENSP00000263826,ENSP00000306245,ENSP00000333685,ENSP00000360266,ENSP00000412237	AKT3,FOS,IL10,JUN,MAPK11
5145	Toxoplasmosis	5	9.92e-05	ENSP00000263826,ENSP00000333685,ENSP00000354394,ENSP00000358335,ENSP00000412237	AKT3,IL10,MAP3K7,MAPK11,STAT1
4919	Thyroid hormone signaling pathway	5	0.000109	ENSP00000263826,ENSP00000305355,ENSP00000354394,ENSP00000362649,ENSP00000367207	AKT3,HDAC1,MYC,PRKCB,STAT1
5210	Colorectal cancer	4	0.00013	ENSP00000263826,ENSP00000306245,ENSP00000360266,ENSP00000367207	AKT3,FOS,JUN,MYC
4370	VEGF signaling pathway	4	0.00014	ENSP00000263826,ENSP00000305355,ENSP00000333685,ENSP00000341189	AKT3,MAPK11,PRKCB,PTK2
4728	Dopaminergic synapse	5	0.00014	ENSP00000263826,ENSP00000305355,ENSP00000306245,ENSP00000306253,ENSP00000333685	AKT3,FOS,ITPR1,MAPK11,PRKCB
5031	Amphetamine addiction	4	0.000198	ENSP00000305355,ENSP00000306245,ENSP00000360266,ENSP00000362649	FOS,HDAC1,JUN,PRKCB
4664	Fc epsilon RI signaling pathway	4	0.000204	ENSP00000046794,ENSP00000263826,ENSP00000305355,ENSP00000333685	AKT3,LCP2,MAPK11,PRKCB
5133	Pertussis	4	0.000229	ENSP00000306245,ENSP00000333685,ENSP00000360266,ENSP00000412237	FOS,IL10,JUN,MAPK11
5220	Chronic myeloid leukemia	4	0.000229	ENSP00000263826,ENSP00000264122,ENSP00000362649,ENSP00000367207	AKT3,CBLB,HDAC1,MYC
5152	Tuberculosis	5	0.000544	ENSP00000263826,ENSP00000305422,ENSP00000333685,ENSP00000354394,ENSP00000412237	AKT3,CEBPB,IL10,MAPK11,STAT1
5168	Herpes simplex infection	5	0.00059	ENSP00000306245,ENSP00000330341,ENSP00000354394,ENSP00000358335,ENSP00000360266	FOS,JUN,MAP3K7,SOCS3,STAT1
4915	Estrogen signaling pathway	4	0.000677	ENSP00000263826,ENSP00000306245,ENSP00000306253,ENSP00000360266	AKT3,FOS,ITPR1,JUN
5340	Primary immunodeficiency	3	0.000701	ENSP00000221972,ENSP00000224337,ENSP00000337825	BLNK,CD79A,LCK
4725	Cholinergic synapse	4	0.00111	ENSP00000263826,ENSP00000305355,ENSP00000306245,ENSP00000306253	AKT3,FOS,ITPR1,PRKCB
4015	Rap1 signaling pathway	5	0.00112	ENSP00000046794,ENSP00000263826,ENSP00000286301,ENSP00000305355,ENSP00000333685	AKT3,CSF1R,LCP2,MAPK11,PRKCB
4670	Leukocyte transendothelial migration	4	0.0013	ENSP00000305355,ENSP00000332816,ENSP00000333685,ENSP00000341189	MAPK11,PRKCB,PTK2,PTK2B
4722	Neurotrophin signaling pathway	4	0.00135	ENSP00000263826,ENSP00000333685,ENSP00000345492,ENSP00000360266	AKT3,JUN,MAPK11,SH2B3
4068	FoxO signaling pathway	4	0.00155	ENSP00000263826,ENSP00000278616,ENSP00000333685,ENSP00000412237	AKT3,ATM,IL10,MAPK11
4650	Natural killer cell mediated cytotoxicity	4	0.00167	ENSP00000046794,ENSP00000305355,ENSP00000332816,ENSP00000337825	LCK,LCP2,PRKCB,PTK2B
4611	Platelet activation	4	0.00179	ENSP00000046794,ENSP00000263826,ENSP00000306253,ENSP00000333685	AKT3,ITPR1,LCP2,MAPK11
5160	Hepatitis C	4	0.00186	ENSP00000263826,ENSP00000330341,ENSP00000333685,ENSP00000354394	AKT3,MAPK11,SOCS3,STAT1
4910	Insulin signaling pathway	4	0.00204	ENSP00000263826,ENSP00000264122,ENSP00000330341,ENSP00000360683	AKT3,CBLB,PTPN1,SOCS3
4310	Wnt signaling pathway	4	0.00218	ENSP00000305355,ENSP00000358335,ENSP00000360266,ENSP00000367207	JUN,MAP3K7,MYC,PRKCB
5206	MicroRNAs in cancer	4	0.00265	ENSP00000278616,ENSP00000305355,ENSP00000362649,ENSP00000367207	ATM,HDAC1,MYC,PRKCB
5321	Inflammatory bowel disease (IBD)	3	0.00292	ENSP00000354394,ENSP00000360266,ENSP00000412237	IL10,JUN,STAT1
4921	Oxytocin signaling pathway	4	0.0032	ENSP00000305355,ENSP00000306245,ENSP00000306253,ENSP00000360266	FOS,ITPR1,JUN,PRKCB
4622	RIG-I-like receptor signaling pathway	3	0.00383	ENSP00000305651,ENSP00000333685,ENSP00000358335	CXCL10,MAP3K7,MAPK11
5132	Salmonella infection	3	0.00599	ENSP00000306245,ENSP00000333685,ENSP00000360266	FOS,JUN,MAPK11
5222	Small cell lung cancer	3	0.00653	ENSP00000263826,ENSP00000341189,ENSP00000367207	AKT3,MYC,PTK2
4640	Hematopoietic cell lineage	3	0.00664	ENSP00000263851,ENSP00000286301,ENSP00000369293	CSF1R,IL2RA,IL7
4144	Endocytosis	4	0.00695	ENSP00000216223,ENSP00000264122,ENSP00000286301,ENSP00000369293	CBLB,CSF1R,IL2RA,IL2RB
4713	Circadian entrainment	3	0.00754	ENSP00000305355,ENSP00000306245,ENSP00000306253	FOS,ITPR1,PRKCB
4510	Focal adhesion	4	0.00808	ENSP00000263826,ENSP00000305355,ENSP00000341189,ENSP00000360266	AKT3,JUN,PRKCB,PTK2
4750	Inflammatory mediator regulation of TRP channels	3	0.00825	ENSP00000305355,ENSP00000306253,ENSP00000333685	ITPR1,MAPK11,PRKCB
4723	Retrograde endocannabinoid signaling	3	0.00862	ENSP00000305355,ENSP00000306253,ENSP00000333685	ITPR1,MAPK11,PRKCB
5146	Amoebiasis	3	0.0107	ENSP00000305355,ENSP00000341189,ENSP00000412237	IL10,PRKCB,PTK2
5143	African trypanosomiasis	2	0.0144	ENSP00000305355,ENSP00000412237	IL10,PRKCB
4110	Cell cycle	3	0.0158	ENSP00000278616,ENSP00000362649,ENSP00000367207	ATM,HDAC1,MYC
4973	Carbohydrate digestion and absorption	2	0.0184	ENSP00000263826,ENSP00000305355	AKT3,PRKCB
4120	Ubiquitin mediated proteolysis	3	0.0204	ENSP00000262854,ENSP00000264122,ENSP00000330341	CBLB,HUWE1,SOCS3
4672	Intestinal immune network for IgA production	2	0.0238	ENSP00000369312,ENSP00000412237	IL10,IL15RA
4932	Non-alcoholic fatty liver disease (NAFLD)	3	0.0256	ENSP00000263826,ENSP00000330341,ENSP00000360266	AKT3,JUN,SOCS3
4330	Notch signaling pathway	2	0.0263	ENSP00000296161,ENSP00000362649	DTX3L,HDAC1
5213	Endometrial cancer	2	0.0292	ENSP00000263826,ENSP00000367207	AKT3,MYC
5223	Non-small cell lung cancer	2	0.0334	ENSP00000263826,ENSP00000305355	AKT3,PRKCB
5221	Acute myeloid leukemia	2	0.0341	ENSP00000263826,ENSP00000367207	AKT3,MYC
4621	NOD-like receptor signaling pathway	2	0.0348	ENSP00000333685,ENSP00000358335	MAP3K7,MAPK11
4020	Calcium signaling pathway	3	0.0367	ENSP00000305355,ENSP00000306253,ENSP00000332816	ITPR1,PRKCB,PTK2B
4730	Long-term depression	2	0.0367	ENSP00000305355,ENSP00000306253	ITPR1,PRKCB
4150	mTOR signaling pathway	2	0.0369	ENSP00000263826,ENSP00000305355	AKT3,PRKCB
5212	Pancreatic cancer	2	0.0383	ENSP00000263826,ENSP00000354394	AKT3,STAT1
5214	Glioma	2	0.0383	ENSP00000263826,ENSP00000305355	AKT3,PRKCB
4720	Long-term potentiation	2	0.0403	ENSP00000305355,ENSP00000306253	ITPR1,PRKCB
5211	Renal cell carcinoma	2	0.041	ENSP00000263826,ENSP00000360266	AKT3,JUN
5120	Epithelial cell signaling in Helicobacter pylori infection	2	0.0417	ENSP00000333685,ENSP00000360266	JUN,MAPK11
4920	Adipocytokine signaling pathway	2	0.0436	ENSP00000263826,ENSP00000330341	AKT3,SOCS3
4520	Adherens junction	2	0.0457	ENSP00000358335,ENSP00000360683	MAP3K7,PTPN1
4918	Thyroid hormone synthesis	2	0.0457	ENSP00000305355,ENSP00000306253	ITPR1,PRKCB
4971	Gastric acid secretion	2	0.0457	ENSP00000305355,ENSP00000306253	ITPR1,PRKCB
5100	Bacterial invasion of epithelial cells	2	0.0489	ENSP00000264122,ENSP00000341189	CBLB,PTK2
