# Supplementary material for: IL-21 Stimulates the expression and activation of cell cycle regulators and promotes cell proliferation in EBV-positive diffuse large B cell lymphoma
Source: Sci Rep. 2020 Jul 23;10:12326. doi: 10.1038/s41598-020-69227-0 (PMC7378064; doi:10.1038/s41598-020-69227-0)
Supplement: Supplementary file 7 — Supplementary Table 6. [file 41598_2020_69227_MOESM7_ESM.xlsx]

## Sheet: Biological Process (GO)
#pathway ID	pathway description	observed gene count	false discovery rate	matching proteins in your network (IDs)	matching proteins in your network (labels)
GO.0010941	regulation of cell death	32	2.59e-13	ENSP00000013034,ENSP00000164227,ENSP00000215754,ENSP00000216797,ENSP00000225698,ENSP00000232014,ENSP00000237289,ENSP00000244741,ENSP00000246957,ENSP00000257904,ENSP00000258080,ENSP00000261464,ENSP00000261479,ENSP00000263464,ENSP00000263640,ENSP00000284818,ENSP00000295025,ENSP00000300408,ENSP00000302886,ENSP00000305422,ENSP00000309572,ENSP00000317992,ENSP00000355325,ENSP00000356022,ENSP00000358335…	ACVR1,BCL3,BCL6,BIRC3,BRCA1,C1QBP,CDK4,CDKN1A,CEBPB,GPI,HDAC1,HTRA2,LDHA,LY96,MAP3K7,MIF,MYC,NFKBIA,NME1,NOC2L,PA2G4,PHB,PSMA6,PSMB5,REL,RXRA,SOD2,TERT,TNFAIP3,TRAF5,TRAP1,TXN
GO.0042981	regulation of apoptotic process	31	2.59e-13	ENSP00000013034,ENSP00000164227,ENSP00000215754,ENSP00000216797,ENSP00000225698,ENSP00000232014,ENSP00000237289,ENSP00000244741,ENSP00000246957,ENSP00000257904,ENSP00000258080,ENSP00000261464,ENSP00000261479,ENSP00000263464,ENSP00000263640,ENSP00000284818,ENSP00000300408,ENSP00000302886,ENSP00000305422,ENSP00000309572,ENSP00000317992,ENSP00000355325,ENSP00000356022,ENSP00000358335,ENSP00000360266…	ACVR1,BCL3,BCL6,BIRC3,BRCA1,C1QBP,CDK4,CDKN1A,CEBPB,GPI,HDAC1,HTRA2,JUN,LDHA,LY96,MAP3K7,MIF,MYC,NFKBIA,NME1,NOC2L,PA2G4,PHB,PSMA6,PSMB5,RXRA,SOD2,TERT,TNFAIP3,TRAF5,TRAP1
GO.0051246	regulation of protein metabolic process	39	2.59e-13	ENSP00000215754,ENSP00000216797,ENSP00000225698,ENSP00000227163,ENSP00000232014,ENSP00000237289,ENSP00000243346,ENSP00000244741,ENSP00000246957,ENSP00000258080,ENSP00000261254,ENSP00000261479,ENSP00000262643,ENSP00000262662,ENSP00000263464,ENSP00000263640,ENSP00000267163,ENSP00000278616,ENSP00000284818,ENSP00000291232,ENSP00000295025,ENSP00000300408,ENSP00000302886,ENSP00000303706,ENSP00000305422…	ACVR1,ATM,BCL6,BIRC3,BRCA1,C1QBP,CCND2,CCNE1,CDC25A,CDKN1A,CDKN2C,CEBPB,FAS,GPI,HTRA2,IFI16,JUN,LTB,LY96,MIF,MYC,NFKBIA,NMI,NOC2L,PA2G4,PHB,PRMT5,PSMA6,PSMB5,RB1,REL,RXRA,SPI1,TGFBR2,TNFAIP3,TNFRSF13C,TNFRSF1B,TRAP1,TXN
GO.0060548	negative regulation of cell death	26	4.26e-13	ENSP00000164227,ENSP00000215754,ENSP00000216797,ENSP00000232014,ENSP00000237289,ENSP00000244741,ENSP00000246957,ENSP00000258080,ENSP00000261479,ENSP00000263464,ENSP00000263640,ENSP00000295025,ENSP00000302886,ENSP00000305422,ENSP00000309572,ENSP00000317992,ENSP00000347979,ENSP00000355325,ENSP00000356022,ENSP00000358335,ENSP00000360266,ENSP00000362649,ENSP00000363641,ENSP00000367207,ENSP00000405573…	ACVR1,BCL3,BCL6,BIRC3,BRCA1,CDKN1A,CEBPB,FAS,GPI,HDAC1,HTRA2,JUN,MAP3K7,MIF,MYC,NFKBIA,NOC2L,PA2G4,PSMA6,PSMB5,REL,SOD2,TERT,TNFAIP3,TRAP1,TXN
GO.0032268	regulation of cellular protein metabolic process	36	6.77e-12	ENSP00000164227,ENSP00000215754,ENSP00000216797,ENSP00000225698,ENSP00000227163,ENSP00000232014,ENSP00000237289,ENSP00000243346,ENSP00000244741,ENSP00000246957,ENSP00000258080,ENSP00000261254,ENSP00000261479,ENSP00000262643,ENSP00000262662,ENSP00000263464,ENSP00000263640,ENSP00000267163,ENSP00000278616,ENSP00000284818,ENSP00000300408,ENSP00000302886,ENSP00000303706,ENSP00000317992,ENSP00000319169…	ACVR1,ATM,BCL3,BCL6,BIRC3,BRCA1,C1QBP,CCND2,CCNE1,CDC25A,CDKN1A,CDKN2C,FAS,GPI,HTRA2,IFI16,JUN,LY96,MIF,MYC,NFKBIA,NMI,NOC2L,PA2G4,PHB,PRMT5,PSMA6,PSMB5,RB1,RXRA,SPI1,TGFBR2,TNFAIP3,TNFRSF1B,TRAP1,TXN
GO.0043066	negative regulation of apoptotic process	24	6.77e-12	ENSP00000164227,ENSP00000215754,ENSP00000216797,ENSP00000232014,ENSP00000237289,ENSP00000244741,ENSP00000246957,ENSP00000258080,ENSP00000261479,ENSP00000263464,ENSP00000263640,ENSP00000302886,ENSP00000305422,ENSP00000309572,ENSP00000317992,ENSP00000347979,ENSP00000355325,ENSP00000356022,ENSP00000358335,ENSP00000360266,ENSP00000362649,ENSP00000367207,ENSP00000405573,ENSP00000418960	ACVR1,BCL3,BCL6,BIRC3,BRCA1,CDKN1A,CEBPB,FAS,GPI,HDAC1,HTRA2,JUN,MAP3K7,MIF,MYC,NFKBIA,NOC2L,PA2G4,PSMA6,PSMB5,SOD2,TERT,TNFAIP3,TRAP1
GO.0051247	positive regulation of protein metabolic process	28	7.32e-11	ENSP00000215754,ENSP00000216797,ENSP00000225698,ENSP00000232014,ENSP00000237289,ENSP00000243346,ENSP00000244741,ENSP00000257904,ENSP00000258080,ENSP00000261254,ENSP00000261479,ENSP00000263464,ENSP00000263640,ENSP00000267163,ENSP00000284818,ENSP00000291232,ENSP00000295025,ENSP00000300408,ENSP00000347979,ENSP00000351905,ENSP00000355325,ENSP00000357113,ENSP00000363641,ENSP00000365435,ENSP00000367207…	ACVR1,BCL6,BIRC3,BRCA1,C1QBP,CCND2,CDK4,CDKN1A,FAS,HTRA2,IFI16,LTB,LY96,MIF,MYC,NFKBIA,NMI,PHB,PSMA6,PSMB5,RB1,REL,RXRA,TGFBR2,TNFAIP3,TNFRSF13C,TNFRSF1B,TXN
GO.0006915	apoptotic process	25	9.72e-11	ENSP00000164227,ENSP00000216797,ENSP00000225698,ENSP00000227163,ENSP00000237289,ENSP00000258080,ENSP00000261464,ENSP00000261479,ENSP00000263464,ENSP00000267163,ENSP00000278616,ENSP00000284818,ENSP00000290573,ENSP00000305355,ENSP00000305422,ENSP00000317992,ENSP00000355325,ENSP00000356022,ENSP00000357113,ENSP00000358335,ENSP00000360266,ENSP00000365435,ENSP00000367207,ENSP00000405573,ENSP00000418960	ATM,BCL3,BIRC3,BRCA1,C1QBP,CEBPB,GPI,HK2,HTRA2,IFI16,JUN,LY96,MAP3K7,MYC,NFKBIA,NOC2L,PRKCB,PSMA6,PSMB5,RB1,SOD2,SPI1,TNFAIP3,TNFRSF1B,TRAF5
GO.0012501	programmed cell death	25	1.08e-10	ENSP00000164227,ENSP00000216797,ENSP00000225698,ENSP00000227163,ENSP00000237289,ENSP00000258080,ENSP00000261464,ENSP00000261479,ENSP00000263464,ENSP00000267163,ENSP00000278616,ENSP00000284818,ENSP00000290573,ENSP00000305355,ENSP00000305422,ENSP00000317992,ENSP00000347979,ENSP00000355325,ENSP00000356022,ENSP00000357113,ENSP00000358335,ENSP00000360266,ENSP00000367207,ENSP00000405573,ENSP00000418960	ATM,BCL3,BIRC3,BRCA1,C1QBP,CEBPB,FAS,GPI,HK2,HTRA2,IFI16,JUN,LY96,MAP3K7,MYC,NFKBIA,NOC2L,PRKCB,PSMA6,PSMB5,RB1,SOD2,SPI1,TNFAIP3,TRAF5
GO.0010604	positive regulation of macromolecule metabolic process	36	3.29e-10	ENSP00000215754,ENSP00000216797,ENSP00000225698,ENSP00000227163,ENSP00000232014,ENSP00000237289,ENSP00000243346,ENSP00000244741,ENSP00000257904,ENSP00000258080,ENSP00000261254,ENSP00000261464,ENSP00000261479,ENSP00000262643,ENSP00000263464,ENSP00000263640,ENSP00000267163,ENSP00000284818,ENSP00000291232,ENSP00000300408,ENSP00000305355,ENSP00000309572,ENSP00000347979,ENSP00000351905,ENSP00000355325…	ACVR1,BCL6,BIRC3,BRCA1,C1QBP,CCND2,CCNE1,CDK4,CDKN1A,FAS,HDAC1,HTRA2,IFI16,JUN,LTB,LY96,MIF,MYC,NFKBIA,NMI,PHB,PPP3CA,PRKCB,PSMA6,PSMB5,RB1,RUNX2,SPI1,TERT,TGFBR2,TNFAIP3,TNFRSF13C,TNFRSF1B,TRAF5,TRERF1,TXN
GO.0031325	positive regulation of cellular metabolic process	37	3.76e-10	ENSP00000215754,ENSP00000216797,ENSP00000225698,ENSP00000227163,ENSP00000232014,ENSP00000237289,ENSP00000243346,ENSP00000244741,ENSP00000253792,ENSP00000257904,ENSP00000258080,ENSP00000261254,ENSP00000261464,ENSP00000261479,ENSP00000262643,ENSP00000263464,ENSP00000263640,ENSP00000267163,ENSP00000284818,ENSP00000291232,ENSP00000300408,ENSP00000305355,ENSP00000309572,ENSP00000347979,ENSP00000351905…	ACLY,ACVR1,BCL6,BIRC3,BRCA1,C1QBP,CCND2,CCNE1,CDK4,CDKN1A,FAS,HDAC1,HTRA2,IFI16,JUN,LTB,LY96,MIF,MYC,NFKBIA,NMI,PHB,PPP3CA,PRKCB,PSMA6,PSMB5,RB1,RUNX2,SPI1,TERT,TGFBR2,TNFAIP3,TNFRSF13C,TNFRSF1B,TRAF5,TRERF1,TXN
GO.0032270	positive regulation of cellular protein metabolic process	26	4.84e-10	ENSP00000164227,ENSP00000215754,ENSP00000216797,ENSP00000225698,ENSP00000232014,ENSP00000237289,ENSP00000243346,ENSP00000244741,ENSP00000257904,ENSP00000258080,ENSP00000261254,ENSP00000261479,ENSP00000263464,ENSP00000263640,ENSP00000267163,ENSP00000284818,ENSP00000300408,ENSP00000347979,ENSP00000351905,ENSP00000355325,ENSP00000357113,ENSP00000363641,ENSP00000365435,ENSP00000367207,ENSP00000418960…	ACVR1,BCL3,BCL6,BIRC3,BRCA1,C1QBP,CCND2,CDK4,CDKN1A,FAS,HTRA2,IFI16,LY96,MIF,MYC,NFKBIA,NMI,PHB,PSMA6,PSMB5,RB1,RXRA,TGFBR2,TNFAIP3,TNFRSF1B,TXN
GO.0031324	negative regulation of cellular metabolic process	33	5.25e-10	ENSP00000215754,ENSP00000216797,ENSP00000225698,ENSP00000234590,ENSP00000237289,ENSP00000243346,ENSP00000244741,ENSP00000246957,ENSP00000261479,ENSP00000262662,ENSP00000263464,ENSP00000267163,ENSP00000278616,ENSP00000290573,ENSP00000295025,ENSP00000300408,ENSP00000302886,ENSP00000305422,ENSP00000309572,ENSP00000317992,ENSP00000319169,ENSP00000339566,ENSP00000347979,ENSP00000355325,ENSP00000357113…	ATM,BIRC3,BRCA1,C1QBP,CDKN1A,CDKN2C,CEBPB,ENO1,FAS,GPI,HDAC1,HIST1H1C,HK2,IFI16,JUN,MIF,MYC,NFKBIA,NMI,NOC2L,PA2G4,PHB,PRMT5,PSMA6,PSMB5,RB1,REL,RUNX2,RXRA,TERT,TNFAIP3,TRAP1,TXN
GO.0048585	negative regulation of response to stimulus	26	5.51e-10	ENSP00000215754,ENSP00000216797,ENSP00000225698,ENSP00000232014,ENSP00000237289,ENSP00000243346,ENSP00000246957,ENSP00000258080,ENSP00000261479,ENSP00000263640,ENSP00000267163,ENSP00000300408,ENSP00000305355,ENSP00000309572,ENSP00000317992,ENSP00000351905,ENSP00000355325,ENSP00000356022,ENSP00000357113,ENSP00000358335,ENSP00000360493,ENSP00000362649,ENSP00000363641,ENSP00000365435,ENSP00000367207…	ACVR1,BCL6,BRCA1,C1QBP,HDAC1,HTRA2,IFI16,MAP3K7,MIF,MYC,NFKBIA,NMI,NOC2L,PHB,PRKCB,PSMA6,PSMB5,RB1,RUNX2,SOD2,TERT,TGFBR2,TNFAIP3,TNFRSF1B,TRAP1,TXN
GO.0006165	nucleoside diphosphate phosphorylation	9	1.48e-09	ENSP00000013034,ENSP00000226253,ENSP00000229270,ENSP00000234590,ENSP00000290573,ENSP00000362413,ENSP00000384774,ENSP00000405573,ENSP00000445175	ALDOC,ENO1,GPI,HK1,HK2,LDHA,NME1,PGK1,TPI1
GO.0006090	pyruvate metabolic process	9	2.24e-09	ENSP00000226253,ENSP00000229270,ENSP00000234590,ENSP00000280704,ENSP00000290573,ENSP00000362413,ENSP00000384774,ENSP00000405573,ENSP00000445175	ALDOC,ENO1,GPI,HK1,HK2,LDHA,LDHC,PGK1,TPI1
GO.0006096	glycolytic process	8	2.24e-09	ENSP00000226253,ENSP00000229270,ENSP00000234590,ENSP00000290573,ENSP00000362413,ENSP00000384774,ENSP00000405573,ENSP00000445175	ALDOC,ENO1,GPI,HK1,HK2,LDHA,PGK1,TPI1
GO.0006357	regulation of transcription from RNA polymerase II promoter	28	2.24e-09	ENSP00000164227,ENSP00000216797,ENSP00000225698,ENSP00000227163,ENSP00000232014,ENSP00000234590,ENSP00000257915,ENSP00000262133,ENSP00000262643,ENSP00000263640,ENSP00000267163,ENSP00000295025,ENSP00000300408,ENSP00000305355,ENSP00000309572,ENSP00000317992,ENSP00000339566,ENSP00000356022,ENSP00000357113,ENSP00000360266,ENSP00000360493,ENSP00000362013,ENSP00000362649,ENSP00000363641,ENSP00000367207…	ACVR1,BCL3,BCL6,BRCA1,C1QBP,CCNE1,ENO1,HDAC1,HIST1H1C,IFI16,JUN,MYC,NFKBIA,NOC2L,PHB,PPP3CA,PRKCB,RB1,RBL2,REL,RUNX2,RXRA,SOD2,SPI1,TERT,TFCP2,TRERF1,TXN
GO.0051726	regulation of cell cycle	22	2.24e-09	ENSP00000215754,ENSP00000237289,ENSP00000244741,ENSP00000257904,ENSP00000258080,ENSP00000261254,ENSP00000261479,ENSP00000262133,ENSP00000262643,ENSP00000262662,ENSP00000267163,ENSP00000278616,ENSP00000302886,ENSP00000303706,ENSP00000319169,ENSP00000329102,ENSP00000346725,ENSP00000355325,ENSP00000360266,ENSP00000362649,ENSP00000367207,ENSP00000418960	ATM,BRCA1,CCND2,CCNE1,CDC25A,CDK4,CDKN1A,CDKN2C,HDAC1,HTRA2,JUN,LIN9,MIF,MYC,PA2G4,PES1,PRMT5,PSMA6,PSMB5,RB1,RBL2,TNFAIP3
GO.0061621	canonical glycolysis	7	5.53e-09	ENSP00000226253,ENSP00000229270,ENSP00000234590,ENSP00000290573,ENSP00000362413,ENSP00000384774,ENSP00000405573	ALDOC,ENO1,GPI,HK1,HK2,PGK1,TPI1
GO.0010468	regulation of gene expression	41	8.11e-09	ENSP00000215754,ENSP00000216797,ENSP00000225698,ENSP00000227163,ENSP00000232014,ENSP00000234590,ENSP00000237289,ENSP00000244741,ENSP00000246957,ENSP00000257904,ENSP00000257915,ENSP00000261464,ENSP00000261479,ENSP00000262133,ENSP00000262643,ENSP00000263464,ENSP00000263640,ENSP00000267163,ENSP00000278616,ENSP00000295025,ENSP00000300408,ENSP00000302886,ENSP00000305355,ENSP00000309572,ENSP00000317992…	ACVR1,ATM,BCL6,BIRC3,BRCA1,C1QBP,CCNE1,CDK4,CDKN1A,ENO1,HDAC1,HIST1H1C,IFI16,JUN,MAP3K7,MIF,MYC,NFKBIA,NOC2L,PA2G4,PHB,PPP3CA,PRKCB,PRMT5,PSMA6,RB1,RBL2,REL,RUNX2,RXRA,SOD2,SPI1,TERT,TFCP2,TGFBR2,TNFAIP3,TNFRSF1B,TRAF5,TRAP1,TRERF1,TXN
GO.0010605	negative regulation of macromolecule metabolic process	31	8.11e-09	ENSP00000215754,ENSP00000216797,ENSP00000225698,ENSP00000234590,ENSP00000237289,ENSP00000243346,ENSP00000244741,ENSP00000261479,ENSP00000262662,ENSP00000263464,ENSP00000267163,ENSP00000278616,ENSP00000295025,ENSP00000300408,ENSP00000302886,ENSP00000305422,ENSP00000309572,ENSP00000317992,ENSP00000319169,ENSP00000339566,ENSP00000347979,ENSP00000355325,ENSP00000357113,ENSP00000360266,ENSP00000360493…	ATM,BIRC3,BRCA1,C1QBP,CDKN1A,CDKN2C,CEBPB,ENO1,FAS,GPI,HDAC1,HIST1H1C,IFI16,JUN,MIF,MYC,NFKBIA,NMI,NOC2L,PA2G4,PHB,PRMT5,PSMA6,PSMB5,RB1,REL,RUNX2,RXRA,TERT,TNFAIP3,TXN
GO.0023057	negative regulation of signaling	23	9.43e-09	ENSP00000215754,ENSP00000216797,ENSP00000225698,ENSP00000232014,ENSP00000237289,ENSP00000246957,ENSP00000258080,ENSP00000261479,ENSP00000263640,ENSP00000267163,ENSP00000300408,ENSP00000305355,ENSP00000309572,ENSP00000317992,ENSP00000351905,ENSP00000355325,ENSP00000356022,ENSP00000358335,ENSP00000360493,ENSP00000362649,ENSP00000367207,ENSP00000378323,ENSP00000418960	ACVR1,BCL6,BRCA1,C1QBP,HDAC1,HTRA2,MAP3K7,MIF,MYC,NFKBIA,NOC2L,PHB,PPP3CA,PRKCB,PSMA6,PSMB5,RB1,RUNX2,SOD2,TERT,TGFBR2,TNFAIP3,TRAP1
GO.0009968	negative regulation of signal transduction	22	9.58e-09	ENSP00000215754,ENSP00000216797,ENSP00000225698,ENSP00000232014,ENSP00000237289,ENSP00000246957,ENSP00000258080,ENSP00000261479,ENSP00000263640,ENSP00000267163,ENSP00000300408,ENSP00000305355,ENSP00000309572,ENSP00000317992,ENSP00000351905,ENSP00000355325,ENSP00000356022,ENSP00000358335,ENSP00000360493,ENSP00000362649,ENSP00000367207,ENSP00000418960	ACVR1,BCL6,BRCA1,C1QBP,HDAC1,HTRA2,MAP3K7,MIF,MYC,NFKBIA,NOC2L,PHB,PRKCB,PSMA6,PSMB5,RB1,RUNX2,SOD2,TERT,TGFBR2,TNFAIP3,TRAP1
GO.0010648	negative regulation of cell communication	23	1.03e-08	ENSP00000215754,ENSP00000216797,ENSP00000225698,ENSP00000232014,ENSP00000237289,ENSP00000246957,ENSP00000258080,ENSP00000261479,ENSP00000263640,ENSP00000267163,ENSP00000300408,ENSP00000305355,ENSP00000309572,ENSP00000317992,ENSP00000351905,ENSP00000355325,ENSP00000356022,ENSP00000358335,ENSP00000360493,ENSP00000362649,ENSP00000367207,ENSP00000378323,ENSP00000418960	ACVR1,BCL6,BRCA1,C1QBP,HDAC1,HTRA2,MAP3K7,MIF,MYC,NFKBIA,NOC2L,PHB,PPP3CA,PRKCB,PSMA6,PSMB5,RB1,RUNX2,SOD2,TERT,TGFBR2,TNFAIP3,TRAP1
GO.0010629	negative regulation of gene expression	25	1.1e-08	ENSP00000164227,ENSP00000215754,ENSP00000216797,ENSP00000225698,ENSP00000232014,ENSP00000234590,ENSP00000237289,ENSP00000244741,ENSP00000263464,ENSP00000267163,ENSP00000295025,ENSP00000300408,ENSP00000302886,ENSP00000305422,ENSP00000309572,ENSP00000317992,ENSP00000339566,ENSP00000357113,ENSP00000360266,ENSP00000360493,ENSP00000362649,ENSP00000363641,ENSP00000367207,ENSP00000418960,ENSP00000419692	BCL3,BCL6,BIRC3,BRCA1,C1QBP,CDKN1A,CEBPB,ENO1,HDAC1,HIST1H1C,IFI16,JUN,MIF,MYC,NFKBIA,NOC2L,PA2G4,PHB,RB1,REL,RUNX2,RXRA,TERT,TNFAIP3,TXN
GO.0051253	negative regulation of RNA metabolic process	23	1.34e-08	ENSP00000164227,ENSP00000216797,ENSP00000225698,ENSP00000232014,ENSP00000234590,ENSP00000237289,ENSP00000267163,ENSP00000295025,ENSP00000300408,ENSP00000302886,ENSP00000305422,ENSP00000309572,ENSP00000317992,ENSP00000319169,ENSP00000339566,ENSP00000357113,ENSP00000360266,ENSP00000360493,ENSP00000362649,ENSP00000363641,ENSP00000367207,ENSP00000418960,ENSP00000419692	BCL3,BCL6,BRCA1,C1QBP,CEBPB,ENO1,HDAC1,HIST1H1C,IFI16,JUN,MYC,NFKBIA,NOC2L,PA2G4,PHB,PRMT5,RB1,REL,RUNX2,RXRA,TERT,TNFAIP3,TXN
GO.0009893	positive regulation of metabolic process	38	1.46e-08	ENSP00000215754,ENSP00000216797,ENSP00000225698,ENSP00000227163,ENSP00000232014,ENSP00000237289,ENSP00000243346,ENSP00000244741,ENSP00000253792,ENSP00000257904,ENSP00000258080,ENSP00000261254,ENSP00000261464,ENSP00000261479,ENSP00000262643,ENSP00000263464,ENSP00000263640,ENSP00000267163,ENSP00000284818,ENSP00000291232,ENSP00000300408,ENSP00000305355,ENSP00000309572,ENSP00000347979,ENSP00000351905…	ACLY,ACVR1,BCL6,BIRC3,BRCA1,C1QBP,CCND2,CCNE1,CDK4,CDKN1A,FAS,HDAC1,HTRA2,IFI16,ITK,JUN,LTB,LY96,MIF,MYC,NFKBIA,NMI,PHB,PPP3CA,PRKCB,PSMA6,PSMB5,RB1,RUNX2,SPI1,TERT,TGFBR2,TNFAIP3,TNFRSF13C,TNFRSF1B,TRAF5,TRERF1,TXN
GO.0060255	regulation of macromolecule metabolic process	47	1.59e-08	ENSP00000215754,ENSP00000216797,ENSP00000225698,ENSP00000227163,ENSP00000234590,ENSP00000237289,ENSP00000244741,ENSP00000246957,ENSP00000257904,ENSP00000257915,ENSP00000258080,ENSP00000261254,ENSP00000261464,ENSP00000261479,ENSP00000262133,ENSP00000262662,ENSP00000263464,ENSP00000263640,ENSP00000267163,ENSP00000278616,ENSP00000284818,ENSP00000291232,ENSP00000295025,ENSP00000300408,ENSP00000302886…	ACVR1,ATM,BIRC3,BRCA1,C1QBP,CCND2,CDC25A,CDK4,CDKN1A,CDKN2C,ENO1,FAS,GPI,HDAC1,HIST1H1C,HTRA2,IFI16,JUN,LONP1,LTB,LY96,MIF,MYC,NFKBIA,NOC2L,PA2G4,PHB,PPP3CA,PRKCB,PSMA6,PSMB5,RB1,RBL2,REL,RUNX2,RXRA,SOD2,SPI1,TERT,TFCP2,TGFBR2,TNFAIP3,TNFRSF13C,TNFRSF1B,TRAF5,TRAP1,TRERF1
GO.0019674	NAD metabolic process	8	1.85e-08	ENSP00000226253,ENSP00000229270,ENSP00000234590,ENSP00000290573,ENSP00000362413,ENSP00000384774,ENSP00000405573,ENSP00000445175	ALDOC,ENO1,GPI,HK1,HK2,LDHA,PGK1,TPI1
GO.1903507	negative regulation of nucleic acid-templated transcription	22	3.26e-08	ENSP00000164227,ENSP00000216797,ENSP00000225698,ENSP00000232014,ENSP00000234590,ENSP00000237289,ENSP00000267163,ENSP00000295025,ENSP00000300408,ENSP00000302886,ENSP00000305422,ENSP00000317992,ENSP00000319169,ENSP00000339566,ENSP00000357113,ENSP00000360266,ENSP00000360493,ENSP00000362649,ENSP00000363641,ENSP00000367207,ENSP00000418960,ENSP00000419692	BCL3,BCL6,BRCA1,C1QBP,CEBPB,ENO1,HDAC1,HIST1H1C,IFI16,JUN,MYC,NFKBIA,NOC2L,PA2G4,PHB,PRMT5,RB1,REL,RUNX2,RXRA,TNFAIP3,TXN
GO.0006952	defense response	24	4.02e-08	ENSP00000164227,ENSP00000215754,ENSP00000216797,ENSP00000217426,ENSP00000225698,ENSP00000232014,ENSP00000237289,ENSP00000243346,ENSP00000244741,ENSP00000261479,ENSP00000263464,ENSP00000263640,ENSP00000284818,ENSP00000295025,ENSP00000305422,ENSP00000355325,ENSP00000357113,ENSP00000358335,ENSP00000360266,ENSP00000363641,ENSP00000365435,ENSP00000378323,ENSP00000398655,ENSP00000419692	ACVR1,AHCY,BCL3,BCL6,BIRC3,C1QBP,CDKN1A,CEBPB,IFI16,ITK,JUN,LY96,MAP3K7,MIF,NFKBIA,NMI,PPP3CA,PSMA6,PSMB5,REL,RXRA,TNFAIP3,TNFRSF1B,TXN
GO.0035556	intracellular signal transduction	27	4.9e-08	ENSP00000164227,ENSP00000215754,ENSP00000216797,ENSP00000225698,ENSP00000232014,ENSP00000237289,ENSP00000243346,ENSP00000244741,ENSP00000258080,ENSP00000261479,ENSP00000263464,ENSP00000263640,ENSP00000267163,ENSP00000278616,ENSP00000284818,ENSP00000295025,ENSP00000305355,ENSP00000305422,ENSP00000351905,ENSP00000355325,ENSP00000357113,ENSP00000360266,ENSP00000365435,ENSP00000367207,ENSP00000378323…	ACVR1,ATM,BCL3,BCL6,BIRC3,BRCA1,C1QBP,CDKN1A,CEBPB,HTRA2,IFI16,ITK,JUN,LY96,MIF,MYC,NFKBIA,NMI,PPP3CA,PRKCB,PSMA6,PSMB5,RB1,REL,TGFBR2,TNFAIP3,TNFRSF1B
GO.0006955	immune response	23	6.43e-08	ENSP00000164227,ENSP00000215754,ENSP00000216797,ENSP00000217426,ENSP00000225698,ENSP00000237289,ENSP00000244741,ENSP00000261479,ENSP00000263464,ENSP00000284818,ENSP00000295025,ENSP00000305422,ENSP00000347979,ENSP00000355325,ENSP00000357113,ENSP00000358335,ENSP00000360266,ENSP00000363641,ENSP00000365435,ENSP00000378323,ENSP00000398655,ENSP00000405573,ENSP00000410481	AHCY,BCL3,BIRC3,C1QBP,CDKN1A,CEBPB,FAS,GPI,IFI16,ITK,JUN,LTB,LY96,MAP3K7,MIF,NFKBIA,PPP3CA,PSMA6,PSMB5,REL,TNFAIP3,TNFRSF1B,TXN
GO.0031399	regulation of protein modification process	25	7.3e-08	ENSP00000215754,ENSP00000227163,ENSP00000232014,ENSP00000237289,ENSP00000243346,ENSP00000244741,ENSP00000257904,ENSP00000261254,ENSP00000261479,ENSP00000262643,ENSP00000262662,ENSP00000263464,ENSP00000263640,ENSP00000267163,ENSP00000278616,ENSP00000300408,ENSP00000303706,ENSP00000317992,ENSP00000319169,ENSP00000351905,ENSP00000355325,ENSP00000360266,ENSP00000363641,ENSP00000367207,ENSP00000418960	ACVR1,ATM,BCL6,BIRC3,BRCA1,CCND2,CCNE1,CDC25A,CDK4,CDKN1A,CDKN2C,JUN,MIF,MYC,NMI,NOC2L,PHB,PRMT5,PSMA6,PSMB5,RB1,SPI1,TGFBR2,TNFAIP3,TXN
GO.0010556	regulation of macromolecule biosynthetic process	38	8.92e-08	ENSP00000216797,ENSP00000225698,ENSP00000227163,ENSP00000232014,ENSP00000234590,ENSP00000237289,ENSP00000244741,ENSP00000246957,ENSP00000257904,ENSP00000257915,ENSP00000261464,ENSP00000261479,ENSP00000262133,ENSP00000262643,ENSP00000263640,ENSP00000267163,ENSP00000291232,ENSP00000300408,ENSP00000302886,ENSP00000305355,ENSP00000309572,ENSP00000317992,ENSP00000319169,ENSP00000339566,ENSP00000353826…	ACVR1,BCL6,BRCA1,C1QBP,CCNE1,CDK4,CDKN1A,ENO1,HDAC1,HIST1H1C,IFI16,JUN,LONP1,LTB,MAP3K7,MYC,NFKBIA,NOC2L,PA2G4,PHB,PPP3CA,PRKCB,PRMT5,PSMA6,RB1,RBL2,RUNX2,RXRA,SOD2,SPI1,TERT,TFCP2,TNFAIP3,TNFRSF13C,TRAF5,TRAP1,TRERF1,TXN
GO.0065009	regulation of molecular function	32	1.04e-07	ENSP00000013034,ENSP00000164227,ENSP00000215754,ENSP00000216797,ENSP00000232014,ENSP00000237289,ENSP00000244741,ENSP00000257904,ENSP00000258080,ENSP00000261254,ENSP00000261464,ENSP00000261479,ENSP00000262133,ENSP00000262643,ENSP00000262662,ENSP00000263464,ENSP00000267163,ENSP00000278616,ENSP00000284818,ENSP00000303706,ENSP00000305355,ENSP00000309572,ENSP00000347979,ENSP00000351905,ENSP00000355325…	ATM,BCL3,BCL6,BIRC3,CCND2,CCNE1,CDC25A,CDK4,CDKN1A,CDKN2C,FAS,GPI,HTRA2,IFI16,ITK,JUN,LY96,MIF,MYC,NFKBIA,NME1,PPP3CA,PRKCB,PSMA6,PSMB5,RB1,RBL2,TERT,TGFBR2,TNFAIP3,TRAF5,TXN
GO.0034641	cellular nitrogen compound metabolic process	45	1.18e-07	ENSP00000013034,ENSP00000164227,ENSP00000221801,ENSP00000225698,ENSP00000226253,ENSP00000227163,ENSP00000229270,ENSP00000232014,ENSP00000234590,ENSP00000243346,ENSP00000253792,ENSP00000257915,ENSP00000258080,ENSP00000261479,ENSP00000262133,ENSP00000262643,ENSP00000267163,ENSP00000274606,ENSP00000280704,ENSP00000290573,ENSP00000295025,ENSP00000300408,ENSP00000302886,ENSP00000303706,ENSP00000305355…	ACLY,ALDOC,BCL3,BCL6,C1QBP,CCNE1,CDC25A,ENO1,FBL,GPI,HDAC1,HK1,HK2,HTRA2,IFI16,JUN,LDHC,LIN9,LONP1,MAP3K7,MPI,MYC,NHP2,NME1,NMI,NOC2L,PA2G4,PES1,PGK1,PHB,PRKCB,PRMT5,PSMA6,PSMB5,RB1,RBL2,REL,RXRA,SHMT2,SPI1,TERT,TFCP2,TPI1,TRERF1,TXN
GO.0045892	negative regulation of transcription, DNA-templated	21	1.51e-07	ENSP00000164227,ENSP00000216797,ENSP00000225698,ENSP00000232014,ENSP00000234590,ENSP00000237289,ENSP00000267163,ENSP00000295025,ENSP00000300408,ENSP00000302886,ENSP00000305422,ENSP00000317992,ENSP00000339566,ENSP00000357113,ENSP00000360266,ENSP00000360493,ENSP00000362649,ENSP00000363641,ENSP00000367207,ENSP00000418960,ENSP00000419692	BCL3,BCL6,BRCA1,C1QBP,CEBPB,ENO1,HDAC1,HIST1H1C,IFI16,JUN,MYC,NFKBIA,NOC2L,PA2G4,PHB,RB1,REL,RUNX2,RXRA,TNFAIP3,TXN
GO.2000112	regulation of cellular macromolecule biosynthetic process	37	2.06e-07	ENSP00000216797,ENSP00000225698,ENSP00000227163,ENSP00000232014,ENSP00000234590,ENSP00000237289,ENSP00000244741,ENSP00000246957,ENSP00000257904,ENSP00000257915,ENSP00000261464,ENSP00000261479,ENSP00000262133,ENSP00000262643,ENSP00000263640,ENSP00000267163,ENSP00000295025,ENSP00000300408,ENSP00000302886,ENSP00000305355,ENSP00000309572,ENSP00000317992,ENSP00000319169,ENSP00000339566,ENSP00000353826…	ACVR1,BCL6,BRCA1,C1QBP,CCNE1,CDK4,CDKN1A,ENO1,HDAC1,HIST1H1C,IFI16,JUN,LONP1,MAP3K7,MYC,NFKBIA,NOC2L,PA2G4,PHB,PPP3CA,PRKCB,PRMT5,PSMA6,RB1,RBL2,REL,RUNX2,RXRA,SOD2,SPI1,TERT,TFCP2,TNFAIP3,TRAF5,TRAP1,TRERF1,TXN
GO.0080134	regulation of response to stress	23	2.35e-07	ENSP00000001008,ENSP00000215754,ENSP00000225698,ENSP00000237289,ENSP00000243346,ENSP00000246957,ENSP00000258080,ENSP00000261479,ENSP00000263464,ENSP00000278616,ENSP00000284818,ENSP00000300408,ENSP00000309572,ENSP00000351905,ENSP00000355325,ENSP00000356022,ENSP00000357113,ENSP00000358335,ENSP00000360266,ENSP00000363641,ENSP00000365435,ENSP00000367207,ENSP00000418960	ATM,BIRC3,BRCA1,C1QBP,FKBP4,HTRA2,IFI16,JUN,LY96,MAP3K7,MIF,MYC,NMI,PHB,PSMA6,PSMB5,SOD2,TERT,TGFBR2,TNFAIP3,TNFRSF1B,TRAP1,TXN
GO.0002684	positive regulation of immune system process	18	2.37e-07	ENSP00000215754,ENSP00000225698,ENSP00000232014,ENSP00000237289,ENSP00000244741,ENSP00000261479,ENSP00000263464,ENSP00000267163,ENSP00000284818,ENSP00000291232,ENSP00000300408,ENSP00000305355,ENSP00000351905,ENSP00000355325,ENSP00000357113,ENSP00000358335,ENSP00000378323,ENSP00000398655	BCL6,BIRC3,C1QBP,CDKN1A,IFI16,ITK,LY96,MAP3K7,MIF,PHB,PPP3CA,PRKCB,PSMA6,PSMB5,RB1,TGFBR2,TNFAIP3,TNFRSF13C
GO.0006725	cellular aromatic compound metabolic process	42	2.37e-07	ENSP00000013034,ENSP00000164227,ENSP00000221801,ENSP00000225698,ENSP00000226253,ENSP00000227163,ENSP00000229270,ENSP00000232014,ENSP00000234590,ENSP00000243346,ENSP00000253792,ENSP00000257915,ENSP00000262133,ENSP00000262643,ENSP00000267163,ENSP00000274606,ENSP00000280704,ENSP00000290573,ENSP00000295025,ENSP00000300408,ENSP00000302886,ENSP00000303706,ENSP00000305355,ENSP00000309572,ENSP00000317992…	ACLY,ALDOC,BCL3,BCL6,C1QBP,CCNE1,CDC25A,ENO1,FBL,GPI,HDAC1,HK1,HK2,IFI16,JUN,LDHC,LIN9,LONP1,MAP3K7,MPI,MYC,NHP2,NME1,NMI,NOC2L,PA2G4,PES1,PGK1,PHB,PRKCB,PRMT5,RB1,RBL2,REL,RXRA,SHMT2,SPI1,TERT,TFCP2,TPI1,TRERF1,TXN
GO.0009890	negative regulation of biosynthetic process	23	2.37e-07	ENSP00000216797,ENSP00000225698,ENSP00000232014,ENSP00000234590,ENSP00000237289,ENSP00000243346,ENSP00000246957,ENSP00000267163,ENSP00000295025,ENSP00000300408,ENSP00000302886,ENSP00000305422,ENSP00000317992,ENSP00000319169,ENSP00000339566,ENSP00000357113,ENSP00000360266,ENSP00000360493,ENSP00000362649,ENSP00000363641,ENSP00000367207,ENSP00000418960,ENSP00000419692	BCL6,BRCA1,C1QBP,CEBPB,ENO1,HDAC1,HIST1H1C,IFI16,JUN,MYC,NFKBIA,NMI,NOC2L,PA2G4,PHB,PRMT5,RB1,REL,RUNX2,RXRA,TNFAIP3,TRAP1,TXN
GO.0031323	regulation of cellular metabolic process	46	2.37e-07	ENSP00000215754,ENSP00000216797,ENSP00000225698,ENSP00000227163,ENSP00000234590,ENSP00000237289,ENSP00000244741,ENSP00000246957,ENSP00000253792,ENSP00000257915,ENSP00000258080,ENSP00000261254,ENSP00000261464,ENSP00000261479,ENSP00000262662,ENSP00000263464,ENSP00000263640,ENSP00000267163,ENSP00000278616,ENSP00000284818,ENSP00000290573,ENSP00000291232,ENSP00000300408,ENSP00000302886,ENSP00000303706…	ACLY,ACVR1,ATM,BIRC3,BRCA1,C1QBP,CCND2,CDC25A,CDKN1A,CDKN2C,ENO1,FAS,GPI,HDAC1,HIST1H1C,HK2,HTRA2,IFI16,JUN,LONP1,LTB,LY96,MIF,MYC,NFKBIA,NOC2L,PA2G4,PHB,PPP3CA,PRKCB,PSMA6,PSMB5,RB1,RUNX2,RXRA,SOD2,SPI1,TERT,TFCP2,TGFBR2,TNFAIP3,TNFRSF13C,TNFRSF1B,TRAF5,TRAP1,TRERF1
GO.0046483	heterocycle metabolic process	42	2.37e-07	ENSP00000013034,ENSP00000164227,ENSP00000221801,ENSP00000225698,ENSP00000226253,ENSP00000227163,ENSP00000229270,ENSP00000232014,ENSP00000234590,ENSP00000243346,ENSP00000253792,ENSP00000257915,ENSP00000262133,ENSP00000262643,ENSP00000267163,ENSP00000274606,ENSP00000280704,ENSP00000290573,ENSP00000295025,ENSP00000300408,ENSP00000302886,ENSP00000303706,ENSP00000305355,ENSP00000309572,ENSP00000317992…	ACLY,ALDOC,BCL3,BCL6,C1QBP,CCNE1,CDC25A,ENO1,FBL,GPI,HDAC1,HK1,HK2,IFI16,JUN,LDHC,LIN9,LONP1,MAP3K7,MPI,MYC,NHP2,NME1,NMI,NOC2L,PA2G4,PES1,PGK1,PHB,PRKCB,PRMT5,RB1,RBL2,REL,RXRA,SHMT2,SPI1,TERT,TFCP2,TPI1,TRERF1,TXN
GO.0006139	nucleobase-containing compound metabolic process	41	2.64e-07	ENSP00000013034,ENSP00000164227,ENSP00000221801,ENSP00000225698,ENSP00000226253,ENSP00000227163,ENSP00000229270,ENSP00000232014,ENSP00000234590,ENSP00000243346,ENSP00000253792,ENSP00000257915,ENSP00000262133,ENSP00000262643,ENSP00000267163,ENSP00000274606,ENSP00000280704,ENSP00000290573,ENSP00000295025,ENSP00000300408,ENSP00000302886,ENSP00000303706,ENSP00000305355,ENSP00000309572,ENSP00000317992…	ACLY,ALDOC,BCL3,BCL6,C1QBP,CCNE1,CDC25A,ENO1,FBL,GPI,HDAC1,HK1,HK2,IFI16,JUN,LDHC,LIN9,LONP1,MAP3K7,MPI,MYC,NHP2,NME1,NMI,NOC2L,PA2G4,PES1,PGK1,PHB,PRKCB,PRMT5,RB1,RBL2,REL,RXRA,SPI1,TERT,TFCP2,TPI1,TRERF1,TXN
GO.1901360	organic cyclic compound metabolic process	43	2.64e-07	ENSP00000013034,ENSP00000164227,ENSP00000221801,ENSP00000225698,ENSP00000226253,ENSP00000227163,ENSP00000229270,ENSP00000232014,ENSP00000234590,ENSP00000243346,ENSP00000253792,ENSP00000257915,ENSP00000258080,ENSP00000262133,ENSP00000262643,ENSP00000267163,ENSP00000274606,ENSP00000280704,ENSP00000290573,ENSP00000295025,ENSP00000300408,ENSP00000302886,ENSP00000303706,ENSP00000305355,ENSP00000309572…	ACLY,ALDOC,BCL3,BCL6,C1QBP,CCNE1,CDC25A,ENO1,FBL,GPI,HDAC1,HK1,HK2,HTRA2,IFI16,JUN,LDHC,LIN9,LONP1,MAP3K7,MPI,MYC,NHP2,NME1,NMI,NOC2L,PA2G4,PES1,PGK1,PHB,PRKCB,PRMT5,RB1,RBL2,REL,RXRA,SHMT2,SPI1,TERT,TFCP2,TPI1,TRERF1,TXN
GO.0019222	regulation of metabolic process	49	2.82e-07	ENSP00000215754,ENSP00000216797,ENSP00000225698,ENSP00000227163,ENSP00000234590,ENSP00000237289,ENSP00000244741,ENSP00000246957,ENSP00000253792,ENSP00000257904,ENSP00000257915,ENSP00000258080,ENSP00000261254,ENSP00000261464,ENSP00000261479,ENSP00000262662,ENSP00000263464,ENSP00000263640,ENSP00000267163,ENSP00000278616,ENSP00000284818,ENSP00000290573,ENSP00000291232,ENSP00000295025,ENSP00000300408…	ACLY,ACVR1,ATM,BIRC3,BRCA1,C1QBP,CCND2,CDC25A,CDK4,CDKN1A,CDKN2C,ENO1,FAS,GPI,HDAC1,HIST1H1C,HK2,HTRA2,IFI16,ITK,JUN,LONP1,LTB,LY96,MIF,MYC,NFKBIA,NOC2L,PA2G4,PHB,PPP3CA,PRKCB,PSMA6,PSMB5,RB1,REL,RUNX2,RXRA,SOD2,SPI1,TERT,TFCP2,TGFBR2,TNFAIP3,TNFRSF13C,TNFRSF1B,TRAF5,TRAP1,TRERF1
GO.0031326	regulation of cellular biosynthetic process	38	2.82e-07	ENSP00000216797,ENSP00000225698,ENSP00000227163,ENSP00000232014,ENSP00000234590,ENSP00000237289,ENSP00000244741,ENSP00000246957,ENSP00000257904,ENSP00000257915,ENSP00000261464,ENSP00000261479,ENSP00000262133,ENSP00000262643,ENSP00000263640,ENSP00000267163,ENSP00000291232,ENSP00000300408,ENSP00000302886,ENSP00000305355,ENSP00000309572,ENSP00000317992,ENSP00000319169,ENSP00000339566,ENSP00000353826…	ACVR1,BCL6,BRCA1,C1QBP,CCNE1,CDK4,CDKN1A,ENO1,HDAC1,HIST1H1C,IFI16,JUN,LONP1,LTB,MAP3K7,MYC,NFKBIA,NOC2L,PA2G4,PHB,PPP3CA,PRKCB,PRMT5,PSMA6,RB1,RBL2,RUNX2,RXRA,SOD2,SPI1,TERT,TFCP2,TNFAIP3,TNFRSF13C,TRAF5,TRAP1,TRERF1,TXN
GO.0000082	G1/S transition of mitotic cell cycle	10	3.06e-07	ENSP00000244741,ENSP00000257904,ENSP00000261479,ENSP00000262643,ENSP00000262662,ENSP00000263640,ENSP00000267163,ENSP00000303706,ENSP00000355325,ENSP00000378323	ACVR1,CCNE1,CDC25A,CDK4,CDKN1A,CDKN2C,PPP3CA,PSMA6,PSMB5,RB1
GO.0045786	negative regulation of cell cycle	14	3.06e-07	ENSP00000215754,ENSP00000237289,ENSP00000244741,ENSP00000257904,ENSP00000258080,ENSP00000261479,ENSP00000262662,ENSP00000267163,ENSP00000278616,ENSP00000302886,ENSP00000355325,ENSP00000362649,ENSP00000367207,ENSP00000418960	ATM,BRCA1,CDK4,CDKN1A,CDKN2C,HDAC1,HTRA2,MIF,MYC,PA2G4,PSMA6,PSMB5,RB1,TNFAIP3
GO.0045934	negative regulation of nucleobase-containing compound metabolic process	22	3.06e-07	ENSP00000164227,ENSP00000216797,ENSP00000225698,ENSP00000234590,ENSP00000237289,ENSP00000267163,ENSP00000295025,ENSP00000300408,ENSP00000302886,ENSP00000305422,ENSP00000309572,ENSP00000317992,ENSP00000319169,ENSP00000339566,ENSP00000357113,ENSP00000360266,ENSP00000360493,ENSP00000362649,ENSP00000363641,ENSP00000367207,ENSP00000418960,ENSP00000419692	BCL3,BRCA1,C1QBP,CEBPB,ENO1,HDAC1,HIST1H1C,IFI16,JUN,MYC,NFKBIA,NOC2L,PA2G4,PHB,PRMT5,RB1,REL,RUNX2,RXRA,TERT,TNFAIP3,TXN
GO.0010558	negative regulation of macromolecule biosynthetic process	22	3.67e-07	ENSP00000216797,ENSP00000225698,ENSP00000232014,ENSP00000234590,ENSP00000237289,ENSP00000243346,ENSP00000267163,ENSP00000295025,ENSP00000300408,ENSP00000302886,ENSP00000305422,ENSP00000317992,ENSP00000319169,ENSP00000339566,ENSP00000357113,ENSP00000360266,ENSP00000360493,ENSP00000362649,ENSP00000363641,ENSP00000367207,ENSP00000418960,ENSP00000419692	BCL6,BRCA1,C1QBP,CEBPB,ENO1,HDAC1,HIST1H1C,IFI16,JUN,MYC,NFKBIA,NMI,NOC2L,PA2G4,PHB,PRMT5,RB1,REL,RUNX2,RXRA,TNFAIP3,TXN
GO.0042127	regulation of cell proliferation	23	3.76e-07	ENSP00000013034,ENSP00000215754,ENSP00000216797,ENSP00000237289,ENSP00000244741,ENSP00000257904,ENSP00000261464,ENSP00000262662,ENSP00000267163,ENSP00000278616,ENSP00000291232,ENSP00000300408,ENSP00000305422,ENSP00000309572,ENSP00000333667,ENSP00000351905,ENSP00000356022,ENSP00000360493,ENSP00000362649,ENSP00000367207,ENSP00000398655,ENSP00000418960,ENSP00000419692	ATM,BRCA1,CDK4,CDKN1A,CDKN2C,CEBPB,HDAC1,ITK,MIF,MYC,NFKBIA,NME1,PHB,RB1,RUNX2,RXRA,SHMT2,SOD2,TERT,TGFBR2,TNFAIP3,TNFRSF13C,TRAF5
GO.0009205	purine ribonucleoside triphosphate metabolic process	10	3.97e-07	ENSP00000013034,ENSP00000226253,ENSP00000229270,ENSP00000234590,ENSP00000280704,ENSP00000290573,ENSP00000362413,ENSP00000384774,ENSP00000405573,ENSP00000445175	ALDOC,ENO1,GPI,HK1,HK2,LDHA,LDHC,NME1,PGK1,TPI1
GO.0050778	positive regulation of immune response	15	3.97e-07	ENSP00000215754,ENSP00000225698,ENSP00000237289,ENSP00000261479,ENSP00000263464,ENSP00000284818,ENSP00000291232,ENSP00000300408,ENSP00000305355,ENSP00000355325,ENSP00000357113,ENSP00000358335,ENSP00000360266,ENSP00000378323,ENSP00000398655	BIRC3,C1QBP,IFI16,ITK,JUN,LY96,MAP3K7,MIF,PHB,PPP3CA,PRKCB,PSMA6,PSMB5,TNFAIP3,TNFRSF13C
GO.0051240	positive regulation of multicellular organismal process	22	4.06e-07	ENSP00000164227,ENSP00000215754,ENSP00000216797,ENSP00000225698,ENSP00000232014,ENSP00000237289,ENSP00000263640,ENSP00000267163,ENSP00000291232,ENSP00000295025,ENSP00000305355,ENSP00000309572,ENSP00000319169,ENSP00000351905,ENSP00000357113,ENSP00000358335,ENSP00000360266,ENSP00000360493,ENSP00000367207,ENSP00000378323,ENSP00000410481,ENSP00000418960	ACVR1,BCL3,BCL6,BRCA1,C1QBP,IFI16,JUN,LTB,MAP3K7,MIF,MYC,NFKBIA,PPP3CA,PRKCB,PRMT5,RB1,REL,RUNX2,TERT,TGFBR2,TNFAIP3,TNFRSF13C
GO.0002682	regulation of immune system process	22	4.45e-07	ENSP00000215754,ENSP00000225698,ENSP00000227163,ENSP00000237289,ENSP00000243346,ENSP00000261479,ENSP00000263464,ENSP00000267163,ENSP00000278616,ENSP00000284818,ENSP00000291232,ENSP00000300408,ENSP00000305355,ENSP00000305422,ENSP00000347979,ENSP00000351905,ENSP00000355325,ENSP00000357113,ENSP00000358335,ENSP00000367207,ENSP00000378323,ENSP00000398655	ATM,BIRC3,C1QBP,CEBPB,FAS,IFI16,ITK,LY96,MAP3K7,MIF,MYC,NMI,PHB,PPP3CA,PRKCB,PSMA6,PSMB5,RB1,SPI1,TGFBR2,TNFAIP3,TNFRSF13C
GO.0044238	primary metabolic process	57	4.45e-07	ENSP00000001008,ENSP00000013034,ENSP00000164227,ENSP00000215754,ENSP00000221801,ENSP00000225698,ENSP00000226253,ENSP00000229270,ENSP00000232014,ENSP00000234590,ENSP00000237289,ENSP00000243346,ENSP00000244741,ENSP00000246957,ENSP00000257904,ENSP00000257915,ENSP00000261464,ENSP00000261479,ENSP00000262133,ENSP00000263464,ENSP00000263640,ENSP00000267163,ENSP00000274606,ENSP00000278616,ENSP00000280704…	ACVR1,ALDOC,ATM,BCL3,BCL6,BIRC3,C1QBP,CDC25A,CDK4,CDKN1A,ENO1,FAS,FBL,FKBP11,FKBP4,GPI,HDAC1,HK1,HK2,IFI16,ISYNA1,ITK,JUN,LDHC,LIN9,LONP1,LY96,MAP3K7,MIF,MPI,MYC,NHP2,NME1,NMI,NOC2L,PA2G4,PES1,PGK1,PPP3CA,PRKCB,PRMT5,PSMA6,PSMB5,RB1,RBL2,REL,RXRA,SHMT2,TERT,TFCP2,TGFBR2,TNFAIP3,TPI1,TRAF5,TRAP1,TRERF1,TXN
GO.0030522	intracellular receptor signaling pathway	10	4.7e-07	ENSP00000001008,ENSP00000216797,ENSP00000237289,ENSP00000262643,ENSP00000267163,ENSP00000300408,ENSP00000358335,ENSP00000363641,ENSP00000418960,ENSP00000419692	BRCA1,CCNE1,FKBP4,MAP3K7,NFKBIA,PHB,RB1,RXRA,TNFAIP3,TXN
GO.0009628	response to abiotic stimulus	20	5.45e-07	ENSP00000001008,ENSP00000164227,ENSP00000216797,ENSP00000217426,ENSP00000244741,ENSP00000256996,ENSP00000257904,ENSP00000258080,ENSP00000278616,ENSP00000303706,ENSP00000309572,ENSP00000317992,ENSP00000347979,ENSP00000351905,ENSP00000353826,ENSP00000357113,ENSP00000363641,ENSP00000367207,ENSP00000418960,ENSP00000445175	AHCY,ATM,BCL3,BRCA1,CDC25A,CDK4,CDKN1A,DDB2,FAS,FKBP4,HTRA2,IFI16,LDHA,LONP1,MYC,NFKBIA,NOC2L,TERT,TGFBR2,TXN
GO.0031327	negative regulation of cellular biosynthetic process	22	7.25e-07	ENSP00000216797,ENSP00000225698,ENSP00000232014,ENSP00000234590,ENSP00000237289,ENSP00000243346,ENSP00000267163,ENSP00000295025,ENSP00000300408,ENSP00000302886,ENSP00000305422,ENSP00000317992,ENSP00000319169,ENSP00000339566,ENSP00000357113,ENSP00000360266,ENSP00000360493,ENSP00000362649,ENSP00000363641,ENSP00000367207,ENSP00000418960,ENSP00000419692	BCL6,BRCA1,C1QBP,CEBPB,ENO1,HDAC1,HIST1H1C,IFI16,JUN,MYC,NFKBIA,NMI,NOC2L,PA2G4,PHB,PRMT5,RB1,REL,RUNX2,RXRA,TNFAIP3,TXN
GO.0048583	regulation of response to stimulus	34	7.31e-07	ENSP00000001008,ENSP00000164227,ENSP00000215754,ENSP00000216797,ENSP00000225698,ENSP00000237289,ENSP00000243346,ENSP00000244741,ENSP00000246957,ENSP00000258080,ENSP00000261464,ENSP00000261479,ENSP00000263464,ENSP00000263640,ENSP00000267163,ENSP00000278616,ENSP00000291232,ENSP00000295025,ENSP00000300408,ENSP00000305355,ENSP00000309572,ENSP00000317992,ENSP00000319169,ENSP00000355325,ENSP00000356022…	ACVR1,ATM,BCL3,BIRC3,BRCA1,C1QBP,CDKN1A,FKBP4,HDAC1,HTRA2,IFI16,ITK,JUN,MIF,MYC,NFKBIA,NMI,NOC2L,PHB,PRKCB,PRMT5,PSMA6,PSMB5,RB1,REL,RUNX2,SOD2,TERT,TNFAIP3,TNFRSF13C,TNFRSF1B,TRAF5,TRAP1,TXN
GO.0080090	regulation of primary metabolic process	44	7.31e-07	ENSP00000215754,ENSP00000216797,ENSP00000225698,ENSP00000227163,ENSP00000234590,ENSP00000237289,ENSP00000244741,ENSP00000246957,ENSP00000257915,ENSP00000258080,ENSP00000261254,ENSP00000261464,ENSP00000261479,ENSP00000262662,ENSP00000263464,ENSP00000263640,ENSP00000267163,ENSP00000278616,ENSP00000284818,ENSP00000291232,ENSP00000300408,ENSP00000302886,ENSP00000303706,ENSP00000305355,ENSP00000309572…	ACVR1,ATM,BIRC3,BRCA1,C1QBP,CCND2,CDC25A,CDKN1A,CDKN2C,ENO1,FAS,GPI,HDAC1,HIST1H1C,HTRA2,IFI16,JUN,LONP1,LTB,LY96,MIF,MYC,NFKBIA,NOC2L,PA2G4,PHB,PPP3CA,PRKCB,PSMA6,PSMB5,RB1,RUNX2,RXRA,SOD2,SPI1,TERT,TFCP2,TGFBR2,TNFAIP3,TNFRSF13C,TNFRSF1B,TRAF5,TRAP1,TRERF1
GO.0002376	immune system process	26	8.06e-07	ENSP00000164227,ENSP00000215754,ENSP00000217426,ENSP00000225698,ENSP00000227163,ENSP00000237289,ENSP00000244741,ENSP00000261479,ENSP00000263464,ENSP00000267163,ENSP00000284818,ENSP00000291232,ENSP00000295025,ENSP00000305355,ENSP00000305422,ENSP00000347979,ENSP00000351905,ENSP00000355325,ENSP00000357113,ENSP00000358335,ENSP00000363641,ENSP00000365435,ENSP00000378323,ENSP00000398655,ENSP00000405573…	AHCY,BCL3,BIRC3,C1QBP,CDKN1A,CEBPB,FAS,GPI,IFI16,ITK,LTB,LY96,MAP3K7,MIF,PPP3CA,PRKCB,PSMA6,PSMB5,RB1,REL,SPI1,TGFBR2,TNFAIP3,TNFRSF13C,TNFRSF1B,TXN
GO.1903506	regulation of nucleic acid-templated transcription	34	8.15e-07	ENSP00000216797,ENSP00000225698,ENSP00000227163,ENSP00000232014,ENSP00000234590,ENSP00000237289,ENSP00000243346,ENSP00000257915,ENSP00000261464,ENSP00000261479,ENSP00000262133,ENSP00000262643,ENSP00000263640,ENSP00000267163,ENSP00000295025,ENSP00000300408,ENSP00000302886,ENSP00000305355,ENSP00000309572,ENSP00000317992,ENSP00000319169,ENSP00000339566,ENSP00000356022,ENSP00000357113,ENSP00000358335…	ACVR1,BCL6,BRCA1,C1QBP,CCNE1,ENO1,HDAC1,HIST1H1C,IFI16,JUN,MAP3K7,MYC,NFKBIA,NMI,NOC2L,PA2G4,PHB,PPP3CA,PRKCB,PRMT5,PSMA6,RB1,RBL2,REL,RUNX2,RXRA,SOD2,SPI1,TERT,TFCP2,TNFAIP3,TRAF5,TRERF1,TXN
GO.0051248	negative regulation of protein metabolic process	19	8.45e-07	ENSP00000215754,ENSP00000227163,ENSP00000237289,ENSP00000243346,ENSP00000244741,ENSP00000261479,ENSP00000262662,ENSP00000263464,ENSP00000267163,ENSP00000278616,ENSP00000300408,ENSP00000317992,ENSP00000347979,ENSP00000355325,ENSP00000357113,ENSP00000360266,ENSP00000367207,ENSP00000405573,ENSP00000418960	ATM,BIRC3,BRCA1,CDKN1A,CDKN2C,FAS,GPI,IFI16,JUN,MIF,MYC,NMI,NOC2L,PHB,PSMA6,PSMB5,RB1,SPI1,TNFAIP3
GO.0050776	regulation of immune response	17	8.62e-07	ENSP00000215754,ENSP00000225698,ENSP00000237289,ENSP00000243346,ENSP00000244741,ENSP00000261479,ENSP00000263464,ENSP00000284818,ENSP00000291232,ENSP00000300408,ENSP00000305355,ENSP00000355325,ENSP00000357113,ENSP00000358335,ENSP00000360266,ENSP00000378323,ENSP00000398655	BIRC3,C1QBP,CDKN1A,IFI16,ITK,JUN,LY96,MAP3K7,MIF,NMI,PHB,PPP3CA,PRKCB,PSMA6,PSMB5,TNFAIP3,TNFRSF13C
GO.2001234	negative regulation of apoptotic signaling pathway	10	8.62e-07	ENSP00000215754,ENSP00000237289,ENSP00000246957,ENSP00000258080,ENSP00000263640,ENSP00000309572,ENSP00000317992,ENSP00000356022,ENSP00000358335,ENSP00000418960	ACVR1,BRCA1,HTRA2,MAP3K7,MIF,NOC2L,SOD2,TERT,TNFAIP3,TRAP1
GO.0046128	purine ribonucleoside metabolic process	11	8.73e-07	ENSP00000013034,ENSP00000226253,ENSP00000229270,ENSP00000234590,ENSP00000253792,ENSP00000280704,ENSP00000290573,ENSP00000362413,ENSP00000384774,ENSP00000405573,ENSP00000445175	ACLY,ALDOC,ENO1,GPI,HK1,HK2,LDHA,LDHC,NME1,PGK1,TPI1
GO.0048522	positive regulation of cellular process	39	8.88e-07	ENSP00000013034,ENSP00000215754,ENSP00000216797,ENSP00000225698,ENSP00000227163,ENSP00000237289,ENSP00000243346,ENSP00000244741,ENSP00000253792,ENSP00000257904,ENSP00000258080,ENSP00000261254,ENSP00000261464,ENSP00000261479,ENSP00000263464,ENSP00000263640,ENSP00000267163,ENSP00000278616,ENSP00000291232,ENSP00000300408,ENSP00000302886,ENSP00000305355,ENSP00000309572,ENSP00000319169,ENSP00000333667…	ACLY,ACVR1,ATM,BIRC3,BRCA1,C1QBP,CCND2,CDK4,CDKN1A,HDAC1,HTRA2,IFI16,JUN,LDHA,LTB,MIF,MYC,NFKBIA,NME1,NMI,PA2G4,PHB,PPP3CA,PRKCB,PRMT5,PSMA6,PSMB5,RB1,RUNX2,SHMT2,SPI1,TERT,TGFBR2,TNFAIP3,TNFRSF13C,TNFRSF1B,TRAF5,TRERF1,TXN
GO.0071704	organic substance metabolic process	57	9.69e-07	ENSP00000001008,ENSP00000013034,ENSP00000164227,ENSP00000215754,ENSP00000221801,ENSP00000225698,ENSP00000226253,ENSP00000229270,ENSP00000232014,ENSP00000234590,ENSP00000237289,ENSP00000243346,ENSP00000244741,ENSP00000246957,ENSP00000257904,ENSP00000257915,ENSP00000261464,ENSP00000261479,ENSP00000262133,ENSP00000263464,ENSP00000263640,ENSP00000267163,ENSP00000274606,ENSP00000278616,ENSP00000280704…	ACVR1,ALDOC,ATM,BCL3,BCL6,BIRC3,C1QBP,CDC25A,CDK4,CDKN1A,ENO1,FAS,FBL,FKBP11,FKBP4,HDAC1,HK1,HK2,IFI16,ISYNA1,ITK,JUN,LDHC,LIN9,LONP1,LTB,LY96,MAP3K7,MIF,MPI,MYC,NHP2,NME1,NMI,NOC2L,PA2G4,PES1,PGK1,PPP3CA,PRKCB,PRMT5,PSMA6,PSMB5,RB1,RBL2,REL,RXRA,SHMT2,TERT,TFCP2,TGFBR2,TNFAIP3,TPI1,TRAF5,TRAP1,TRERF1,TXN
GO.0006950	response to stress	34	1.33e-06	ENSP00000001008,ENSP00000215754,ENSP00000216797,ENSP00000217426,ENSP00000225698,ENSP00000232014,ENSP00000237289,ENSP00000243346,ENSP00000244741,ENSP00000246957,ENSP00000257904,ENSP00000261479,ENSP00000263464,ENSP00000263640,ENSP00000278616,ENSP00000284818,ENSP00000290573,ENSP00000295025,ENSP00000305355,ENSP00000309572,ENSP00000347979,ENSP00000351905,ENSP00000353826,ENSP00000356022,ENSP00000357113…	ACVR1,AHCY,ATM,BCL6,BIRC3,BRCA1,C1QBP,CDK4,CDKN1A,FAS,FKBP4,HDAC1,HK2,IFI16,ITK,LDHA,LONP1,LY96,MAP3K7,MIF,MYC,NFKBIA,NMI,PRKCB,PSMA6,REL,RXRA,SOD2,TERT,TGFBR2,TNFAIP3,TNFRSF1B,TRAP1,TXN
GO.0010467	gene expression	37	1.56e-06	ENSP00000164227,ENSP00000221801,ENSP00000225698,ENSP00000227163,ENSP00000232014,ENSP00000234590,ENSP00000243346,ENSP00000257915,ENSP00000258080,ENSP00000261479,ENSP00000262133,ENSP00000267163,ENSP00000274606,ENSP00000284818,ENSP00000295025,ENSP00000300408,ENSP00000302886,ENSP00000305355,ENSP00000309572,ENSP00000309595,ENSP00000317992,ENSP00000319169,ENSP00000329102,ENSP00000346725,ENSP00000347979…	BCL3,BCL6,BRCA1,C10orf2,C1QBP,ENO1,FAS,FBL,GPI,HDAC1,HTRA2,IFI16,JUN,LIN9,LTB,LY96,MAP3K7,MYC,NHP2,NMI,NOC2L,PA2G4,PES1,PHB,PRKCB,PRMT5,PSMA6,PSMB5,RB1,RBL2,REL,RXRA,SPI1,TERT,TFCP2,TRERF1,TXN
GO.0009966	regulation of signal transduction	28	1.64e-06	ENSP00000164227,ENSP00000215754,ENSP00000216797,ENSP00000225698,ENSP00000232014,ENSP00000237289,ENSP00000246957,ENSP00000258080,ENSP00000261464,ENSP00000261479,ENSP00000263464,ENSP00000263640,ENSP00000267163,ENSP00000278616,ENSP00000295025,ENSP00000300408,ENSP00000305355,ENSP00000309572,ENSP00000317992,ENSP00000319169,ENSP00000351905,ENSP00000355325,ENSP00000356022,ENSP00000360493,ENSP00000362649…	ACVR1,ATM,BCL3,BCL6,BIRC3,BRCA1,C1QBP,HDAC1,HTRA2,MIF,MYC,NFKBIA,NOC2L,PHB,PRKCB,PRMT5,PSMA6,PSMB5,RB1,REL,RUNX2,SOD2,TERT,TGFBR2,TNFAIP3,TRAF5,TRAP1,TXN
GO.0032269	negative regulation of cellular protein metabolic process	18	1.64e-06	ENSP00000215754,ENSP00000227163,ENSP00000237289,ENSP00000244741,ENSP00000261479,ENSP00000262662,ENSP00000263464,ENSP00000267163,ENSP00000278616,ENSP00000300408,ENSP00000317992,ENSP00000347979,ENSP00000355325,ENSP00000357113,ENSP00000360266,ENSP00000367207,ENSP00000405573,ENSP00000418960	ATM,BIRC3,BRCA1,CDKN1A,CDKN2C,FAS,GPI,IFI16,JUN,MIF,MYC,NOC2L,PHB,PSMA6,PSMB5,RB1,SPI1,TNFAIP3
GO.0006325	chromatin organization	15	1.91e-06	ENSP00000221801,ENSP00000227163,ENSP00000256996,ENSP00000257904,ENSP00000262133,ENSP00000267163,ENSP00000278616,ENSP00000300408,ENSP00000305355,ENSP00000317992,ENSP00000319169,ENSP00000339566,ENSP00000358335,ENSP00000362649,ENSP00000367207	ATM,CDK4,DDB2,FBL,HDAC1,HIST1H1C,MAP3K7,MYC,NOC2L,PHB,PRKCB,PRMT5,RB1,RBL2,SPI1
GO.0008630	intrinsic apoptotic signaling pathway in response to DNA damage	7	2.03e-06	ENSP00000164227,ENSP00000244741,ENSP00000258080,ENSP00000278616,ENSP00000357113,ENSP00000365435,ENSP00000418960	ATM,BCL3,BRCA1,CDKN1A,HTRA2,IFI16,TNFRSF1B
GO.0046034	ATP metabolic process	9	2.1e-06	ENSP00000226253,ENSP00000229270,ENSP00000234590,ENSP00000280704,ENSP00000290573,ENSP00000362413,ENSP00000384774,ENSP00000405573,ENSP00000445175	ALDOC,ENO1,GPI,HK1,HK2,LDHA,LDHC,PGK1,TPI1
GO.0009150	purine ribonucleotide metabolic process	11	2.5e-06	ENSP00000013034,ENSP00000226253,ENSP00000229270,ENSP00000234590,ENSP00000253792,ENSP00000280704,ENSP00000290573,ENSP00000362413,ENSP00000384774,ENSP00000405573,ENSP00000445175	ACLY,ALDOC,ENO1,GPI,HK1,HK2,LDHA,LDHC,NME1,PGK1,TPI1
GO.0006355	regulation of transcription, DNA-templated	33	2.61e-06	ENSP00000216797,ENSP00000225698,ENSP00000227163,ENSP00000232014,ENSP00000234590,ENSP00000237289,ENSP00000257915,ENSP00000261464,ENSP00000261479,ENSP00000262133,ENSP00000262643,ENSP00000263640,ENSP00000267163,ENSP00000295025,ENSP00000300408,ENSP00000302886,ENSP00000305355,ENSP00000309572,ENSP00000317992,ENSP00000319169,ENSP00000339566,ENSP00000356022,ENSP00000357113,ENSP00000358335,ENSP00000360266…	ACVR1,BCL6,BRCA1,C1QBP,CCNE1,ENO1,HDAC1,HIST1H1C,IFI16,JUN,MAP3K7,MYC,NFKBIA,NOC2L,PA2G4,PHB,PPP3CA,PRKCB,PRMT5,PSMA6,RB1,RBL2,REL,RUNX2,RXRA,SOD2,SPI1,TERT,TFCP2,TNFAIP3,TRAF5,TRERF1,TXN
GO.0045321	leukocyte activation	12	3.53e-06	ENSP00000164227,ENSP00000227163,ENSP00000232014,ENSP00000278616,ENSP00000305355,ENSP00000305422,ENSP00000347979,ENSP00000351905,ENSP00000360266,ENSP00000360493,ENSP00000378323,ENSP00000398655	ATM,BCL3,BCL6,CEBPB,FAS,ITK,JUN,PPP3CA,PRKCB,RUNX2,SPI1,TGFBR2
GO.0019538	protein metabolic process	36	3.56e-06	ENSP00000001008,ENSP00000221801,ENSP00000225698,ENSP00000227163,ENSP00000237289,ENSP00000244741,ENSP00000246957,ENSP00000256996,ENSP00000257904,ENSP00000258080,ENSP00000261464,ENSP00000261479,ENSP00000262643,ENSP00000263464,ENSP00000263640,ENSP00000278616,ENSP00000284818,ENSP00000300408,ENSP00000303706,ENSP00000305355,ENSP00000318318,ENSP00000319169,ENSP00000347979,ENSP00000351905,ENSP00000353826…	ACVR1,ATM,BIRC3,BRCA1,C1QBP,CCNE1,CDC25A,CDK4,CDKN1A,DDB2,FAS,FBL,FKBP11,FKBP4,HDAC1,HTRA2,IFI16,ITK,JUN,LONP1,LY96,MAP3K7,MPI,MYC,PHB,PPP3CA,PRKCB,PRMT5,PSMA6,PSMB5,SPI1,TGFBR2,TNFAIP3,TRAF5,TRAP1,TXN
GO.0044772	mitotic cell cycle phase transition	11	4.23e-06	ENSP00000244741,ENSP00000257904,ENSP00000261479,ENSP00000262643,ENSP00000262662,ENSP00000263640,ENSP00000267163,ENSP00000303706,ENSP00000329102,ENSP00000355325,ENSP00000378323	ACVR1,CCNE1,CDC25A,CDK4,CDKN1A,CDKN2C,LIN9,PPP3CA,PSMA6,PSMB5,RB1
GO.0044767	single-organism developmental process	39	4.55e-06	ENSP00000013034,ENSP00000164227,ENSP00000215754,ENSP00000221801,ENSP00000226253,ENSP00000229270,ENSP00000232014,ENSP00000237289,ENSP00000244741,ENSP00000251289,ENSP00000257904,ENSP00000258080,ENSP00000262643,ENSP00000262662,ENSP00000263640,ENSP00000278616,ENSP00000278968,ENSP00000290573,ENSP00000300408,ENSP00000309572,ENSP00000319169,ENSP00000347979,ENSP00000351905,ENSP00000353826,ENSP00000356022…	ACVR1,ALDOC,ATM,BCL3,BCL6,BRCA1,CCNE1,CDK4,CDKN1A,CDKN2C,FAS,FBL,GPI,HDAC1,HK2,HTRA2,IFI16,ITK,JUN,LONP1,LTB,MAP3K7,MIF,MYC,NME1,PGK1,PHB,PPP3CA,PRMT5,RXRA,SOD2,TAGLN,TERT,TGFBR2,TNFAIP3,TNFRSF1B,TPI1,TRERF1,WDR18
GO.0023051	regulation of signaling	29	4.64e-06	ENSP00000164227,ENSP00000215754,ENSP00000216797,ENSP00000225698,ENSP00000232014,ENSP00000237289,ENSP00000246957,ENSP00000258080,ENSP00000261464,ENSP00000261479,ENSP00000263464,ENSP00000263640,ENSP00000267163,ENSP00000278616,ENSP00000295025,ENSP00000300408,ENSP00000305355,ENSP00000309572,ENSP00000317992,ENSP00000319169,ENSP00000351905,ENSP00000355325,ENSP00000356022,ENSP00000360493,ENSP00000362649…	ACVR1,ATM,BCL3,BCL6,BIRC3,BRCA1,C1QBP,HDAC1,HTRA2,MIF,MYC,NFKBIA,NOC2L,PHB,PPP3CA,PRKCB,PRMT5,PSMA6,PSMB5,RB1,REL,RUNX2,SOD2,TERT,TGFBR2,TNFAIP3,TRAF5,TRAP1,TXN
GO.0051171	regulation of nitrogen compound metabolic process	36	4.67e-06	ENSP00000216797,ENSP00000225698,ENSP00000227163,ENSP00000234590,ENSP00000237289,ENSP00000243346,ENSP00000244741,ENSP00000246957,ENSP00000257904,ENSP00000257915,ENSP00000261464,ENSP00000261479,ENSP00000262133,ENSP00000262643,ENSP00000263640,ENSP00000267163,ENSP00000295025,ENSP00000300408,ENSP00000302886,ENSP00000305355,ENSP00000309572,ENSP00000317992,ENSP00000339566,ENSP00000353826,ENSP00000355325…	ACVR1,C1QBP,CCNE1,CDK4,CDKN1A,ENO1,HDAC1,HIST1H1C,IFI16,JUN,LONP1,MAP3K7,MYC,NFKBIA,NMI,NOC2L,PA2G4,PHB,PPP3CA,PRKCB,PSMA6,PSMB5,RB1,RBL2,REL,RUNX2,RXRA,SOD2,SPI1,TERT,TFCP2,TNFAIP3,TRAF5,TRAP1,TRERF1,TXN
GO.0072331	signal transduction by p53 class mediator	8	4.67e-06	ENSP00000164227,ENSP00000215754,ENSP00000244741,ENSP00000261479,ENSP00000278616,ENSP00000355325,ENSP00000357113,ENSP00000418960	ATM,BCL3,BRCA1,CDKN1A,IFI16,MIF,PSMA6,PSMB5
GO.0048519	negative regulation of biological process	37	4.77e-06	ENSP00000013034,ENSP00000215754,ENSP00000216797,ENSP00000225698,ENSP00000234590,ENSP00000237289,ENSP00000243346,ENSP00000244741,ENSP00000246957,ENSP00000257904,ENSP00000258080,ENSP00000261479,ENSP00000262662,ENSP00000263464,ENSP00000263640,ENSP00000267163,ENSP00000278616,ENSP00000290573,ENSP00000295025,ENSP00000300408,ENSP00000302886,ENSP00000305355,ENSP00000309572,ENSP00000317992,ENSP00000339566…	ACVR1,ATM,BIRC3,BRCA1,C1QBP,CDK4,CDKN1A,CDKN2C,ENO1,GPI,HDAC1,HIST1H1C,HK2,HTRA2,IFI16,JUN,MAP3K7,MIF,MYC,NFKBIA,NME1,NMI,NOC2L,PA2G4,PHB,PPP3CA,PRKCB,PSMA6,PSMB5,RB1,REL,RXRA,SOD2,TERT,TNFAIP3,TNFRSF1B,TRAP1
GO.0050790	regulation of catalytic activity	26	4.77e-06	ENSP00000215754,ENSP00000232014,ENSP00000237289,ENSP00000244741,ENSP00000257904,ENSP00000258080,ENSP00000261254,ENSP00000261479,ENSP00000262133,ENSP00000262643,ENSP00000262662,ENSP00000263464,ENSP00000267163,ENSP00000278616,ENSP00000284818,ENSP00000303706,ENSP00000309572,ENSP00000347979,ENSP00000351905,ENSP00000355325,ENSP00000357113,ENSP00000360266,ENSP00000363641,ENSP00000367207,ENSP00000398655…	ATM,BCL6,BIRC3,CCND2,CCNE1,CDC25A,CDK4,CDKN1A,CDKN2C,FAS,GPI,HTRA2,IFI16,ITK,JUN,LY96,MIF,MYC,PSMA6,PSMB5,RB1,RBL2,TERT,TGFBR2,TNFAIP3,TXN
GO.0007568	aging	10	4.96e-06	ENSP00000215754,ENSP00000244741,ENSP00000278616,ENSP00000309572,ENSP00000351905,ENSP00000353826,ENSP00000356022,ENSP00000360266,ENSP00000365435,ENSP00000419692	ATM,CDKN1A,JUN,LONP1,MIF,RXRA,SOD2,TERT,TGFBR2,TNFRSF1B
GO.0010557	positive regulation of macromolecule biosynthetic process	22	5.54e-06	ENSP00000216797,ENSP00000225698,ENSP00000227163,ENSP00000257904,ENSP00000261464,ENSP00000261479,ENSP00000262643,ENSP00000263640,ENSP00000291232,ENSP00000300408,ENSP00000305355,ENSP00000309572,ENSP00000357113,ENSP00000358335,ENSP00000360266,ENSP00000360493,ENSP00000362013,ENSP00000362649,ENSP00000367207,ENSP00000378323,ENSP00000410481,ENSP00000418960	ACVR1,BRCA1,C1QBP,CCNE1,CDK4,HDAC1,IFI16,JUN,LTB,MAP3K7,MYC,NFKBIA,PHB,PPP3CA,PRKCB,PSMA6,RUNX2,SPI1,TERT,TNFRSF13C,TRAF5,TRERF1
GO.0030330	DNA damage response, signal transduction by p53 class mediator	7	6.66e-06	ENSP00000164227,ENSP00000215754,ENSP00000244741,ENSP00000261479,ENSP00000278616,ENSP00000355325,ENSP00000418960	ATM,BCL3,BRCA1,CDKN1A,MIF,PSMA6,PSMB5
GO.0044237	cellular metabolic process	54	6.66e-06	ENSP00000001008,ENSP00000013034,ENSP00000164227,ENSP00000215754,ENSP00000221801,ENSP00000225698,ENSP00000226253,ENSP00000229270,ENSP00000232014,ENSP00000234590,ENSP00000237289,ENSP00000243346,ENSP00000244741,ENSP00000246957,ENSP00000257904,ENSP00000257915,ENSP00000261464,ENSP00000261479,ENSP00000262133,ENSP00000263464,ENSP00000263640,ENSP00000267163,ENSP00000274606,ENSP00000278616,ENSP00000280704…	ACVR1,ALDOC,ATM,BCL3,BCL6,BIRC3,C1QBP,CDC25A,CDK4,CDKN1A,ENO1,FBL,FKBP11,FKBP4,HDAC1,HK1,HK2,IFI16,ISYNA1,ITK,JUN,LDHC,LIN9,LONP1,MAP3K7,MIF,MPI,MYC,NHP2,NME1,NMI,NOC2L,PA2G4,PES1,PGK1,PPP3CA,PRKCB,PRMT5,PSMA6,PSMB5,RB1,RBL2,REL,RXRA,SOD2,TERT,TFCP2,TGFBR2,TNFAIP3,TPI1,TRAF5,TRAP1,TRERF1,TXN
GO.0016310	phosphorylation	18	6.7e-06	ENSP00000013034,ENSP00000226253,ENSP00000229270,ENSP00000234590,ENSP00000244741,ENSP00000257904,ENSP00000263640,ENSP00000278616,ENSP00000290573,ENSP00000305355,ENSP00000351905,ENSP00000360266,ENSP00000362413,ENSP00000367207,ENSP00000384774,ENSP00000398655,ENSP00000405573,ENSP00000445175	ACVR1,ALDOC,ATM,CDK4,CDKN1A,ENO1,GPI,HK1,HK2,ITK,JUN,LDHA,MYC,NME1,PGK1,PRKCB,TGFBR2,TPI1
GO.0043170	macromolecule metabolic process	50	6.7e-06	ENSP00000001008,ENSP00000013034,ENSP00000164227,ENSP00000221801,ENSP00000225698,ENSP00000232014,ENSP00000234590,ENSP00000237289,ENSP00000243346,ENSP00000244741,ENSP00000246957,ENSP00000257904,ENSP00000257915,ENSP00000258080,ENSP00000261464,ENSP00000261479,ENSP00000262133,ENSP00000263464,ENSP00000263640,ENSP00000267163,ENSP00000274606,ENSP00000278616,ENSP00000284818,ENSP00000295025,ENSP00000302886…	ACVR1,ATM,BCL3,BCL6,BIRC3,C1QBP,CDC25A,CDK4,CDKN1A,ENO1,FAS,FBL,FKBP11,FKBP4,GPI,HDAC1,HTRA2,IFI16,ITK,JUN,LIN9,LONP1,LTB,LY96,MAP3K7,MPI,MYC,NHP2,NME1,NMI,NOC2L,PA2G4,PES1,PPP3CA,PRKCB,PRMT5,PSMA6,PSMB5,RB1,RBL2,REL,RXRA,TERT,TFCP2,TGFBR2,TNFAIP3,TRAF5,TRAP1,TRERF1,TXN
GO.0033554	cellular response to stress	22	6.79e-06	ENSP00000001008,ENSP00000164227,ENSP00000215754,ENSP00000216797,ENSP00000232014,ENSP00000237289,ENSP00000244741,ENSP00000258080,ENSP00000261479,ENSP00000278616,ENSP00000309572,ENSP00000347979,ENSP00000353826,ENSP00000355325,ENSP00000356022,ENSP00000357113,ENSP00000358335,ENSP00000363641,ENSP00000365435,ENSP00000367207,ENSP00000418960,ENSP00000419692	ATM,BCL3,BCL6,BRCA1,CDKN1A,FAS,FKBP4,HTRA2,IFI16,LONP1,MAP3K7,MIF,MYC,NFKBIA,PSMA6,PSMB5,RXRA,SOD2,TERT,TNFAIP3,TNFRSF1B,TXN
GO.1901576	organic substance biosynthetic process	39	6.92e-06	ENSP00000013034,ENSP00000164227,ENSP00000215754,ENSP00000217426,ENSP00000225698,ENSP00000226253,ENSP00000227163,ENSP00000229270,ENSP00000232014,ENSP00000234590,ENSP00000243346,ENSP00000257915,ENSP00000262133,ENSP00000262643,ENSP00000267163,ENSP00000278616,ENSP00000280704,ENSP00000295025,ENSP00000300408,ENSP00000302886,ENSP00000303706,ENSP00000305355,ENSP00000309572,ENSP00000317992,ENSP00000318318…	AHCY,ALDOC,ATM,BCL3,BCL6,BRCA1,C1QBP,CCNE1,CDC25A,ENO1,HDAC1,IFI16,ISYNA1,JUN,LDHC,LIN9,MAP3K7,MIF,MPI,MYC,NME1,NMI,NOC2L,PA2G4,PGK1,PHB,PRKCB,PRMT5,RB1,RBL2,REL,RXRA,SHMT2,SPI1,TERT,TFCP2,TPI1,TRERF1,TXN
GO.0006954	inflammatory response	12	7.08e-06	ENSP00000215754,ENSP00000217426,ENSP00000232014,ENSP00000237289,ENSP00000243346,ENSP00000263640,ENSP00000284818,ENSP00000295025,ENSP00000305422,ENSP00000357113,ENSP00000365435,ENSP00000419692	ACVR1,AHCY,BCL6,CEBPB,IFI16,LY96,MIF,NMI,REL,RXRA,TNFAIP3,TNFRSF1B
GO.0002253	activation of immune response	12	7.23e-06	ENSP00000225698,ENSP00000237289,ENSP00000261479,ENSP00000263464,ENSP00000284818,ENSP00000305355,ENSP00000355325,ENSP00000357113,ENSP00000358335,ENSP00000360266,ENSP00000378323,ENSP00000398655	BIRC3,C1QBP,IFI16,ITK,JUN,LY96,MAP3K7,PPP3CA,PRKCB,PSMA6,PSMB5,TNFAIP3
GO.0034654	nucleobase-containing compound biosynthetic process	31	7.5e-06	ENSP00000013034,ENSP00000164227,ENSP00000225698,ENSP00000227163,ENSP00000232014,ENSP00000234590,ENSP00000243346,ENSP00000257915,ENSP00000262133,ENSP00000267163,ENSP00000280704,ENSP00000295025,ENSP00000300408,ENSP00000302886,ENSP00000305355,ENSP00000309572,ENSP00000309595,ENSP00000317992,ENSP00000318318,ENSP00000319169,ENSP00000329102,ENSP00000357113,ENSP00000358335,ENSP00000360266,ENSP00000362013…	BCL3,BCL6,BRCA1,C10orf2,C1QBP,ENO1,GPI,HDAC1,IFI16,JUN,LDHC,LIN9,MAP3K7,MPI,MYC,NME1,NMI,NOC2L,PA2G4,PHB,PRKCB,PRMT5,RB1,RBL2,REL,RXRA,SPI1,TERT,TFCP2,TRERF1,TXN
GO.0048523	negative regulation of cellular process	35	7.66e-06	ENSP00000013034,ENSP00000215754,ENSP00000216797,ENSP00000225698,ENSP00000234590,ENSP00000237289,ENSP00000243346,ENSP00000244741,ENSP00000246957,ENSP00000257904,ENSP00000258080,ENSP00000261479,ENSP00000262662,ENSP00000263464,ENSP00000263640,ENSP00000267163,ENSP00000278616,ENSP00000290573,ENSP00000300408,ENSP00000302886,ENSP00000305355,ENSP00000309572,ENSP00000317992,ENSP00000339566,ENSP00000355325…	ACVR1,ATM,BIRC3,BRCA1,C1QBP,CDK4,CDKN1A,CDKN2C,ENO1,GPI,HDAC1,HIST1H1C,HK2,HTRA2,IFI16,JUN,MAP3K7,MIF,MYC,NFKBIA,NME1,NMI,NOC2L,PA2G4,PHB,PPP3CA,PRKCB,PSMA6,PSMB5,RB1,RXRA,SOD2,TERT,TNFAIP3,TRAP1
GO.0043412	macromolecule modification	29	8.52e-06	ENSP00000001008,ENSP00000221801,ENSP00000227163,ENSP00000237289,ENSP00000244741,ENSP00000256996,ENSP00000257904,ENSP00000261464,ENSP00000261479,ENSP00000262643,ENSP00000263464,ENSP00000263640,ENSP00000274606,ENSP00000278616,ENSP00000300408,ENSP00000303706,ENSP00000305355,ENSP00000318318,ENSP00000319169,ENSP00000351905,ENSP00000355325,ENSP00000358335,ENSP00000360266,ENSP00000362649,ENSP00000367207…	ACVR1,ATM,BIRC3,BRCA1,CCNE1,CDC25A,CDK4,CDKN1A,DDB2,FBL,FKBP11,FKBP4,HDAC1,ITK,JUN,MAP3K7,MPI,MYC,NHP2,PHB,PPP3CA,PRKCB,PRMT5,PSMA6,PSMB5,SPI1,TGFBR2,TNFAIP3,TRAF5
GO.0031099	regeneration	8	8.53e-06	ENSP00000244741,ENSP00000257904,ENSP00000262643,ENSP00000305422,ENSP00000319169,ENSP00000351905,ENSP00000360266,ENSP00000419692	CCNE1,CDK4,CDKN1A,CEBPB,JUN,PRMT5,RXRA,TGFBR2
GO.0070887	cellular response to chemical stimulus	26	8.53e-06	ENSP00000217426,ENSP00000227163,ENSP00000237289,ENSP00000244741,ENSP00000258080,ENSP00000262643,ENSP00000263640,ENSP00000267163,ENSP00000284818,ENSP00000300408,ENSP00000305355,ENSP00000305422,ENSP00000309572,ENSP00000309595,ENSP00000351905,ENSP00000353826,ENSP00000356022,ENSP00000358335,ENSP00000360266,ENSP00000360493,ENSP00000362649,ENSP00000363641,ENSP00000365435,ENSP00000367207,ENSP00000418960…	ACVR1,AHCY,BRCA1,C10orf2,CCNE1,CDKN1A,CEBPB,HDAC1,HTRA2,JUN,LONP1,LY96,MAP3K7,MYC,PHB,PRKCB,RB1,RUNX2,RXRA,SOD2,SPI1,TERT,TGFBR2,TNFAIP3,TNFRSF1B,TXN
GO.0048518	positive regulation of biological process	40	8.65e-06	ENSP00000013034,ENSP00000215754,ENSP00000216797,ENSP00000225698,ENSP00000227163,ENSP00000237289,ENSP00000243346,ENSP00000244741,ENSP00000253792,ENSP00000257904,ENSP00000258080,ENSP00000261254,ENSP00000261464,ENSP00000261479,ENSP00000263464,ENSP00000263640,ENSP00000267163,ENSP00000278616,ENSP00000291232,ENSP00000300408,ENSP00000302886,ENSP00000305355,ENSP00000309572,ENSP00000319169,ENSP00000333667…	ACLY,ACVR1,ATM,BIRC3,BRCA1,C1QBP,CCND2,CDK4,CDKN1A,HDAC1,HTRA2,IFI16,ITK,JUN,LDHA,LTB,MIF,MYC,NFKBIA,NME1,NMI,PA2G4,PHB,PPP3CA,PRKCB,PRMT5,PSMA6,PSMB5,RB1,RUNX2,SHMT2,SPI1,TERT,TGFBR2,TNFAIP3,TNFRSF13C,TNFRSF1B,TRAF5,TRERF1,TXN
GO.0006464	cellular protein modification process	28	9.88e-06	ENSP00000001008,ENSP00000221801,ENSP00000227163,ENSP00000237289,ENSP00000244741,ENSP00000256996,ENSP00000257904,ENSP00000261464,ENSP00000261479,ENSP00000262643,ENSP00000263464,ENSP00000263640,ENSP00000278616,ENSP00000300408,ENSP00000303706,ENSP00000305355,ENSP00000318318,ENSP00000319169,ENSP00000351905,ENSP00000355325,ENSP00000358335,ENSP00000360266,ENSP00000362649,ENSP00000367207,ENSP00000378323…	ACVR1,ATM,BIRC3,BRCA1,CCNE1,CDC25A,CDK4,CDKN1A,DDB2,FBL,FKBP11,FKBP4,HDAC1,ITK,JUN,MAP3K7,MPI,MYC,PHB,PPP3CA,PRKCB,PRMT5,PSMA6,PSMB5,SPI1,TGFBR2,TNFAIP3,TRAF5
GO.0044267	cellular protein metabolic process	32	9.88e-06	ENSP00000001008,ENSP00000221801,ENSP00000227163,ENSP00000237289,ENSP00000244741,ENSP00000246957,ENSP00000256996,ENSP00000257904,ENSP00000258080,ENSP00000261464,ENSP00000261479,ENSP00000262643,ENSP00000263464,ENSP00000263640,ENSP00000278616,ENSP00000300408,ENSP00000303706,ENSP00000305355,ENSP00000318318,ENSP00000319169,ENSP00000351905,ENSP00000353826,ENSP00000355325,ENSP00000358335,ENSP00000360266…	ACVR1,ATM,BIRC3,BRCA1,CCNE1,CDC25A,CDK4,CDKN1A,DDB2,FBL,FKBP11,FKBP4,HDAC1,HTRA2,ITK,JUN,LONP1,MAP3K7,MPI,MYC,PHB,PPP3CA,PRKCB,PRMT5,PSMA6,PSMB5,SPI1,TGFBR2,TNFAIP3,TRAF5,TRAP1,TXN
GO.0002683	negative regulation of immune system process	11	1.1e-05	ENSP00000215754,ENSP00000216797,ENSP00000225698,ENSP00000232014,ENSP00000237289,ENSP00000243346,ENSP00000278616,ENSP00000305422,ENSP00000347979,ENSP00000357113,ENSP00000367207	ATM,BCL6,C1QBP,CEBPB,FAS,IFI16,MIF,MYC,NFKBIA,NMI,TNFAIP3
GO.0010646	regulation of cell communication	29	1.1e-05	ENSP00000164227,ENSP00000215754,ENSP00000216797,ENSP00000225698,ENSP00000232014,ENSP00000237289,ENSP00000246957,ENSP00000258080,ENSP00000261464,ENSP00000261479,ENSP00000263464,ENSP00000263640,ENSP00000267163,ENSP00000278616,ENSP00000295025,ENSP00000300408,ENSP00000305355,ENSP00000309572,ENSP00000317992,ENSP00000319169,ENSP00000351905,ENSP00000355325,ENSP00000356022,ENSP00000360493,ENSP00000362649…	ACVR1,ATM,BCL3,BCL6,BIRC3,BRCA1,C1QBP,HDAC1,HTRA2,MIF,MYC,NFKBIA,NOC2L,PHB,PPP3CA,PRKCB,PRMT5,PSMA6,PSMB5,RB1,REL,RUNX2,SOD2,TERT,TGFBR2,TNFAIP3,TRAF5,TRAP1,TXN
GO.0051276	chromosome organization	16	1.14e-05	ENSP00000221801,ENSP00000227163,ENSP00000256996,ENSP00000257904,ENSP00000262133,ENSP00000267163,ENSP00000278616,ENSP00000300408,ENSP00000305355,ENSP00000309572,ENSP00000317992,ENSP00000319169,ENSP00000339566,ENSP00000358335,ENSP00000362649,ENSP00000367207	ATM,CDK4,DDB2,FBL,HDAC1,HIST1H1C,MAP3K7,MYC,NOC2L,PHB,PRKCB,PRMT5,RB1,RBL2,SPI1,TERT
GO.0008285	negative regulation of cell proliferation	14	1.19e-05	ENSP00000013034,ENSP00000232014,ENSP00000237289,ENSP00000244741,ENSP00000262662,ENSP00000267163,ENSP00000278616,ENSP00000300408,ENSP00000305422,ENSP00000351905,ENSP00000356022,ENSP00000360266,ENSP00000367207,ENSP00000419692	ATM,BCL6,CDKN1A,CDKN2C,CEBPB,JUN,MYC,NME1,PHB,RB1,RXRA,SOD2,TGFBR2,TNFAIP3
GO.0044260	cellular macromolecule metabolic process	47	1.22e-05	ENSP00000001008,ENSP00000013034,ENSP00000164227,ENSP00000221801,ENSP00000225698,ENSP00000232014,ENSP00000234590,ENSP00000237289,ENSP00000243346,ENSP00000244741,ENSP00000246957,ENSP00000257904,ENSP00000257915,ENSP00000258080,ENSP00000261464,ENSP00000261479,ENSP00000262133,ENSP00000263464,ENSP00000263640,ENSP00000267163,ENSP00000274606,ENSP00000278616,ENSP00000295025,ENSP00000302886,ENSP00000303706…	ACVR1,ATM,BCL3,BCL6,BIRC3,C1QBP,CDC25A,CDK4,CDKN1A,ENO1,FBL,FKBP11,FKBP4,GPI,HDAC1,HTRA2,IFI16,ITK,JUN,LIN9,LONP1,MAP3K7,MPI,MYC,NHP2,NME1,NMI,NOC2L,PA2G4,PES1,PPP3CA,PRKCB,PRMT5,PSMA6,PSMB5,RB1,RBL2,REL,RXRA,TERT,TFCP2,TGFBR2,TNFAIP3,TRAF5,TRAP1,TRERF1,TXN
GO.0002521	leukocyte differentiation	10	1.23e-05	ENSP00000164227,ENSP00000227163,ENSP00000232014,ENSP00000278616,ENSP00000347979,ENSP00000351905,ENSP00000357113,ENSP00000360266,ENSP00000360493,ENSP00000398655	ATM,BCL3,BCL6,FAS,IFI16,ITK,JUN,RUNX2,SPI1,TGFBR2
GO.0050864	regulation of B cell activation	7	1.24e-05	ENSP00000215754,ENSP00000232014,ENSP00000237289,ENSP00000244741,ENSP00000278616,ENSP00000291232,ENSP00000347979	ATM,BCL6,CDKN1A,FAS,MIF,TNFAIP3,TNFRSF13C
GO.0051239	regulation of multicellular organismal process	26	1.31e-05	ENSP00000001008,ENSP00000215754,ENSP00000225698,ENSP00000227163,ENSP00000232014,ENSP00000237289,ENSP00000243346,ENSP00000258080,ENSP00000263640,ENSP00000267163,ENSP00000291232,ENSP00000295025,ENSP00000305355,ENSP00000309572,ENSP00000319169,ENSP00000347979,ENSP00000351905,ENSP00000357113,ENSP00000358335,ENSP00000360266,ENSP00000360493,ENSP00000367207,ENSP00000378323,ENSP00000410481,ENSP00000418960…	ACVR1,BCL6,BRCA1,C1QBP,FAS,FKBP4,HTRA2,IFI16,JUN,LTB,MAP3K7,MIF,MYC,NMI,PPP3CA,PRKCB,PRMT5,RB1,REL,RUNX2,RXRA,SPI1,TERT,TGFBR2,TNFAIP3,TNFRSF13C
GO.0097659	nucleic acid-templated transcription	28	1.45e-05	ENSP00000164227,ENSP00000225698,ENSP00000227163,ENSP00000232014,ENSP00000234590,ENSP00000243346,ENSP00000257915,ENSP00000262133,ENSP00000267163,ENSP00000295025,ENSP00000300408,ENSP00000302886,ENSP00000305355,ENSP00000309572,ENSP00000309595,ENSP00000317992,ENSP00000319169,ENSP00000329102,ENSP00000357113,ENSP00000358335,ENSP00000360266,ENSP00000362013,ENSP00000362649,ENSP00000363641,ENSP00000367207…	BCL3,BCL6,BRCA1,C10orf2,C1QBP,ENO1,GPI,HDAC1,IFI16,JUN,LIN9,MAP3K7,MYC,NMI,NOC2L,PA2G4,PHB,PRKCB,PRMT5,RB1,RBL2,REL,RXRA,SPI1,TERT,TFCP2,TRERF1,TXN
GO.0031328	positive regulation of cellular biosynthetic process	22	1.46e-05	ENSP00000216797,ENSP00000225698,ENSP00000227163,ENSP00000257904,ENSP00000261464,ENSP00000261479,ENSP00000262643,ENSP00000263640,ENSP00000291232,ENSP00000300408,ENSP00000305355,ENSP00000309572,ENSP00000357113,ENSP00000358335,ENSP00000360266,ENSP00000360493,ENSP00000362013,ENSP00000362649,ENSP00000367207,ENSP00000378323,ENSP00000410481,ENSP00000418960	ACVR1,BRCA1,C1QBP,CCNE1,CDK4,HDAC1,IFI16,JUN,LTB,MAP3K7,MYC,NFKBIA,PHB,PPP3CA,PRKCB,PSMA6,RUNX2,SPI1,TERT,TNFRSF13C,TRAF5,TRERF1
GO.0033993	response to lipid	15	1.65e-05	ENSP00000216797,ENSP00000237289,ENSP00000244741,ENSP00000257904,ENSP00000258080,ENSP00000262643,ENSP00000284818,ENSP00000305422,ENSP00000347979,ENSP00000351905,ENSP00000360266,ENSP00000365435,ENSP00000418960,ENSP00000419692,ENSP00000445175	BRCA1,CCNE1,CDK4,CDKN1A,CEBPB,FAS,HTRA2,JUN,LDHA,LY96,NFKBIA,RXRA,TGFBR2,TNFAIP3,TNFRSF1B
GO.0032787	monocarboxylic acid metabolic process	12	1.77e-05	ENSP00000215754,ENSP00000226253,ENSP00000229270,ENSP00000234590,ENSP00000253792,ENSP00000280704,ENSP00000290573,ENSP00000362413,ENSP00000384774,ENSP00000405573,ENSP00000418960,ENSP00000419692	ACLY,ALDOC,BRCA1,ENO1,GPI,HK1,HK2,LDHC,MIF,PGK1,RXRA,TPI1
GO.2001233	regulation of apoptotic signaling pathway	11	1.99e-05	ENSP00000215754,ENSP00000237289,ENSP00000246957,ENSP00000258080,ENSP00000263640,ENSP00000284818,ENSP00000309572,ENSP00000317992,ENSP00000356022,ENSP00000358335,ENSP00000418960	ACVR1,BRCA1,HTRA2,LY96,MAP3K7,MIF,NOC2L,SOD2,TERT,TNFAIP3,TRAP1
GO.0008284	positive regulation of cell proliferation	15	2.03e-05	ENSP00000013034,ENSP00000215754,ENSP00000232014,ENSP00000237289,ENSP00000244741,ENSP00000257904,ENSP00000261464,ENSP00000291232,ENSP00000309572,ENSP00000333667,ENSP00000351905,ENSP00000360266,ENSP00000360493,ENSP00000362649,ENSP00000367207	BCL6,CDK4,CDKN1A,HDAC1,JUN,MIF,MYC,NME1,RUNX2,SHMT2,TERT,TGFBR2,TNFAIP3,TNFRSF13C,TRAF5
GO.0031400	negative regulation of protein modification process	13	2.03e-05	ENSP00000227163,ENSP00000237289,ENSP00000244741,ENSP00000261479,ENSP00000262662,ENSP00000267163,ENSP00000278616,ENSP00000300408,ENSP00000317992,ENSP00000355325,ENSP00000360266,ENSP00000367207,ENSP00000418960	ATM,BRCA1,CDKN1A,CDKN2C,JUN,MYC,NOC2L,PHB,PSMA6,PSMB5,RB1,SPI1,TNFAIP3
GO.0071156	regulation of cell cycle arrest	7	2.12e-05	ENSP00000215754,ENSP00000244741,ENSP00000257904,ENSP00000261479,ENSP00000278616,ENSP00000355325,ENSP00000418960	ATM,BRCA1,CDK4,CDKN1A,MIF,PSMA6,PSMB5
GO.1901700	response to oxygen-containing compound	19	2.18e-05	ENSP00000216797,ENSP00000227163,ENSP00000237289,ENSP00000244741,ENSP00000257904,ENSP00000258080,ENSP00000262643,ENSP00000284818,ENSP00000305355,ENSP00000305422,ENSP00000309595,ENSP00000351905,ENSP00000356022,ENSP00000363641,ENSP00000365435,ENSP00000378323,ENSP00000418960,ENSP00000419692,ENSP00000445175	BRCA1,C10orf2,CCNE1,CDK4,CDKN1A,CEBPB,HTRA2,LDHA,LY96,NFKBIA,PPP3CA,PRKCB,RXRA,SOD2,SPI1,TGFBR2,TNFAIP3,TNFRSF1B,TXN
GO.0019219	regulation of nucleobase-containing compound metabolic process	33	2.37e-05	ENSP00000216797,ENSP00000225698,ENSP00000227163,ENSP00000234590,ENSP00000237289,ENSP00000243346,ENSP00000244741,ENSP00000257915,ENSP00000261464,ENSP00000261479,ENSP00000262133,ENSP00000262643,ENSP00000263640,ENSP00000267163,ENSP00000295025,ENSP00000300408,ENSP00000302886,ENSP00000305355,ENSP00000309572,ENSP00000317992,ENSP00000339566,ENSP00000353826,ENSP00000356022,ENSP00000357113,ENSP00000358335…	ACVR1,C1QBP,CCNE1,CDKN1A,ENO1,HDAC1,HIST1H1C,IFI16,JUN,LONP1,MAP3K7,MYC,NFKBIA,NMI,NOC2L,PA2G4,PHB,PPP3CA,PRKCB,PSMA6,RB1,RBL2,REL,RUNX2,RXRA,SOD2,SPI1,TERT,TFCP2,TNFAIP3,TRAF5,TRERF1,TXN
GO.0006732	coenzyme metabolic process	9	2.4e-05	ENSP00000217426,ENSP00000226253,ENSP00000229270,ENSP00000234590,ENSP00000290573,ENSP00000333667,ENSP00000362413,ENSP00000384774,ENSP00000405573	AHCY,ALDOC,ENO1,GPI,HK1,HK2,PGK1,SHMT2,TPI1
GO.0045087	innate immune response	16	2.4e-05	ENSP00000215754,ENSP00000216797,ENSP00000225698,ENSP00000237289,ENSP00000244741,ENSP00000261479,ENSP00000263464,ENSP00000284818,ENSP00000295025,ENSP00000355325,ENSP00000357113,ENSP00000358335,ENSP00000360266,ENSP00000363641,ENSP00000378323,ENSP00000398655	BIRC3,C1QBP,CDKN1A,IFI16,ITK,JUN,LY96,MAP3K7,MIF,NFKBIA,PPP3CA,PSMA6,PSMB5,REL,TNFAIP3,TXN
GO.0043933	macromolecular complex subunit organization	24	2.6e-05	ENSP00000001008,ENSP00000215754,ENSP00000221801,ENSP00000225698,ENSP00000227163,ENSP00000237289,ENSP00000256996,ENSP00000257904,ENSP00000262133,ENSP00000267163,ENSP00000278616,ENSP00000300408,ENSP00000305355,ENSP00000309595,ENSP00000317992,ENSP00000319169,ENSP00000333667,ENSP00000339566,ENSP00000353826,ENSP00000356022,ENSP00000358335,ENSP00000362649,ENSP00000367207,ENSP00000419692	ATM,C10orf2,C1QBP,CDK4,DDB2,FBL,FKBP4,HDAC1,HIST1H1C,LONP1,MAP3K7,MIF,MYC,NOC2L,PHB,PRKCB,PRMT5,RB1,RBL2,RXRA,SHMT2,SOD2,SPI1,TNFAIP3
GO.0016070	RNA metabolic process	32	2.63e-05	ENSP00000164227,ENSP00000221801,ENSP00000225698,ENSP00000227163,ENSP00000232014,ENSP00000234590,ENSP00000243346,ENSP00000257915,ENSP00000262133,ENSP00000267163,ENSP00000274606,ENSP00000278616,ENSP00000295025,ENSP00000300408,ENSP00000302886,ENSP00000305355,ENSP00000309572,ENSP00000309595,ENSP00000317992,ENSP00000319169,ENSP00000329102,ENSP00000346725,ENSP00000357113,ENSP00000358335,ENSP00000360266…	ATM,BCL3,BCL6,BRCA1,C10orf2,C1QBP,ENO1,FBL,GPI,HDAC1,IFI16,JUN,LIN9,MAP3K7,MYC,NHP2,NMI,NOC2L,PA2G4,PES1,PHB,PRKCB,PRMT5,RB1,RBL2,REL,RXRA,SPI1,TERT,TFCP2,TRERF1,TXN
GO.0006796	phosphate-containing compound metabolic process	22	2.7e-05	ENSP00000013034,ENSP00000226253,ENSP00000229270,ENSP00000234590,ENSP00000244741,ENSP00000253792,ENSP00000257904,ENSP00000263640,ENSP00000278616,ENSP00000280704,ENSP00000290573,ENSP00000303706,ENSP00000305355,ENSP00000318318,ENSP00000337746,ENSP00000351905,ENSP00000360266,ENSP00000362413,ENSP00000367207,ENSP00000378323,ENSP00000384774,ENSP00000398655	ACLY,ACVR1,ALDOC,ATM,CDC25A,CDK4,CDKN1A,ENO1,HK1,HK2,ISYNA1,ITK,JUN,LDHC,MPI,MYC,NME1,PGK1,PPP3CA,PRKCB,TGFBR2,TPI1
GO.0010033	response to organic substance	26	2.9e-05	ENSP00000227163,ENSP00000237289,ENSP00000257904,ENSP00000258080,ENSP00000262643,ENSP00000263640,ENSP00000284818,ENSP00000295025,ENSP00000300408,ENSP00000305355,ENSP00000305422,ENSP00000309572,ENSP00000309595,ENSP00000347979,ENSP00000351905,ENSP00000353826,ENSP00000358335,ENSP00000360266,ENSP00000360493,ENSP00000362649,ENSP00000365435,ENSP00000367207,ENSP00000378323,ENSP00000418960,ENSP00000419692…	ACVR1,BRCA1,C10orf2,CCNE1,CDK4,CEBPB,FAS,HDAC1,HTRA2,JUN,LDHA,LONP1,LY96,MAP3K7,MYC,PHB,PPP3CA,PRKCB,REL,RUNX2,RXRA,SPI1,TERT,TGFBR2,TNFAIP3,TNFRSF1B
GO.0000278	mitotic cell cycle	15	2.98e-05	ENSP00000244741,ENSP00000257904,ENSP00000261479,ENSP00000262133,ENSP00000262643,ENSP00000262662,ENSP00000263640,ENSP00000267163,ENSP00000278616,ENSP00000303706,ENSP00000305355,ENSP00000329102,ENSP00000355325,ENSP00000362649,ENSP00000378323	ACVR1,ATM,CCNE1,CDC25A,CDK4,CDKN1A,CDKN2C,HDAC1,LIN9,PPP3CA,PRKCB,PSMA6,PSMB5,RB1,RBL2
GO.0051156	glucose 6-phosphate metabolic process	4	3.16e-05	ENSP00000229270,ENSP00000290573,ENSP00000384774,ENSP00000405573	GPI,HK1,HK2,TPI1
GO.0046649	lymphocyte activation	10	3.29e-05	ENSP00000164227,ENSP00000227163,ENSP00000232014,ENSP00000278616,ENSP00000305355,ENSP00000305422,ENSP00000347979,ENSP00000360493,ENSP00000378323,ENSP00000398655	ATM,BCL3,BCL6,CEBPB,FAS,ITK,PPP3CA,PRKCB,RUNX2,SPI1
GO.0055086	nucleobase-containing small molecule metabolic process	12	3.29e-05	ENSP00000013034,ENSP00000226253,ENSP00000229270,ENSP00000234590,ENSP00000253792,ENSP00000280704,ENSP00000290573,ENSP00000318318,ENSP00000362413,ENSP00000363641,ENSP00000384774,ENSP00000405573	ACLY,ALDOC,ENO1,GPI,HK1,HK2,LDHC,MPI,NME1,PGK1,TPI1,TXN
GO.0002218	activation of innate immune response	9	3.42e-05	ENSP00000237289,ENSP00000261479,ENSP00000263464,ENSP00000284818,ENSP00000355325,ENSP00000357113,ENSP00000358335,ENSP00000360266,ENSP00000378323	BIRC3,IFI16,JUN,LY96,MAP3K7,PPP3CA,PSMA6,PSMB5,TNFAIP3
GO.0031100	organ regeneration	6	3.54e-05	ENSP00000244741,ENSP00000257904,ENSP00000262643,ENSP00000305422,ENSP00000319169,ENSP00000351905	CCNE1,CDK4,CDKN1A,CEBPB,PRMT5,TGFBR2
GO.0010628	positive regulation of gene expression	21	3.57e-05	ENSP00000216797,ENSP00000225698,ENSP00000227163,ENSP00000257904,ENSP00000261464,ENSP00000261479,ENSP00000262643,ENSP00000263640,ENSP00000295025,ENSP00000300408,ENSP00000305355,ENSP00000309572,ENSP00000357113,ENSP00000358335,ENSP00000360266,ENSP00000360493,ENSP00000362013,ENSP00000362649,ENSP00000367207,ENSP00000378323,ENSP00000418960	ACVR1,BRCA1,C1QBP,CCNE1,CDK4,HDAC1,IFI16,JUN,MAP3K7,MYC,NFKBIA,PHB,PPP3CA,PRKCB,PSMA6,REL,RUNX2,SPI1,TERT,TRAF5,TRERF1
GO.0031347	regulation of defense response	14	4.06e-05	ENSP00000225698,ENSP00000232014,ENSP00000237289,ENSP00000243346,ENSP00000261479,ENSP00000263464,ENSP00000284818,ENSP00000300408,ENSP00000355325,ENSP00000357113,ENSP00000358335,ENSP00000360266,ENSP00000365435,ENSP00000378323	BCL6,BIRC3,C1QBP,IFI16,JUN,LY96,MAP3K7,NMI,PHB,PPP3CA,PSMA6,PSMB5,TNFAIP3,TNFRSF1B
GO.0001817	regulation of cytokine production	12	4.07e-05	ENSP00000215754,ENSP00000216797,ENSP00000225698,ENSP00000232014,ENSP00000237289,ENSP00000243346,ENSP00000291232,ENSP00000295025,ENSP00000357113,ENSP00000358335,ENSP00000410481,ENSP00000418960	BCL6,BRCA1,C1QBP,IFI16,LTB,MAP3K7,MIF,NFKBIA,NMI,REL,TNFAIP3,TNFRSF13C
GO.0001775	cell activation	13	4.32e-05	ENSP00000164227,ENSP00000227163,ENSP00000232014,ENSP00000278616,ENSP00000305355,ENSP00000305422,ENSP00000319169,ENSP00000347979,ENSP00000351905,ENSP00000360266,ENSP00000360493,ENSP00000378323,ENSP00000398655	ATM,BCL3,BCL6,CEBPB,FAS,ITK,JUN,PPP3CA,PRKCB,PRMT5,RUNX2,SPI1,TGFBR2
GO.0051249	regulation of lymphocyte activation	10	4.33e-05	ENSP00000215754,ENSP00000232014,ENSP00000237289,ENSP00000244741,ENSP00000278616,ENSP00000291232,ENSP00000305422,ENSP00000347979,ENSP00000351905,ENSP00000358335	ATM,BCL6,CDKN1A,CEBPB,FAS,MAP3K7,MIF,TGFBR2,TNFAIP3,TNFRSF13C
GO.0006351	transcription, DNA-templated	27	4.6e-05	ENSP00000164227,ENSP00000225698,ENSP00000227163,ENSP00000232014,ENSP00000234590,ENSP00000243346,ENSP00000257915,ENSP00000262133,ENSP00000267163,ENSP00000295025,ENSP00000300408,ENSP00000302886,ENSP00000305355,ENSP00000309595,ENSP00000317992,ENSP00000319169,ENSP00000329102,ENSP00000357113,ENSP00000358335,ENSP00000360266,ENSP00000362013,ENSP00000362649,ENSP00000363641,ENSP00000367207,ENSP00000405573…	BCL3,BCL6,BRCA1,C10orf2,C1QBP,ENO1,GPI,HDAC1,IFI16,JUN,LIN9,MAP3K7,MYC,NMI,NOC2L,PA2G4,PHB,PRKCB,PRMT5,RB1,RBL2,REL,RXRA,SPI1,TFCP2,TRERF1,TXN
GO.0045893	positive regulation of transcription, DNA-templated	19	5.12e-05	ENSP00000216797,ENSP00000227163,ENSP00000261464,ENSP00000261479,ENSP00000262643,ENSP00000263640,ENSP00000295025,ENSP00000300408,ENSP00000305355,ENSP00000309572,ENSP00000357113,ENSP00000358335,ENSP00000360266,ENSP00000360493,ENSP00000362013,ENSP00000362649,ENSP00000367207,ENSP00000378323,ENSP00000418960	ACVR1,BRCA1,CCNE1,HDAC1,IFI16,JUN,MAP3K7,MYC,NFKBIA,PHB,PPP3CA,PRKCB,PSMA6,REL,RUNX2,SPI1,TERT,TRAF5,TRERF1
GO.0097190	apoptotic signaling pathway	10	5.18e-05	ENSP00000164227,ENSP00000258080,ENSP00000278616,ENSP00000284818,ENSP00000305422,ENSP00000356022,ENSP00000357113,ENSP00000360266,ENSP00000365435,ENSP00000418960	ATM,BCL3,BRCA1,CEBPB,HTRA2,IFI16,JUN,LY96,SOD2,TNFRSF1B
GO.0016568	chromatin modification	12	5.41e-05	ENSP00000221801,ENSP00000227163,ENSP00000256996,ENSP00000262133,ENSP00000267163,ENSP00000278616,ENSP00000300408,ENSP00000305355,ENSP00000319169,ENSP00000358335,ENSP00000362649,ENSP00000367207	ATM,DDB2,FBL,HDAC1,MAP3K7,MYC,PHB,PRKCB,PRMT5,RB1,RBL2,SPI1
GO.0030162	regulation of proteolysis	14	5.67e-05	ENSP00000225698,ENSP00000258080,ENSP00000261479,ENSP00000263464,ENSP00000267163,ENSP00000278616,ENSP00000284818,ENSP00000300408,ENSP00000347979,ENSP00000355325,ENSP00000357113,ENSP00000365435,ENSP00000367207,ENSP00000405573	ATM,BIRC3,C1QBP,FAS,GPI,HTRA2,IFI16,LY96,MYC,PHB,PSMA6,PSMB5,RB1,TNFRSF1B
GO.0000122	negative regulation of transcription from RNA polymerase II promoter	14	5.83e-05	ENSP00000225698,ENSP00000232014,ENSP00000234590,ENSP00000267163,ENSP00000295025,ENSP00000300408,ENSP00000317992,ENSP00000339566,ENSP00000357113,ENSP00000360266,ENSP00000362649,ENSP00000363641,ENSP00000367207,ENSP00000419692	BCL6,C1QBP,ENO1,HDAC1,HIST1H1C,IFI16,JUN,MYC,NOC2L,PHB,RB1,REL,RXRA,TXN
GO.0006094	gluconeogenesis	5	6.07e-05	ENSP00000226253,ENSP00000229270,ENSP00000234590,ENSP00000362413,ENSP00000405573	ALDOC,ENO1,GPI,PGK1,TPI1
GO.0051338	regulation of transferase activity	15	6.07e-05	ENSP00000215754,ENSP00000237289,ENSP00000244741,ENSP00000257904,ENSP00000261254,ENSP00000261479,ENSP00000262133,ENSP00000262643,ENSP00000262662,ENSP00000267163,ENSP00000278616,ENSP00000303706,ENSP00000351905,ENSP00000355325,ENSP00000363641	ATM,CCND2,CCNE1,CDC25A,CDK4,CDKN1A,CDKN2C,MIF,PSMA6,PSMB5,RB1,RBL2,TGFBR2,TNFAIP3,TXN
GO.0051173	positive regulation of nitrogen compound metabolic process	21	6.32e-05	ENSP00000216797,ENSP00000225698,ENSP00000227163,ENSP00000257904,ENSP00000261464,ENSP00000261479,ENSP00000262643,ENSP00000263640,ENSP00000295025,ENSP00000300408,ENSP00000305355,ENSP00000309572,ENSP00000357113,ENSP00000358335,ENSP00000360266,ENSP00000360493,ENSP00000362013,ENSP00000362649,ENSP00000367207,ENSP00000378323,ENSP00000418960	ACVR1,BRCA1,C1QBP,CCNE1,CDK4,HDAC1,IFI16,JUN,MAP3K7,MYC,NFKBIA,PHB,PPP3CA,PRKCB,PSMA6,REL,RUNX2,SPI1,TERT,TRAF5,TRERF1
GO.0048584	positive regulation of response to stimulus	22	6.42e-05	ENSP00000215754,ENSP00000225698,ENSP00000237289,ENSP00000258080,ENSP00000261464,ENSP00000261479,ENSP00000263464,ENSP00000263640,ENSP00000278616,ENSP00000291232,ENSP00000295025,ENSP00000300408,ENSP00000305355,ENSP00000309572,ENSP00000351905,ENSP00000355325,ENSP00000357113,ENSP00000360266,ENSP00000363641,ENSP00000367207,ENSP00000398655,ENSP00000418960	ACVR1,ATM,BIRC3,BRCA1,C1QBP,HTRA2,IFI16,ITK,JUN,MIF,MYC,PHB,PRKCB,PSMA6,PSMB5,REL,TERT,TGFBR2,TNFAIP3,TNFRSF13C,TRAF5,TXN
GO.0001819	positive regulation of cytokine production	10	6.71e-05	ENSP00000164227,ENSP00000215754,ENSP00000216797,ENSP00000291232,ENSP00000295025,ENSP00000305422,ENSP00000357113,ENSP00000358335,ENSP00000410481,ENSP00000418960	BCL3,BRCA1,CEBPB,IFI16,LTB,MAP3K7,MIF,NFKBIA,REL,TNFRSF13C
GO.0045862	positive regulation of proteolysis	10	7.05e-05	ENSP00000258080,ENSP00000261479,ENSP00000267163,ENSP00000284818,ENSP00000300408,ENSP00000347979,ENSP00000355325,ENSP00000357113,ENSP00000365435,ENSP00000367207	FAS,HTRA2,IFI16,LY96,MYC,PHB,PSMA6,PSMB5,RB1,TNFRSF1B
GO.0045088	regulation of innate immune response	10	7.77e-05	ENSP00000237289,ENSP00000243346,ENSP00000261479,ENSP00000263464,ENSP00000284818,ENSP00000355325,ENSP00000357113,ENSP00000358335,ENSP00000360266,ENSP00000378323	BIRC3,IFI16,JUN,LY96,MAP3K7,NMI,PPP3CA,PSMA6,PSMB5,TNFAIP3
GO.0051101	regulation of DNA binding	6	7.88e-05	ENSP00000013034,ENSP00000164227,ENSP00000216797,ENSP00000357113,ENSP00000360266,ENSP00000363641	BCL3,IFI16,JUN,NFKBIA,NME1,TXN
GO.0009314	response to radiation	11	8.62e-05	ENSP00000164227,ENSP00000244741,ENSP00000256996,ENSP00000278616,ENSP00000303706,ENSP00000317992,ENSP00000357113,ENSP00000360266,ENSP00000363641,ENSP00000367207,ENSP00000418960	ATM,BCL3,BRCA1,CDC25A,CDKN1A,DDB2,IFI16,JUN,MYC,NOC2L,TXN
GO.0009117	nucleotide metabolic process	11	9.14e-05	ENSP00000013034,ENSP00000226253,ENSP00000229270,ENSP00000234590,ENSP00000253792,ENSP00000280704,ENSP00000290573,ENSP00000318318,ENSP00000362413,ENSP00000384774,ENSP00000405573	ACLY,ALDOC,ENO1,GPI,HK1,HK2,LDHC,MPI,NME1,PGK1,TPI1
GO.0007049	cell cycle	18	9.22e-05	ENSP00000244741,ENSP00000257904,ENSP00000261254,ENSP00000261479,ENSP00000262133,ENSP00000262643,ENSP00000262662,ENSP00000263640,ENSP00000267163,ENSP00000278616,ENSP00000302886,ENSP00000303706,ENSP00000305355,ENSP00000329102,ENSP00000355325,ENSP00000362649,ENSP00000367207,ENSP00000378323	ACVR1,ATM,CCND2,CCNE1,CDC25A,CDK4,CDKN1A,CDKN2C,HDAC1,LIN9,MYC,PA2G4,PPP3CA,PRKCB,PSMA6,PSMB5,RB1,RBL2
GO.0044249	cellular biosynthetic process	36	0.000102	ENSP00000013034,ENSP00000164227,ENSP00000215754,ENSP00000217426,ENSP00000225698,ENSP00000227163,ENSP00000232014,ENSP00000234590,ENSP00000243346,ENSP00000257915,ENSP00000262133,ENSP00000262643,ENSP00000267163,ENSP00000278616,ENSP00000280704,ENSP00000295025,ENSP00000300408,ENSP00000302886,ENSP00000303706,ENSP00000305355,ENSP00000309572,ENSP00000317992,ENSP00000318318,ENSP00000319169,ENSP00000329102…	AHCY,ATM,BCL3,BCL6,BRCA1,C1QBP,CCNE1,CDC25A,ENO1,HDAC1,IFI16,ISYNA1,JUN,LDHC,LIN9,MAP3K7,MIF,MPI,MYC,NME1,NMI,NOC2L,PA2G4,PHB,PRKCB,PRMT5,RB1,RBL2,REL,RXRA,SHMT2,SPI1,TERT,TFCP2,TRERF1,TXN
GO.0071478	cellular response to radiation	7	0.000107	ENSP00000244741,ENSP00000256996,ENSP00000278616,ENSP00000303706,ENSP00000317992,ENSP00000357113,ENSP00000367207	ATM,CDC25A,CDKN1A,DDB2,IFI16,MYC,NOC2L
GO.0002757	immune response-activating signal transduction	10	0.00011	ENSP00000237289,ENSP00000261479,ENSP00000263464,ENSP00000284818,ENSP00000305355,ENSP00000355325,ENSP00000358335,ENSP00000360266,ENSP00000378323,ENSP00000398655	BIRC3,ITK,JUN,LY96,MAP3K7,PPP3CA,PRKCB,PSMA6,PSMB5,TNFAIP3
GO.0090304	nucleic acid metabolic process	33	0.00011	ENSP00000013034,ENSP00000164227,ENSP00000221801,ENSP00000225698,ENSP00000227163,ENSP00000232014,ENSP00000234590,ENSP00000243346,ENSP00000257915,ENSP00000262133,ENSP00000262643,ENSP00000267163,ENSP00000274606,ENSP00000295025,ENSP00000300408,ENSP00000302886,ENSP00000303706,ENSP00000305355,ENSP00000309572,ENSP00000317992,ENSP00000319169,ENSP00000329102,ENSP00000346725,ENSP00000353826,ENSP00000357113…	BCL3,BCL6,C1QBP,CCNE1,CDC25A,ENO1,FBL,GPI,HDAC1,IFI16,JUN,LIN9,LONP1,MAP3K7,MYC,NHP2,NME1,NMI,NOC2L,PA2G4,PES1,PHB,PRKCB,PRMT5,RB1,RBL2,REL,RXRA,SPI1,TERT,TFCP2,TRERF1,TXN
GO.0002764	immune response-regulating signaling pathway	11	0.000113	ENSP00000237289,ENSP00000244741,ENSP00000261479,ENSP00000263464,ENSP00000284818,ENSP00000305355,ENSP00000355325,ENSP00000358335,ENSP00000360266,ENSP00000378323,ENSP00000398655	BIRC3,CDKN1A,ITK,JUN,LY96,MAP3K7,PPP3CA,PRKCB,PSMA6,PSMB5,TNFAIP3
GO.0006793	phosphorus metabolic process	21	0.000135	ENSP00000013034,ENSP00000226253,ENSP00000229270,ENSP00000234590,ENSP00000244741,ENSP00000257904,ENSP00000263640,ENSP00000278616,ENSP00000280704,ENSP00000290573,ENSP00000303706,ENSP00000305355,ENSP00000318318,ENSP00000337746,ENSP00000351905,ENSP00000360266,ENSP00000362413,ENSP00000367207,ENSP00000378323,ENSP00000384774,ENSP00000398655	ACVR1,ALDOC,ATM,CDC25A,CDK4,CDKN1A,ENO1,HK1,HK2,ISYNA1,ITK,JUN,LDHC,MPI,MYC,NME1,PGK1,PPP3CA,PRKCB,TGFBR2,TPI1
GO.0048146	positive regulation of fibroblast proliferation	5	0.00014	ENSP00000215754,ENSP00000244741,ENSP00000257904,ENSP00000360266,ENSP00000367207	CDK4,CDKN1A,JUN,MIF,MYC
GO.2000026	regulation of multicellular organismal development	19	0.000143	ENSP00000001008,ENSP00000216797,ENSP00000225698,ENSP00000227163,ENSP00000232014,ENSP00000237289,ENSP00000263640,ENSP00000267163,ENSP00000305355,ENSP00000305422,ENSP00000319169,ENSP00000347979,ENSP00000351905,ENSP00000360266,ENSP00000360493,ENSP00000367207,ENSP00000378323,ENSP00000418960,ENSP00000419692	ACVR1,BCL6,BRCA1,C1QBP,CEBPB,FAS,FKBP4,JUN,MYC,NFKBIA,PPP3CA,PRKCB,PRMT5,RB1,RUNX2,RXRA,SPI1,TGFBR2,TNFAIP3
GO.0044093	positive regulation of molecular function	20	0.000144	ENSP00000013034,ENSP00000215754,ENSP00000216797,ENSP00000244741,ENSP00000258080,ENSP00000261254,ENSP00000261464,ENSP00000261479,ENSP00000284818,ENSP00000305355,ENSP00000309572,ENSP00000347979,ENSP00000351905,ENSP00000355325,ENSP00000357113,ENSP00000360266,ENSP00000363641,ENSP00000367207,ENSP00000378323,ENSP00000398655	CCND2,CDKN1A,FAS,HTRA2,IFI16,ITK,JUN,LY96,MIF,MYC,NFKBIA,NME1,PPP3CA,PRKCB,PSMA6,PSMB5,TERT,TGFBR2,TRAF5,TXN
GO.0071310	cellular response to organic substance	21	0.000145	ENSP00000227163,ENSP00000237289,ENSP00000244741,ENSP00000258080,ENSP00000263640,ENSP00000284818,ENSP00000300408,ENSP00000305355,ENSP00000305422,ENSP00000309572,ENSP00000309595,ENSP00000351905,ENSP00000358335,ENSP00000360266,ENSP00000360493,ENSP00000362649,ENSP00000365435,ENSP00000367207,ENSP00000378323,ENSP00000418960,ENSP00000419692	ACVR1,BRCA1,C10orf2,CDKN1A,CEBPB,HDAC1,HTRA2,JUN,LY96,MAP3K7,MYC,PHB,PPP3CA,PRKCB,RUNX2,RXRA,SPI1,TERT,TGFBR2,TNFAIP3,TNFRSF1B
GO.1902531	regulation of intracellular signal transduction	18	0.000145	ENSP00000164227,ENSP00000215754,ENSP00000216797,ENSP00000225698,ENSP00000232014,ENSP00000246957,ENSP00000258080,ENSP00000261464,ENSP00000263464,ENSP00000278616,ENSP00000295025,ENSP00000300408,ENSP00000305355,ENSP00000317992,ENSP00000319169,ENSP00000356022,ENSP00000363641,ENSP00000367207	ATM,BCL3,BCL6,BIRC3,C1QBP,HTRA2,MIF,MYC,NFKBIA,NOC2L,PHB,PRKCB,PRMT5,REL,SOD2,TRAF5,TRAP1,TXN
GO.1902532	negative regulation of intracellular signal transduction	10	0.000146	ENSP00000215754,ENSP00000216797,ENSP00000225698,ENSP00000232014,ENSP00000246957,ENSP00000258080,ENSP00000300408,ENSP00000317992,ENSP00000356022,ENSP00000367207	BCL6,C1QBP,HTRA2,MIF,MYC,NFKBIA,NOC2L,PHB,SOD2,TRAP1
GO.0008152	metabolic process	55	0.000151	ENSP00000001008,ENSP00000013034,ENSP00000164227,ENSP00000215754,ENSP00000221801,ENSP00000225698,ENSP00000226253,ENSP00000229270,ENSP00000232014,ENSP00000234590,ENSP00000237289,ENSP00000243346,ENSP00000244741,ENSP00000246957,ENSP00000257904,ENSP00000257915,ENSP00000261464,ENSP00000261479,ENSP00000262133,ENSP00000263464,ENSP00000263640,ENSP00000267163,ENSP00000274606,ENSP00000278616,ENSP00000284818…	ACVR1,ALDOC,ATM,BCL3,BCL6,BIRC3,C1QBP,CDC25A,CDK4,CDKN1A,ENO1,FAS,FBL,FKBP11,FKBP4,HDAC1,HK1,HK2,IFI16,ISYNA1,ITK,JUN,LIN9,LONP1,LTB,LY96,MAP3K7,MIF,MPI,MYC,NHP2,NME1,NMI,NOC2L,PA2G4,PES1,PGK1,PPP3CA,PRKCB,PRMT5,PSMA6,PSMB5,RB1,RBL2,REL,RXRA,SOD2,TERT,TFCP2,TGFBR2,TNFAIP3,TPI1,TRAF5,TRAP1,TRERF1
GO.0030888	regulation of B cell proliferation	5	0.000163	ENSP00000215754,ENSP00000232014,ENSP00000244741,ENSP00000278616,ENSP00000291232	ATM,BCL6,CDKN1A,MIF,TNFRSF13C
GO.0009719	response to endogenous stimulus	18	0.000174	ENSP00000216797,ENSP00000237289,ENSP00000257904,ENSP00000262643,ENSP00000263640,ENSP00000305422,ENSP00000347979,ENSP00000351905,ENSP00000353826,ENSP00000358335,ENSP00000360266,ENSP00000360493,ENSP00000362649,ENSP00000367207,ENSP00000378323,ENSP00000418960,ENSP00000419692,ENSP00000445175	ACVR1,BRCA1,CCNE1,CDK4,CEBPB,FAS,HDAC1,JUN,LDHA,LONP1,MAP3K7,MYC,NFKBIA,PPP3CA,RUNX2,RXRA,TGFBR2,TNFAIP3
GO.0034644	cellular response to UV	5	0.000176	ENSP00000244741,ENSP00000256996,ENSP00000303706,ENSP00000317992,ENSP00000367207	CDC25A,CDKN1A,DDB2,MYC,NOC2L
GO.0006091	generation of precursor metabolites and energy	10	0.00018	ENSP00000226253,ENSP00000229270,ENSP00000234590,ENSP00000253792,ENSP00000290573,ENSP00000362413,ENSP00000367207,ENSP00000384774,ENSP00000405573,ENSP00000445175	ACLY,ALDOC,ENO1,GPI,HK1,HK2,LDHA,MYC,PGK1,TPI1
GO.0043122	regulation of I-kappaB kinase/NF-kappaB signaling	8	0.000184	ENSP00000164227,ENSP00000216797,ENSP00000237289,ENSP00000261464,ENSP00000263464,ENSP00000295025,ENSP00000305355,ENSP00000358335	BCL3,BIRC3,MAP3K7,NFKBIA,PRKCB,REL,TNFAIP3,TRAF5
GO.0042325	regulation of phosphorylation	17	0.000189	ENSP00000215754,ENSP00000237289,ENSP00000244741,ENSP00000257904,ENSP00000261254,ENSP00000262133,ENSP00000262643,ENSP00000262662,ENSP00000263640,ENSP00000267163,ENSP00000300408,ENSP00000303706,ENSP00000319169,ENSP00000351905,ENSP00000360266,ENSP00000363641,ENSP00000367207	ACVR1,CCND2,CCNE1,CDC25A,CDK4,CDKN1A,CDKN2C,JUN,MIF,MYC,PHB,PRMT5,RB1,RBL2,TGFBR2,TNFAIP3,TXN
GO.1903706	regulation of hemopoiesis	9	0.000205	ENSP00000216797,ENSP00000227163,ENSP00000232014,ENSP00000267163,ENSP00000305422,ENSP00000347979,ENSP00000351905,ENSP00000360266,ENSP00000367207	BCL6,CEBPB,FAS,JUN,MYC,NFKBIA,RB1,SPI1,TGFBR2
GO.0097193	intrinsic apoptotic signaling pathway	7	0.000208	ENSP00000164227,ENSP00000258080,ENSP00000278616,ENSP00000305422,ENSP00000357113,ENSP00000365435,ENSP00000418960	ATM,BCL3,BRCA1,CEBPB,HTRA2,IFI16,TNFRSF1B
GO.1903047	mitotic cell cycle process	13	0.000211	ENSP00000244741,ENSP00000257904,ENSP00000261479,ENSP00000262643,ENSP00000262662,ENSP00000263640,ENSP00000267163,ENSP00000278616,ENSP00000303706,ENSP00000305355,ENSP00000329102,ENSP00000355325,ENSP00000378323	ACVR1,ATM,CCNE1,CDC25A,CDK4,CDKN1A,CDKN2C,LIN9,PPP3CA,PRKCB,PSMA6,PSMB5,RB1
GO.0010948	negative regulation of cell cycle process	8	0.000213	ENSP00000215754,ENSP00000244741,ENSP00000257904,ENSP00000261479,ENSP00000267163,ENSP00000278616,ENSP00000355325,ENSP00000418960	ATM,BRCA1,CDK4,CDKN1A,MIF,PSMA6,PSMB5,RB1
GO.0016570	histone modification	9	0.000225	ENSP00000221801,ENSP00000227163,ENSP00000256996,ENSP00000278616,ENSP00000300408,ENSP00000305355,ENSP00000319169,ENSP00000358335,ENSP00000362649	ATM,DDB2,FBL,HDAC1,MAP3K7,PHB,PRKCB,PRMT5,SPI1
GO.0002758	innate immune response-activating signal transduction	8	0.000233	ENSP00000237289,ENSP00000261479,ENSP00000263464,ENSP00000284818,ENSP00000355325,ENSP00000358335,ENSP00000360266,ENSP00000378323	BIRC3,JUN,LY96,MAP3K7,PPP3CA,PSMA6,PSMB5,TNFAIP3
GO.0042592	homeostatic process	17	0.00029	ENSP00000227163,ENSP00000232014,ENSP00000237289,ENSP00000267163,ENSP00000278616,ENSP00000290573,ENSP00000291232,ENSP00000305355,ENSP00000309572,ENSP00000309595,ENSP00000347979,ENSP00000356022,ENSP00000362013,ENSP00000363641,ENSP00000367207,ENSP00000378323,ENSP00000384774	ATM,BCL6,C10orf2,FAS,HK1,HK2,MYC,PPP3CA,PRKCB,RB1,SOD2,SPI1,TERT,TNFAIP3,TNFRSF13C,TRERF1,TXN
GO.1903202	negative regulation of oxidative stress-induced cell death	4	0.000294	ENSP00000246957,ENSP00000258080,ENSP00000356022,ENSP00000363641	HTRA2,SOD2,TRAP1,TXN
GO.0001932	regulation of protein phosphorylation	16	0.000325	ENSP00000215754,ENSP00000237289,ENSP00000244741,ENSP00000257904,ENSP00000261254,ENSP00000262643,ENSP00000262662,ENSP00000263640,ENSP00000267163,ENSP00000300408,ENSP00000303706,ENSP00000319169,ENSP00000351905,ENSP00000360266,ENSP00000363641,ENSP00000367207	ACVR1,CCND2,CCNE1,CDC25A,CDK4,CDKN1A,CDKN2C,JUN,MIF,MYC,PHB,PRMT5,RB1,TGFBR2,TNFAIP3,TXN
GO.0022402	cell cycle process	15	0.000334	ENSP00000244741,ENSP00000257904,ENSP00000261479,ENSP00000262643,ENSP00000262662,ENSP00000263640,ENSP00000267163,ENSP00000278616,ENSP00000302886,ENSP00000303706,ENSP00000305355,ENSP00000329102,ENSP00000355325,ENSP00000367207,ENSP00000378323	ACVR1,ATM,CCNE1,CDC25A,CDK4,CDKN1A,CDKN2C,LIN9,MYC,PA2G4,PPP3CA,PRKCB,PSMA6,PSMB5,RB1
GO.0070663	regulation of leukocyte proliferation	7	0.000359	ENSP00000215754,ENSP00000232014,ENSP00000237289,ENSP00000244741,ENSP00000278616,ENSP00000291232,ENSP00000305422	ATM,BCL6,CDKN1A,CEBPB,MIF,TNFAIP3,TNFRSF13C
GO.0009411	response to UV	6	0.000379	ENSP00000164227,ENSP00000244741,ENSP00000256996,ENSP00000303706,ENSP00000317992,ENSP00000367207	BCL3,CDC25A,CDKN1A,DDB2,MYC,NOC2L
GO.0071214	cellular response to abiotic stimulus	8	0.00041	ENSP00000244741,ENSP00000256996,ENSP00000278616,ENSP00000303706,ENSP00000317992,ENSP00000347979,ENSP00000357113,ENSP00000367207	ATM,CDC25A,CDKN1A,DDB2,FAS,IFI16,MYC,NOC2L
GO.0016051	carbohydrate biosynthetic process	6	0.000435	ENSP00000226253,ENSP00000229270,ENSP00000234590,ENSP00000337746,ENSP00000362413,ENSP00000405573	ALDOC,ENO1,GPI,ISYNA1,PGK1,TPI1
GO.0051716	cellular response to stimulus	40	0.000444	ENSP00000164227,ENSP00000216797,ENSP00000217426,ENSP00000225698,ENSP00000227163,ENSP00000237289,ENSP00000243346,ENSP00000244741,ENSP00000257904,ENSP00000258080,ENSP00000261479,ENSP00000263464,ENSP00000263640,ENSP00000267163,ENSP00000278616,ENSP00000284818,ENSP00000295025,ENSP00000300408,ENSP00000303706,ENSP00000309572,ENSP00000309595,ENSP00000317992,ENSP00000347979,ENSP00000351905,ENSP00000353826…	ACVR1,AHCY,ATM,BCL3,BIRC3,BRCA1,C10orf2,C1QBP,CDC25A,CDK4,CDKN1A,FAS,HDAC1,HTRA2,IFI16,ITK,JUN,LDHA,LONP1,LTB,LY96,MYC,NFKBIA,NMI,NOC2L,PHB,PPP3CA,PSMA6,PSMB5,RB1,REL,RUNX2,RXRA,SOD2,SPI1,TERT,TGFBR2,TNFAIP3,TNFRSF1B,TXN
GO.1901701	cellular response to oxygen-containing compound	13	0.000444	ENSP00000216797,ENSP00000227163,ENSP00000237289,ENSP00000258080,ENSP00000284818,ENSP00000305355,ENSP00000305422,ENSP00000309595,ENSP00000356022,ENSP00000365435,ENSP00000378323,ENSP00000418960,ENSP00000419692	BRCA1,C10orf2,CEBPB,HTRA2,LY96,NFKBIA,PPP3CA,PRKCB,RXRA,SOD2,SPI1,TNFAIP3,TNFRSF1B
GO.0045637	regulation of myeloid cell differentiation	7	0.000466	ENSP00000216797,ENSP00000227163,ENSP00000267163,ENSP00000305422,ENSP00000347979,ENSP00000360266,ENSP00000367207	CEBPB,FAS,JUN,MYC,NFKBIA,RB1,SPI1
GO.0048534	hematopoietic or lymphoid organ development	11	0.000471	ENSP00000164227,ENSP00000227163,ENSP00000232014,ENSP00000267163,ENSP00000278616,ENSP00000347979,ENSP00000351905,ENSP00000357113,ENSP00000360266,ENSP00000398655,ENSP00000410481	ATM,BCL3,BCL6,FAS,IFI16,ITK,JUN,LTB,RB1,SPI1,TGFBR2
GO.0050869	negative regulation of B cell activation	4	0.000473	ENSP00000232014,ENSP00000237289,ENSP00000278616,ENSP00000347979	ATM,BCL6,FAS,TNFAIP3
GO.0030518	intracellular steroid hormone receptor signaling pathway	5	0.000479	ENSP00000001008,ENSP00000262643,ENSP00000267163,ENSP00000300408,ENSP00000418960	BRCA1,CCNE1,FKBP4,PHB,RB1
GO.0002634	regulation of germinal center formation	3	0.000515	ENSP00000232014,ENSP00000237289,ENSP00000291232	BCL6,TNFAIP3,TNFRSF13C
GO.0002903	negative regulation of B cell apoptotic process	3	0.000515	ENSP00000215754,ENSP00000232014,ENSP00000317992	BCL6,MIF,NOC2L
GO.0006974	cellular response to DNA damage stimulus	12	0.000515	ENSP00000164227,ENSP00000215754,ENSP00000232014,ENSP00000244741,ENSP00000258080,ENSP00000261479,ENSP00000278616,ENSP00000355325,ENSP00000357113,ENSP00000365435,ENSP00000367207,ENSP00000418960	ATM,BCL3,BCL6,BRCA1,CDKN1A,HTRA2,IFI16,MIF,MYC,PSMA6,PSMB5,TNFRSF1B
GO.0051090	regulation of sequence-specific DNA binding transcription factor activity	9	0.000537	ENSP00000216797,ENSP00000237289,ENSP00000261464,ENSP00000261479,ENSP00000267163,ENSP00000305355,ENSP00000358335,ENSP00000360266,ENSP00000378323	JUN,MAP3K7,NFKBIA,PPP3CA,PRKCB,PSMA6,RB1,TNFAIP3,TRAF5
GO.0034645	cellular macromolecule biosynthetic process	30	0.000544	ENSP00000164227,ENSP00000225698,ENSP00000227163,ENSP00000232014,ENSP00000234590,ENSP00000243346,ENSP00000257915,ENSP00000262133,ENSP00000262643,ENSP00000267163,ENSP00000295025,ENSP00000300408,ENSP00000302886,ENSP00000303706,ENSP00000305355,ENSP00000309572,ENSP00000317992,ENSP00000318318,ENSP00000319169,ENSP00000329102,ENSP00000357113,ENSP00000358335,ENSP00000360266,ENSP00000362013,ENSP00000362649…	BCL3,BCL6,BRCA1,C1QBP,CCNE1,CDC25A,ENO1,GPI,HDAC1,IFI16,JUN,LIN9,MAP3K7,MPI,MYC,NMI,NOC2L,PA2G4,PHB,PRKCB,PRMT5,RB1,RBL2,REL,RXRA,SPI1,TERT,TFCP2,TRERF1,TXN
GO.0044710	single-organism metabolic process	32	0.000598	ENSP00000013034,ENSP00000215754,ENSP00000221801,ENSP00000225698,ENSP00000226253,ENSP00000227163,ENSP00000229270,ENSP00000234590,ENSP00000258080,ENSP00000261479,ENSP00000263640,ENSP00000278616,ENSP00000290573,ENSP00000300408,ENSP00000305355,ENSP00000309572,ENSP00000309595,ENSP00000318318,ENSP00000319169,ENSP00000337746,ENSP00000351905,ENSP00000355325,ENSP00000356022,ENSP00000358335,ENSP00000360266…	ACVR1,ALDOC,ATM,BRCA1,C10orf2,C1QBP,ENO1,FBL,HDAC1,HK1,HK2,HTRA2,ISYNA1,JUN,MAP3K7,MIF,MPI,MYC,NME1,PGK1,PHB,PRKCB,PRMT5,PSMA6,PSMB5,RXRA,SOD2,SPI1,TERT,TGFBR2,TPI1,TRERF1
GO.0030098	lymphocyte differentiation	7	0.000635	ENSP00000164227,ENSP00000227163,ENSP00000232014,ENSP00000278616,ENSP00000347979,ENSP00000360493,ENSP00000398655	ATM,BCL3,BCL6,FAS,ITK,RUNX2,SPI1
GO.0030890	positive regulation of B cell proliferation	4	0.00065	ENSP00000215754,ENSP00000232014,ENSP00000244741,ENSP00000291232	BCL6,CDKN1A,MIF,TNFRSF13C
GO.0002520	immune system development	11	0.000672	ENSP00000164227,ENSP00000227163,ENSP00000232014,ENSP00000237289,ENSP00000267163,ENSP00000347979,ENSP00000351905,ENSP00000357113,ENSP00000360266,ENSP00000398655,ENSP00000410481	BCL3,BCL6,FAS,IFI16,ITK,JUN,LTB,RB1,SPI1,TGFBR2,TNFAIP3
GO.0035666	TRIF-dependent toll-like receptor signaling pathway	5	0.000689	ENSP00000216797,ENSP00000263464,ENSP00000284818,ENSP00000358335,ENSP00000360266	BIRC3,JUN,LY96,MAP3K7,NFKBIA
GO.0060429	epithelium development	14	0.000714	ENSP00000226253,ENSP00000227163,ENSP00000244741,ENSP00000263640,ENSP00000278616,ENSP00000278968,ENSP00000305422,ENSP00000351905,ENSP00000358335,ENSP00000360266,ENSP00000362413,ENSP00000362649,ENSP00000367207,ENSP00000419692	ACVR1,ALDOC,ATM,CDKN1A,CEBPB,HDAC1,JUN,MAP3K7,MYC,PGK1,RXRA,SPI1,TAGLN,TGFBR2
GO.0002768	immune response-regulating cell surface receptor signaling pathway	9	0.00073	ENSP00000216797,ENSP00000244741,ENSP00000261479,ENSP00000305355,ENSP00000355325,ENSP00000358335,ENSP00000360266,ENSP00000378323,ENSP00000398655	CDKN1A,ITK,JUN,MAP3K7,NFKBIA,PPP3CA,PRKCB,PSMA6,PSMB5
GO.0050793	regulation of developmental process	21	0.000748	ENSP00000001008,ENSP00000215754,ENSP00000216797,ENSP00000225698,ENSP00000227163,ENSP00000237289,ENSP00000258080,ENSP00000262643,ENSP00000263640,ENSP00000267163,ENSP00000291232,ENSP00000302886,ENSP00000305355,ENSP00000309572,ENSP00000319169,ENSP00000347979,ENSP00000351905,ENSP00000367207,ENSP00000378323,ENSP00000418960,ENSP00000419692	ACVR1,BRCA1,C1QBP,CCNE1,FAS,FKBP4,HTRA2,MIF,MYC,NFKBIA,PA2G4,PPP3CA,PRKCB,PRMT5,RB1,RXRA,SPI1,TERT,TGFBR2,TNFAIP3,TNFRSF13C
GO.0033044	regulation of chromosome organization	7	0.000754	ENSP00000227163,ENSP00000232014,ENSP00000267163,ENSP00000278616,ENSP00000317992,ENSP00000367207,ENSP00000418960	ATM,BCL6,BRCA1,MYC,NOC2L,RB1,SPI1
GO.0080135	regulation of cellular response to stress	12	0.000754	ENSP00000001008,ENSP00000215754,ENSP00000232014,ENSP00000246957,ENSP00000258080,ENSP00000278616,ENSP00000309572,ENSP00000356022,ENSP00000358335,ENSP00000363641,ENSP00000367207,ENSP00000418960	ATM,BCL6,BRCA1,FKBP4,HTRA2,MAP3K7,MIF,MYC,SOD2,TERT,TRAP1,TXN
GO.0007179	transforming growth factor beta receptor signaling pathway	6	0.000792	ENSP00000263640,ENSP00000351905,ENSP00000358335,ENSP00000360266,ENSP00000362649,ENSP00000367207	ACVR1,HDAC1,JUN,MAP3K7,MYC,TGFBR2
GO.0048511	rhythmic process	8	0.000843	ENSP00000217426,ENSP00000257904,ENSP00000262643,ENSP00000305422,ENSP00000319169,ENSP00000347979,ENSP00000360266,ENSP00000362649	AHCY,CCNE1,CDK4,CEBPB,FAS,HDAC1,JUN,PRMT5
GO.0030521	androgen receptor signaling pathway	4	0.000855	ENSP00000001008,ENSP00000262643,ENSP00000267163,ENSP00000418960	BRCA1,CCNE1,FKBP4,RB1
GO.0070482	response to oxygen levels	8	0.000855	ENSP00000217426,ENSP00000244741,ENSP00000257904,ENSP00000278616,ENSP00000309572,ENSP00000347979,ENSP00000353826,ENSP00000445175	AHCY,ATM,CDK4,CDKN1A,FAS,LDHA,LONP1,TERT
GO.0043549	regulation of kinase activity	12	0.000871	ENSP00000215754,ENSP00000237289,ENSP00000244741,ENSP00000257904,ENSP00000261254,ENSP00000262133,ENSP00000262643,ENSP00000262662,ENSP00000267163,ENSP00000303706,ENSP00000351905,ENSP00000363641	CCND2,CCNE1,CDC25A,CDK4,CDKN1A,CDKN2C,MIF,RB1,RBL2,TGFBR2,TNFAIP3,TXN
GO.0034138	toll-like receptor 3 signaling pathway	5	0.000894	ENSP00000216797,ENSP00000263464,ENSP00000284818,ENSP00000358335,ENSP00000360266	BIRC3,JUN,LY96,MAP3K7,NFKBIA
GO.0045944	positive regulation of transcription from RNA polymerase II promoter	14	0.000899	ENSP00000164227,ENSP00000216797,ENSP00000227163,ENSP00000263640,ENSP00000267163,ENSP00000295025,ENSP00000309572,ENSP00000357113,ENSP00000360266,ENSP00000360493,ENSP00000362649,ENSP00000367207,ENSP00000378323,ENSP00000418960	ACVR1,BCL3,BRCA1,HDAC1,IFI16,JUN,MYC,NFKBIA,PPP3CA,RB1,REL,RUNX2,SPI1,TERT
GO.0007050	cell cycle arrest	6	0.000942	ENSP00000244741,ENSP00000262662,ENSP00000267163,ENSP00000278616,ENSP00000302886,ENSP00000367207	ATM,CDKN1A,CDKN2C,MYC,PA2G4,RB1
GO.2000377	regulation of reactive oxygen species metabolic process	6	0.000942	ENSP00000244741,ENSP00000246957,ENSP00000290573,ENSP00000351905,ENSP00000358335,ENSP00000418960	BRCA1,CDKN1A,HK2,MAP3K7,TGFBR2,TRAP1
GO.0007623	circadian rhythm	6	0.000978	ENSP00000217426,ENSP00000257904,ENSP00000319169,ENSP00000347979,ENSP00000360266,ENSP00000362649	AHCY,CDK4,FAS,HDAC1,JUN,PRMT5
GO.0007275	multicellular organismal development	31	0.00102	ENSP00000013034,ENSP00000164227,ENSP00000227163,ENSP00000229270,ENSP00000232014,ENSP00000237289,ENSP00000244741,ENSP00000251289,ENSP00000257904,ENSP00000258080,ENSP00000262643,ENSP00000262662,ENSP00000263640,ENSP00000267163,ENSP00000278968,ENSP00000290573,ENSP00000319169,ENSP00000347979,ENSP00000351905,ENSP00000357113,ENSP00000358335,ENSP00000360266,ENSP00000362013,ENSP00000362649,ENSP00000367207…	ACVR1,BCL3,BCL6,BRCA1,CCNE1,CDK4,CDKN1A,CDKN2C,FAS,GPI,HDAC1,HK2,HTRA2,IFI16,ITK,JUN,LTB,MAP3K7,MYC,NME1,PPP3CA,PRMT5,RB1,RXRA,SPI1,TAGLN,TGFBR2,TNFAIP3,TPI1,TRERF1,WDR18
GO.0035067	negative regulation of histone acetylation	3	0.00102	ENSP00000227163,ENSP00000317992,ENSP00000418960	BRCA1,NOC2L,SPI1
GO.0044711	single-organism biosynthetic process	16	0.00105	ENSP00000013034,ENSP00000215754,ENSP00000217426,ENSP00000226253,ENSP00000229270,ENSP00000234590,ENSP00000278616,ENSP00000280704,ENSP00000309572,ENSP00000309595,ENSP00000318318,ENSP00000333667,ENSP00000337746,ENSP00000362013,ENSP00000362413,ENSP00000418960	AHCY,ALDOC,ATM,BRCA1,C10orf2,ENO1,ISYNA1,LDHC,MIF,MPI,NME1,PGK1,SHMT2,TERT,TPI1,TRERF1
GO.0050794	regulation of cellular process	51	0.00107	ENSP00000013034,ENSP00000215754,ENSP00000216797,ENSP00000225698,ENSP00000227163,ENSP00000234590,ENSP00000237289,ENSP00000244741,ENSP00000246957,ENSP00000253792,ENSP00000257904,ENSP00000257915,ENSP00000258080,ENSP00000261254,ENSP00000261464,ENSP00000261479,ENSP00000262662,ENSP00000263464,ENSP00000263640,ENSP00000267163,ENSP00000278616,ENSP00000290573,ENSP00000291232,ENSP00000300408,ENSP00000302886…	ACLY,ACVR1,ATM,BIRC3,BRCA1,C1QBP,CCND2,CDC25A,CDK4,CDKN1A,CDKN2C,ENO1,FAS,GPI,HDAC1,HIST1H1C,HK2,HTRA2,IFI16,ITK,JUN,LDHA,LIN9,LONP1,LTB,MIF,MYC,NFKBIA,NME1,NOC2L,PA2G4,PES1,PHB,PPP3CA,PSMA6,PSMB5,RB1,RUNX2,RXRA,SHMT2,SOD2,SPI1,TERT,TFCP2,TGFBR2,TNFAIP3,TNFRSF13C,TNFRSF1B,TRAF5,TRAP1,TRERF1
GO.0007178	transmembrane receptor protein serine/threonine kinase signaling pathway	7	0.0011	ENSP00000263640,ENSP00000351905,ENSP00000358335,ENSP00000360266,ENSP00000360493,ENSP00000362649,ENSP00000367207	ACVR1,HDAC1,JUN,MAP3K7,MYC,RUNX2,TGFBR2
GO.0030097	hemopoiesis	10	0.00113	ENSP00000164227,ENSP00000227163,ENSP00000232014,ENSP00000267163,ENSP00000278616,ENSP00000347979,ENSP00000351905,ENSP00000357113,ENSP00000360266,ENSP00000398655	ATM,BCL3,BCL6,FAS,IFI16,ITK,JUN,RB1,SPI1,TGFBR2
GO.0071158	positive regulation of cell cycle arrest	5	0.00115	ENSP00000244741,ENSP00000261479,ENSP00000278616,ENSP00000355325,ENSP00000418960	ATM,BRCA1,CDKN1A,PSMA6,PSMB5
GO.0097285	cell-type specific apoptotic process	5	0.00115	ENSP00000267163,ENSP00000278616,ENSP00000347979,ENSP00000351905,ENSP00000367207	ATM,FAS,MYC,RB1,TGFBR2
GO.0045787	positive regulation of cell cycle	8	0.00118	ENSP00000244741,ENSP00000257904,ENSP00000261254,ENSP00000261479,ENSP00000267163,ENSP00000278616,ENSP00000355325,ENSP00000418960	ATM,BRCA1,CCND2,CDK4,CDKN1A,PSMA6,PSMB5,RB1
GO.2000116	regulation of cysteine-type endopeptidase activity	7	0.00118	ENSP00000258080,ENSP00000263464,ENSP00000284818,ENSP00000347979,ENSP00000357113,ENSP00000367207,ENSP00000405573	BIRC3,FAS,GPI,HTRA2,IFI16,LY96,MYC
GO.0071363	cellular response to growth factor stimulus	11	0.00121	ENSP00000216797,ENSP00000244741,ENSP00000258080,ENSP00000263640,ENSP00000351905,ENSP00000358335,ENSP00000360266,ENSP00000360493,ENSP00000362649,ENSP00000365435,ENSP00000367207	ACVR1,CDKN1A,HDAC1,HTRA2,JUN,MAP3K7,MYC,NFKBIA,RUNX2,TGFBR2,TNFRSF1B
GO.0042035	regulation of cytokine biosynthetic process	5	0.00133	ENSP00000243346,ENSP00000291232,ENSP00000295025,ENSP00000305422,ENSP00000410481	CEBPB,LTB,NMI,REL,TNFRSF13C
GO.2001243	negative regulation of intrinsic apoptotic signaling pathway	5	0.00133	ENSP00000215754,ENSP00000246957,ENSP00000258080,ENSP00000317992,ENSP00000356022	HTRA2,MIF,NOC2L,SOD2,TRAP1
GO.1902105	regulation of leukocyte differentiation	7	0.00147	ENSP00000232014,ENSP00000267163,ENSP00000305422,ENSP00000347979,ENSP00000351905,ENSP00000360266,ENSP00000367207	BCL6,CEBPB,FAS,JUN,MYC,RB1,TGFBR2
GO.0010035	response to inorganic substance	9	0.00149	ENSP00000237289,ENSP00000257904,ENSP00000347979,ENSP00000353826,ENSP00000356022,ENSP00000360266,ENSP00000378323,ENSP00000419692,ENSP00000445175	CDK4,FAS,JUN,LDHA,LONP1,PPP3CA,RXRA,SOD2,TNFAIP3
GO.0007165	signal transduction	33	0.00151	ENSP00000001008,ENSP00000164227,ENSP00000225698,ENSP00000232014,ENSP00000237289,ENSP00000243346,ENSP00000244741,ENSP00000257904,ENSP00000258080,ENSP00000261479,ENSP00000263464,ENSP00000263640,ENSP00000267163,ENSP00000278616,ENSP00000284818,ENSP00000295025,ENSP00000300408,ENSP00000305422,ENSP00000347979,ENSP00000351905,ENSP00000355325,ENSP00000356022,ENSP00000357113,ENSP00000360266,ENSP00000360493…	ACVR1,ATM,BCL3,BCL6,BIRC3,BRCA1,C1QBP,CDK4,CDKN1A,CEBPB,FAS,FKBP4,HDAC1,HTRA2,IFI16,ITK,JUN,LTB,LY96,MYC,NMI,PHB,PPP3CA,PSMA6,PSMB5,RB1,REL,RUNX2,RXRA,SOD2,TGFBR2,TNFAIP3,TXN
GO.0035872	nucleotide-binding domain, leucine rich repeat containing receptor signaling pathway	4	0.00153	ENSP00000216797,ENSP00000237289,ENSP00000358335,ENSP00000363641	MAP3K7,NFKBIA,TNFAIP3,TXN
GO.0005975	carbohydrate metabolic process	12	0.00154	ENSP00000226253,ENSP00000229270,ENSP00000234590,ENSP00000253792,ENSP00000280704,ENSP00000290573,ENSP00000318318,ENSP00000337746,ENSP00000362413,ENSP00000384774,ENSP00000405573,ENSP00000445175	ACLY,ALDOC,ENO1,GPI,HK1,HK2,ISYNA1,LDHA,LDHC,MPI,PGK1,TPI1
GO.0019637	organophosphate metabolic process	12	0.00165	ENSP00000013034,ENSP00000226253,ENSP00000229270,ENSP00000234590,ENSP00000253792,ENSP00000278616,ENSP00000280704,ENSP00000290573,ENSP00000318318,ENSP00000337746,ENSP00000362413,ENSP00000384774	ACLY,ALDOC,ATM,ENO1,HK1,HK2,ISYNA1,LDHC,MPI,NME1,PGK1,TPI1
GO.1901214	regulation of neuron death	7	0.00165	ENSP00000258080,ENSP00000278616,ENSP00000295025,ENSP00000305422,ENSP00000356022,ENSP00000360266,ENSP00000405573	ATM,CEBPB,GPI,HTRA2,JUN,REL,SOD2
GO.0019752	carboxylic acid metabolic process	12	0.00166	ENSP00000215754,ENSP00000226253,ENSP00000229270,ENSP00000234590,ENSP00000280704,ENSP00000290573,ENSP00000333667,ENSP00000362413,ENSP00000384774,ENSP00000405573,ENSP00000418960,ENSP00000419692	ALDOC,BRCA1,ENO1,GPI,HK1,HK2,LDHC,MIF,PGK1,RXRA,SHMT2,TPI1
GO.1901215	negative regulation of neuron death	6	0.00166	ENSP00000258080,ENSP00000295025,ENSP00000305422,ENSP00000356022,ENSP00000360266,ENSP00000405573	CEBPB,GPI,HTRA2,JUN,REL,SOD2
GO.0006606	protein import into nucleus	5	0.00171	ENSP00000164227,ENSP00000216797,ENSP00000232014,ENSP00000360266,ENSP00000378323	BCL3,BCL6,JUN,NFKBIA,PPP3CA
GO.0031664	regulation of lipopolysaccharide-mediated signaling pathway	3	0.00171	ENSP00000215754,ENSP00000237289,ENSP00000284818	LY96,MIF,TNFAIP3
GO.0044030	regulation of DNA methylation	3	0.00171	ENSP00000227163,ENSP00000319169,ENSP00000418960	BRCA1,PRMT5,SPI1
GO.0044744	protein targeting to nucleus	5	0.00171	ENSP00000164227,ENSP00000216797,ENSP00000232014,ENSP00000360266,ENSP00000378323	BCL3,BCL6,JUN,NFKBIA,PPP3CA
GO.0090344	negative regulation of cell aging	3	0.00171	ENSP00000215754,ENSP00000232014,ENSP00000309572	BCL6,MIF,TERT
GO.0034142	toll-like receptor 4 signaling pathway	5	0.0018	ENSP00000216797,ENSP00000263464,ENSP00000284818,ENSP00000358335,ENSP00000360266	BIRC3,JUN,LY96,MAP3K7,NFKBIA
GO.0031396	regulation of protein ubiquitination	7	0.00182	ENSP00000237289,ENSP00000243346,ENSP00000261479,ENSP00000263464,ENSP00000278616,ENSP00000355325,ENSP00000418960	ATM,BIRC3,BRCA1,NMI,PSMA6,PSMB5,TNFAIP3
GO.0044092	negative regulation of molecular function	14	0.00186	ENSP00000216797,ENSP00000237289,ENSP00000244741,ENSP00000261479,ENSP00000262662,ENSP00000263464,ENSP00000267163,ENSP00000278616,ENSP00000347979,ENSP00000355325,ENSP00000357113,ENSP00000360266,ENSP00000378323,ENSP00000405573	ATM,BIRC3,CDKN1A,CDKN2C,FAS,GPI,IFI16,JUN,NFKBIA,PPP3CA,PSMA6,PSMB5,RB1,TNFAIP3
GO.0051260	protein homooligomerization	7	0.00196	ENSP00000215754,ENSP00000309595,ENSP00000333667,ENSP00000347979,ENSP00000353826,ENSP00000356022,ENSP00000419692	C10orf2,FAS,LONP1,MIF,RXRA,SHMT2,SOD2
GO.0043068	positive regulation of programmed cell death	10	0.00199	ENSP00000225698,ENSP00000232014,ENSP00000244741,ENSP00000257904,ENSP00000258080,ENSP00000284818,ENSP00000360266,ENSP00000367207,ENSP00000419692,ENSP00000445175	BCL6,C1QBP,CDK4,CDKN1A,HTRA2,JUN,LDHA,LY96,MYC,RXRA
GO.0090068	positive regulation of cell cycle process	7	0.002	ENSP00000244741,ENSP00000257904,ENSP00000261479,ENSP00000267163,ENSP00000278616,ENSP00000355325,ENSP00000418960	ATM,BRCA1,CDK4,CDKN1A,PSMA6,PSMB5,RB1
GO.0045859	regulation of protein kinase activity	11	0.00204	ENSP00000215754,ENSP00000237289,ENSP00000244741,ENSP00000257904,ENSP00000261254,ENSP00000262643,ENSP00000262662,ENSP00000267163,ENSP00000303706,ENSP00000351905,ENSP00000363641	CCND2,CCNE1,CDC25A,CDK4,CDKN1A,CDKN2C,MIF,RB1,TGFBR2,TNFAIP3,TXN
GO.0006979	response to oxidative stress	8	0.0021	ENSP00000237289,ENSP00000258080,ENSP00000353826,ENSP00000355325,ENSP00000356022,ENSP00000360266,ENSP00000363641,ENSP00000445175	HTRA2,JUN,LDHA,LONP1,PSMB5,SOD2,TNFAIP3,TXN
GO.0010608	posttranscriptional regulation of gene expression	8	0.00213	ENSP00000164227,ENSP00000225698,ENSP00000246957,ENSP00000257904,ENSP00000302886,ENSP00000309572,ENSP00000365435,ENSP00000419692	BCL3,C1QBP,CDK4,PA2G4,RXRA,TERT,TNFRSF1B,TRAP1
GO.0051094	positive regulation of developmental process	14	0.00217	ENSP00000225698,ENSP00000232014,ENSP00000237289,ENSP00000262643,ENSP00000263640,ENSP00000267163,ENSP00000291232,ENSP00000302886,ENSP00000305355,ENSP00000319169,ENSP00000351905,ENSP00000360493,ENSP00000367207,ENSP00000418960	ACVR1,BCL6,BRCA1,C1QBP,CCNE1,MYC,PA2G4,PRKCB,PRMT5,RB1,RUNX2,TGFBR2,TNFAIP3,TNFRSF13C
GO.0050727	regulation of inflammatory response	7	0.00218	ENSP00000225698,ENSP00000232014,ENSP00000237289,ENSP00000261479,ENSP00000263464,ENSP00000300408,ENSP00000365435	BCL6,BIRC3,C1QBP,PHB,PSMA6,TNFAIP3,TNFRSF1B
GO.2000134	negative regulation of G1/S transition of mitotic cell cycle	5	0.0022	ENSP00000244741,ENSP00000261479,ENSP00000267163,ENSP00000278616,ENSP00000355325	ATM,CDKN1A,PSMA6,PSMB5,RB1
GO.0038095	Fc-epsilon receptor signaling pathway	6	0.00226	ENSP00000216797,ENSP00000244741,ENSP00000358335,ENSP00000360266,ENSP00000378323,ENSP00000398655	CDKN1A,ITK,JUN,MAP3K7,NFKBIA,PPP3CA
GO.0050670	regulation of lymphocyte proliferation	6	0.00226	ENSP00000215754,ENSP00000232014,ENSP00000244741,ENSP00000278616,ENSP00000291232,ENSP00000305422	ATM,BCL6,CDKN1A,CEBPB,MIF,TNFRSF13C
GO.0006996	organelle organization	24	0.0024	ENSP00000221801,ENSP00000225698,ENSP00000227163,ENSP00000232014,ENSP00000256996,ENSP00000257904,ENSP00000258080,ENSP00000262133,ENSP00000267163,ENSP00000300408,ENSP00000303706,ENSP00000305355,ENSP00000309572,ENSP00000317992,ENSP00000319169,ENSP00000339566,ENSP00000346725,ENSP00000353826,ENSP00000356022,ENSP00000358335,ENSP00000360266,ENSP00000362649,ENSP00000367207,ENSP00000418960	BCL6,BRCA1,C1QBP,CDC25A,CDK4,DDB2,FBL,HDAC1,HIST1H1C,HTRA2,JUN,LONP1,MAP3K7,MYC,NOC2L,PES1,PHB,PRKCB,PRMT5,RB1,RBL2,SOD2,SPI1,TERT
GO.0048513	organ development	23	0.0024	ENSP00000001008,ENSP00000164227,ENSP00000227163,ENSP00000232014,ENSP00000244741,ENSP00000257904,ENSP00000258080,ENSP00000262643,ENSP00000263640,ENSP00000267163,ENSP00000278968,ENSP00000290573,ENSP00000319169,ENSP00000347979,ENSP00000351905,ENSP00000357113,ENSP00000360266,ENSP00000362649,ENSP00000367207,ENSP00000378323,ENSP00000398655,ENSP00000410481,ENSP00000419692	ACVR1,BCL3,BCL6,CCNE1,CDK4,CDKN1A,FAS,FKBP4,HDAC1,HK2,HTRA2,IFI16,ITK,JUN,LTB,MYC,PPP3CA,PRMT5,RB1,RXRA,SPI1,TAGLN,TGFBR2
GO.1902176	negative regulation of oxidative stress-induced intrinsic apoptotic signaling pathway	3	0.00264	ENSP00000246957,ENSP00000258080,ENSP00000356022	HTRA2,SOD2,TRAP1
GO.0051098	regulation of binding	7	0.00279	ENSP00000013034,ENSP00000164227,ENSP00000216797,ENSP00000357113,ENSP00000360266,ENSP00000363641,ENSP00000378323	BCL3,IFI16,JUN,NFKBIA,NME1,PPP3CA,TXN
GO.0050789	regulation of biological process	51	0.0028	ENSP00000013034,ENSP00000215754,ENSP00000216797,ENSP00000225698,ENSP00000227163,ENSP00000234590,ENSP00000237289,ENSP00000244741,ENSP00000246957,ENSP00000253792,ENSP00000257904,ENSP00000257915,ENSP00000261254,ENSP00000261464,ENSP00000261479,ENSP00000262662,ENSP00000263464,ENSP00000263640,ENSP00000267163,ENSP00000278616,ENSP00000290573,ENSP00000291232,ENSP00000295025,ENSP00000300408,ENSP00000302886…	ACLY,ACVR1,ATM,BIRC3,BRCA1,C1QBP,CCND2,CDC25A,CDK4,CDKN1A,CDKN2C,ENO1,FAS,GPI,HDAC1,HIST1H1C,HK2,IFI16,ITK,JUN,LDHA,LIN9,LONP1,LTB,MIF,MYC,NFKBIA,NME1,NOC2L,PA2G4,PES1,PHB,PPP3CA,PSMA6,PSMB5,RB1,REL,RUNX2,RXRA,SHMT2,SOD2,SPI1,TERT,TFCP2,TGFBR2,TNFAIP3,TNFRSF13C,TNFRSF1B,TRAF5,TRAP1,TRERF1
GO.0007249	I-kappaB kinase/NF-kappaB signaling	4	0.00294	ENSP00000164227,ENSP00000284818,ENSP00000295025,ENSP00000358335	BCL3,LY96,MAP3K7,REL
GO.0042108	positive regulation of cytokine biosynthetic process	4	0.00294	ENSP00000164227,ENSP00000291232,ENSP00000295025,ENSP00000410481	BCL3,LTB,REL,TNFRSF13C
GO.0071560	cellular response to transforming growth factor beta stimulus	6	0.00294	ENSP00000263640,ENSP00000351905,ENSP00000358335,ENSP00000360266,ENSP00000362649,ENSP00000367207	ACVR1,HDAC1,JUN,MAP3K7,MYC,TGFBR2
GO.0007154	cell communication	34	0.00304	ENSP00000001008,ENSP00000164227,ENSP00000225698,ENSP00000232014,ENSP00000237289,ENSP00000243346,ENSP00000244741,ENSP00000257904,ENSP00000258080,ENSP00000261479,ENSP00000263464,ENSP00000263640,ENSP00000267163,ENSP00000278616,ENSP00000284818,ENSP00000295025,ENSP00000300408,ENSP00000305422,ENSP00000347979,ENSP00000351905,ENSP00000355325,ENSP00000356022,ENSP00000357113,ENSP00000360266,ENSP00000360493…	ACVR1,ATM,BCL3,BCL6,BIRC3,BRCA1,C1QBP,CDK4,CDKN1A,CEBPB,FAS,FKBP4,HDAC1,HTRA2,IFI16,ITK,JUN,LDHA,LTB,LY96,MYC,NMI,PHB,PPP3CA,PSMA6,PSMB5,RB1,REL,RUNX2,RXRA,SOD2,TGFBR2,TNFAIP3,TXN
GO.0044723	single-organism carbohydrate metabolic process	10	0.00307	ENSP00000226253,ENSP00000229270,ENSP00000234590,ENSP00000290573,ENSP00000318318,ENSP00000337746,ENSP00000362413,ENSP00000384774,ENSP00000405573,ENSP00000445175	ALDOC,ENO1,GPI,HK1,HK2,ISYNA1,LDHA,MPI,PGK1,TPI1
GO.0002429	immune response-activating cell surface receptor signaling pathway	7	0.00316	ENSP00000216797,ENSP00000261479,ENSP00000305355,ENSP00000355325,ENSP00000358335,ENSP00000378323,ENSP00000398655	ITK,MAP3K7,NFKBIA,PPP3CA,PRKCB,PSMA6,PSMB5
GO.0048872	homeostasis of number of cells	6	0.00317	ENSP00000227163,ENSP00000232014,ENSP00000237289,ENSP00000267163,ENSP00000291232,ENSP00000347979	BCL6,FAS,RB1,SPI1,TNFAIP3,TNFRSF13C
GO.0018193	peptidyl-amino acid modification	12	0.00318	ENSP00000001008,ENSP00000227163,ENSP00000263640,ENSP00000278616,ENSP00000305355,ENSP00000318318,ENSP00000319169,ENSP00000351905,ENSP00000358335,ENSP00000398655,ENSP00000418960,ENSP00000449751	ACVR1,ATM,BRCA1,FKBP11,FKBP4,ITK,MAP3K7,MPI,PRKCB,PRMT5,SPI1,TGFBR2
GO.1903034	regulation of response to wounding	8	0.00326	ENSP00000225698,ENSP00000232014,ENSP00000237289,ENSP00000261479,ENSP00000263464,ENSP00000300408,ENSP00000351905,ENSP00000365435	BCL6,BIRC3,C1QBP,PHB,PSMA6,TGFBR2,TNFAIP3,TNFRSF1B
GO.0048731	system development	27	0.00364	ENSP00000013034,ENSP00000164227,ENSP00000227163,ENSP00000232014,ENSP00000237289,ENSP00000244741,ENSP00000257904,ENSP00000258080,ENSP00000262643,ENSP00000262662,ENSP00000263640,ENSP00000267163,ENSP00000278968,ENSP00000290573,ENSP00000319169,ENSP00000347979,ENSP00000351905,ENSP00000357113,ENSP00000358335,ENSP00000360266,ENSP00000362649,ENSP00000367207,ENSP00000378323,ENSP00000398655,ENSP00000405573…	ACVR1,BCL3,BCL6,CCNE1,CDK4,CDKN1A,CDKN2C,FAS,GPI,HDAC1,HK2,HTRA2,IFI16,ITK,JUN,LTB,MAP3K7,MYC,NME1,PPP3CA,PRMT5,RB1,RXRA,SPI1,TAGLN,TGFBR2,TNFAIP3
GO.0032479	regulation of type I interferon production	5	0.00366	ENSP00000216797,ENSP00000237289,ENSP00000243346,ENSP00000295025,ENSP00000357113	IFI16,NFKBIA,NMI,REL,TNFAIP3
GO.0051250	negative regulation of lymphocyte activation	5	0.00366	ENSP00000232014,ENSP00000237289,ENSP00000278616,ENSP00000305422,ENSP00000347979	ATM,BCL6,CEBPB,FAS,TNFAIP3
GO.0001889	liver development	5	0.00396	ENSP00000262643,ENSP00000305422,ENSP00000319169,ENSP00000360266,ENSP00000419692	CCNE1,CEBPB,JUN,PRMT5,RXRA
GO.0051052	regulation of DNA metabolic process	7	0.00418	ENSP00000227163,ENSP00000232014,ENSP00000244741,ENSP00000319169,ENSP00000353826,ENSP00000360266,ENSP00000367207	BCL6,CDKN1A,JUN,LONP1,MYC,PRMT5,SPI1
GO.0044283	small molecule biosynthetic process	8	0.00426	ENSP00000215754,ENSP00000217426,ENSP00000253792,ENSP00000280704,ENSP00000333667,ENSP00000337746,ENSP00000405573,ENSP00000418960	ACLY,AHCY,BRCA1,GPI,ISYNA1,LDHC,MIF,SHMT2
GO.0000060	protein import into nucleus, translocation	3	0.00435	ENSP00000164227,ENSP00000216797,ENSP00000232014	BCL3,BCL6,NFKBIA
GO.1904019	epithelial cell apoptotic process	3	0.00435	ENSP00000267163,ENSP00000347979,ENSP00000351905	FAS,RB1,TGFBR2
GO.2001269	positive regulation of cysteine-type endopeptidase activity involved in apoptotic signaling pathway	3	0.00435	ENSP00000258080,ENSP00000284818,ENSP00000347979	FAS,HTRA2,LY96
GO.0002223	stimulatory C-type lectin receptor signaling pathway	5	0.00436	ENSP00000216797,ENSP00000261479,ENSP00000355325,ENSP00000358335,ENSP00000378323	MAP3K7,NFKBIA,PPP3CA,PSMA6,PSMB5
GO.0061008	hepaticobiliary system development	5	0.00436	ENSP00000262643,ENSP00000305422,ENSP00000319169,ENSP00000360266,ENSP00000419692	CCNE1,CEBPB,JUN,PRMT5,RXRA
GO.0030855	epithelial cell differentiation	9	0.00438	ENSP00000226253,ENSP00000244741,ENSP00000263640,ENSP00000278968,ENSP00000305422,ENSP00000360266,ENSP00000362413,ENSP00000362649,ENSP00000419692	ACVR1,ALDOC,CDKN1A,CEBPB,HDAC1,JUN,PGK1,RXRA,TAGLN
GO.0031401	positive regulation of protein modification process	13	0.00438	ENSP00000215754,ENSP00000232014,ENSP00000243346,ENSP00000244741,ENSP00000261254,ENSP00000261479,ENSP00000263464,ENSP00000263640,ENSP00000300408,ENSP00000351905,ENSP00000355325,ENSP00000363641,ENSP00000418960	ACVR1,BCL6,BIRC3,BRCA1,CCND2,CDKN1A,MIF,NMI,PHB,PSMA6,PSMB5,TGFBR2,TXN
GO.0030099	myeloid cell differentiation	6	0.00445	ENSP00000227163,ENSP00000232014,ENSP00000267163,ENSP00000351905,ENSP00000357113,ENSP00000360266	BCL6,IFI16,JUN,RB1,SPI1,TGFBR2
GO.0065008	regulation of biological quality	24	0.00445	ENSP00000164227,ENSP00000216797,ENSP00000225698,ENSP00000227163,ENSP00000232014,ENSP00000237289,ENSP00000257904,ENSP00000267163,ENSP00000278616,ENSP00000291232,ENSP00000300408,ENSP00000309572,ENSP00000309595,ENSP00000347979,ENSP00000356022,ENSP00000362013,ENSP00000362649,ENSP00000363641,ENSP00000365435,ENSP00000367207,ENSP00000378323,ENSP00000384774,ENSP00000405573,ENSP00000419692	ATM,BCL3,BCL6,C10orf2,C1QBP,CDK4,FAS,GPI,HDAC1,HK1,MYC,NFKBIA,PHB,PPP3CA,RB1,RXRA,SOD2,SPI1,TERT,TNFAIP3,TNFRSF13C,TNFRSF1B,TRERF1,TXN
GO.0044700	single organism signaling	33	0.00456	ENSP00000001008,ENSP00000164227,ENSP00000225698,ENSP00000232014,ENSP00000237289,ENSP00000243346,ENSP00000244741,ENSP00000257904,ENSP00000258080,ENSP00000261479,ENSP00000263464,ENSP00000263640,ENSP00000267163,ENSP00000278616,ENSP00000284818,ENSP00000295025,ENSP00000300408,ENSP00000305422,ENSP00000347979,ENSP00000351905,ENSP00000355325,ENSP00000356022,ENSP00000357113,ENSP00000360266,ENSP00000360493…	ACVR1,ATM,BCL3,BCL6,BIRC3,BRCA1,C1QBP,CDK4,CDKN1A,CEBPB,FAS,FKBP4,HDAC1,HTRA2,IFI16,ITK,JUN,LTB,LY96,MYC,NMI,PHB,PPP3CA,PSMA6,PSMB5,RB1,REL,RUNX2,RXRA,SOD2,TGFBR2,TNFAIP3,TXN
GO.0051092	positive regulation of NF-kappaB transcription factor activity	5	0.00464	ENSP00000216797,ENSP00000261464,ENSP00000261479,ENSP00000305355,ENSP00000358335	MAP3K7,NFKBIA,PRKCB,PSMA6,TRAF5
GO.0006977	DNA damage response, signal transduction by p53 class mediator resulting in cell cycle arrest	4	0.00487	ENSP00000244741,ENSP00000261479,ENSP00000278616,ENSP00000355325	ATM,CDKN1A,PSMA6,PSMB5
GO.0007569	cell aging	4	0.00513	ENSP00000215754,ENSP00000244741,ENSP00000278616,ENSP00000309572	ATM,CDKN1A,MIF,TERT
GO.0044707	single-multicellular organism process	35	0.00519	ENSP00000013034,ENSP00000164227,ENSP00000221801,ENSP00000225698,ENSP00000227163,ENSP00000229270,ENSP00000232014,ENSP00000237289,ENSP00000244741,ENSP00000251289,ENSP00000257904,ENSP00000258080,ENSP00000262643,ENSP00000262662,ENSP00000263640,ENSP00000267163,ENSP00000268802,ENSP00000278968,ENSP00000290573,ENSP00000295025,ENSP00000300408,ENSP00000305355,ENSP00000347979,ENSP00000351905,ENSP00000356022…	ACVR1,BCL3,BCL6,BRCA1,C1QBP,CCNE1,CDK4,CDKN1A,CDKN2C,FAS,FBL,HDAC1,HK2,HTRA2,IFI16,JUN,LTB,MAP3K7,MYC,NME1,NOB1,PHB,PPP3CA,PRKCB,RB1,REL,RXRA,SOD2,SPI1,TAGLN,TGFBR2,TNFAIP3,TPI1,TRERF1,WDR18
GO.0009888	tissue development	16	0.00535	ENSP00000226253,ENSP00000227163,ENSP00000244741,ENSP00000263640,ENSP00000267163,ENSP00000278616,ENSP00000278968,ENSP00000305422,ENSP00000351905,ENSP00000358335,ENSP00000360266,ENSP00000362413,ENSP00000362649,ENSP00000367207,ENSP00000378323,ENSP00000419692	ACVR1,ALDOC,ATM,CDKN1A,CEBPB,HDAC1,JUN,MAP3K7,MYC,PGK1,PPP3CA,RB1,RXRA,SPI1,TAGLN,TGFBR2
GO.0051259	protein oligomerization	8	0.00537	ENSP00000215754,ENSP00000237289,ENSP00000309595,ENSP00000333667,ENSP00000347979,ENSP00000353826,ENSP00000356022,ENSP00000419692	C10orf2,FAS,LONP1,MIF,RXRA,SHMT2,SOD2,TNFAIP3
GO.0048545	response to steroid hormone	8	0.00545	ENSP00000244741,ENSP00000257904,ENSP00000262643,ENSP00000347979,ENSP00000351905,ENSP00000418960,ENSP00000419692,ENSP00000445175	BRCA1,CCNE1,CDK4,CDKN1A,FAS,LDHA,RXRA,TGFBR2
GO.0001678	cellular glucose homeostasis	4	0.00561	ENSP00000290573,ENSP00000309595,ENSP00000378323,ENSP00000384774	C10orf2,HK1,HK2,PPP3CA
GO.0031348	negative regulation of defense response	5	0.00561	ENSP00000225698,ENSP00000237289,ENSP00000243346,ENSP00000357113,ENSP00000365435	C1QBP,IFI16,NMI,TNFAIP3,TNFRSF1B
GO.0070423	nucleotide-binding oligomerization domain containing signaling pathway	3	0.00582	ENSP00000216797,ENSP00000237289,ENSP00000358335	MAP3K7,NFKBIA,TNFAIP3
GO.0043281	regulation of cysteine-type endopeptidase activity involved in apoptotic process	6	0.00585	ENSP00000258080,ENSP00000263464,ENSP00000284818,ENSP00000347979,ENSP00000367207,ENSP00000405573	BIRC3,FAS,GPI,HTRA2,LY96,MYC
GO.0045727	positive regulation of translation	4	0.00585	ENSP00000164227,ENSP00000225698,ENSP00000257904,ENSP00000419692	BCL3,C1QBP,CDK4,RXRA
GO.0010564	regulation of cell cycle process	9	0.0059	ENSP00000215754,ENSP00000244741,ENSP00000257904,ENSP00000261479,ENSP00000267163,ENSP00000278616,ENSP00000319169,ENSP00000355325,ENSP00000418960	ATM,BRCA1,CDK4,CDKN1A,MIF,PRMT5,PSMA6,PSMB5,RB1
GO.0048856	anatomical structure development	29	0.00591	ENSP00000013034,ENSP00000164227,ENSP00000226253,ENSP00000227163,ENSP00000232014,ENSP00000237289,ENSP00000244741,ENSP00000257904,ENSP00000258080,ENSP00000262643,ENSP00000262662,ENSP00000263640,ENSP00000278968,ENSP00000290573,ENSP00000319169,ENSP00000347979,ENSP00000351905,ENSP00000357113,ENSP00000358335,ENSP00000360266,ENSP00000362413,ENSP00000362649,ENSP00000367207,ENSP00000378323,ENSP00000398655…	ACVR1,ALDOC,BCL3,BCL6,BRCA1,CCNE1,CDK4,CDKN1A,CDKN2C,FAS,GPI,HDAC1,HK2,HTRA2,IFI16,ITK,JUN,LTB,MAP3K7,MYC,NME1,PGK1,PPP3CA,PRMT5,RXRA,SPI1,TAGLN,TGFBR2,TNFAIP3
GO.0010212	response to ionizing radiation	5	0.00607	ENSP00000244741,ENSP00000278616,ENSP00000357113,ENSP00000367207,ENSP00000418960	ATM,BRCA1,CDKN1A,IFI16,MYC
GO.0038123	toll-like receptor TLR1:TLR2 signaling pathway	4	0.00607	ENSP00000216797,ENSP00000284818,ENSP00000358335,ENSP00000360266	JUN,LY96,MAP3K7,NFKBIA
GO.0038124	toll-like receptor TLR6:TLR2 signaling pathway	4	0.00607	ENSP00000216797,ENSP00000284818,ENSP00000358335,ENSP00000360266	JUN,LY96,MAP3K7,NFKBIA
GO.0014070	response to organic cyclic compound	11	0.00624	ENSP00000216797,ENSP00000244741,ENSP00000257904,ENSP00000262643,ENSP00000309572,ENSP00000347979,ENSP00000351905,ENSP00000360266,ENSP00000418960,ENSP00000419692,ENSP00000445175	BRCA1,CCNE1,CDK4,CDKN1A,FAS,JUN,LDHA,NFKBIA,RXRA,TERT,TGFBR2
GO.0010939	regulation of necrotic cell death	3	0.00629	ENSP00000263464,ENSP00000347979,ENSP00000358335	BIRC3,FAS,MAP3K7
GO.2001056	positive regulation of cysteine-type endopeptidase activity	5	0.00644	ENSP00000258080,ENSP00000284818,ENSP00000347979,ENSP00000357113,ENSP00000367207	FAS,HTRA2,IFI16,LY96,MYC
GO.0042493	response to drug	8	0.00652	ENSP00000244741,ENSP00000257904,ENSP00000262643,ENSP00000351905,ENSP00000360266,ENSP00000367207,ENSP00000378323,ENSP00000445175	CCNE1,CDK4,CDKN1A,JUN,LDHA,MYC,PPP3CA,TGFBR2
GO.0065007	biological regulation	51	0.00659	ENSP00000013034,ENSP00000215754,ENSP00000216797,ENSP00000225698,ENSP00000227163,ENSP00000234590,ENSP00000237289,ENSP00000244741,ENSP00000246957,ENSP00000253792,ENSP00000257904,ENSP00000257915,ENSP00000261254,ENSP00000261464,ENSP00000261479,ENSP00000262662,ENSP00000263464,ENSP00000263640,ENSP00000267163,ENSP00000278616,ENSP00000291232,ENSP00000295025,ENSP00000300408,ENSP00000302886,ENSP00000303706…	ACLY,ACVR1,ATM,BIRC3,BRCA1,C10orf2,C1QBP,CCND2,CDC25A,CDK4,CDKN1A,CDKN2C,ENO1,FAS,HDAC1,HIST1H1C,HK1,IFI16,ITK,JUN,LDHA,LIN9,LONP1,LTB,MIF,MYC,NFKBIA,NME1,NOC2L,PA2G4,PES1,PHB,PPP3CA,PSMA6,PSMB5,RB1,REL,RUNX2,RXRA,SHMT2,SOD2,SPI1,TERT,TFCP2,TGFBR2,TNFAIP3,TNFRSF13C,TNFRSF1B,TRAF5,TRAP1,TRERF1
GO.0034134	toll-like receptor 2 signaling pathway	4	0.00666	ENSP00000216797,ENSP00000284818,ENSP00000358335,ENSP00000360266	JUN,LY96,MAP3K7,NFKBIA
GO.0043085	positive regulation of catalytic activity	15	0.00672	ENSP00000215754,ENSP00000244741,ENSP00000258080,ENSP00000261254,ENSP00000261479,ENSP00000284818,ENSP00000309572,ENSP00000347979,ENSP00000351905,ENSP00000355325,ENSP00000357113,ENSP00000360266,ENSP00000363641,ENSP00000367207,ENSP00000398655	CCND2,CDKN1A,FAS,HTRA2,IFI16,ITK,JUN,LY96,MIF,MYC,PSMA6,PSMB5,TERT,TGFBR2,TXN
GO.0002221	pattern recognition receptor signaling pathway	5	0.00679	ENSP00000237289,ENSP00000263464,ENSP00000284818,ENSP00000358335,ENSP00000360266	BIRC3,JUN,LY96,MAP3K7,TNFAIP3
GO.0038061	NIK/NF-kappaB signaling	3	0.00679	ENSP00000263464,ENSP00000295025,ENSP00000358335	BIRC3,MAP3K7,REL
GO.0042110	T cell activation	6	0.00679	ENSP00000164227,ENSP00000305422,ENSP00000347979,ENSP00000360493,ENSP00000378323,ENSP00000398655	BCL3,CEBPB,FAS,ITK,PPP3CA,RUNX2
GO.0042771	intrinsic apoptotic signaling pathway in response to DNA damage by p53 class mediator	3	0.00679	ENSP00000164227,ENSP00000244741,ENSP00000357113	BCL3,CDKN1A,IFI16
GO.0051251	positive regulation of lymphocyte activation	6	0.00679	ENSP00000215754,ENSP00000232014,ENSP00000244741,ENSP00000291232,ENSP00000351905,ENSP00000358335	BCL6,CDKN1A,MAP3K7,MIF,TGFBR2,TNFRSF13C
GO.0045926	negative regulation of growth	6	0.00695	ENSP00000232014,ENSP00000234590,ENSP00000244741,ENSP00000262662,ENSP00000300408,ENSP00000351905	BCL6,CDKN1A,CDKN2C,ENO1,PHB,TGFBR2
GO.0051091	positive regulation of sequence-specific DNA binding transcription factor activity	6	0.0071	ENSP00000216797,ENSP00000261464,ENSP00000261479,ENSP00000305355,ENSP00000358335,ENSP00000378323	MAP3K7,NFKBIA,PPP3CA,PRKCB,PSMA6,TRAF5
GO.0097305	response to alcohol	7	0.00711	ENSP00000227163,ENSP00000244741,ENSP00000257904,ENSP00000262643,ENSP00000351905,ENSP00000418960,ENSP00000419692	BRCA1,CCNE1,CDK4,CDKN1A,RXRA,SPI1,TGFBR2
GO.1904029	regulation of cyclin-dependent protein kinase activity	5	0.00711	ENSP00000237289,ENSP00000244741,ENSP00000261254,ENSP00000262662,ENSP00000303706	CCND2,CDC25A,CDKN1A,CDKN2C,TNFAIP3
GO.0000075	cell cycle checkpoint	6	0.00735	ENSP00000244741,ENSP00000261479,ENSP00000267163,ENSP00000278616,ENSP00000355325,ENSP00000418960	ATM,BRCA1,CDKN1A,PSMA6,PSMB5,RB1
GO.0042092	type 2 immune response	2	0.00735	ENSP00000164227,ENSP00000232014	BCL3,BCL6
GO.0055093	response to hyperoxia	3	0.00735	ENSP00000244741,ENSP00000257904,ENSP00000347979	CDK4,CDKN1A,FAS
GO.0031571	mitotic G1 DNA damage checkpoint	4	0.00745	ENSP00000244741,ENSP00000261479,ENSP00000278616,ENSP00000355325	ATM,CDKN1A,PSMA6,PSMB5
GO.0000077	DNA damage checkpoint	5	0.00748	ENSP00000244741,ENSP00000261479,ENSP00000278616,ENSP00000355325,ENSP00000418960	ATM,BRCA1,CDKN1A,PSMA6,PSMB5
GO.0043065	positive regulation of apoptotic process	9	0.00762	ENSP00000225698,ENSP00000232014,ENSP00000257904,ENSP00000258080,ENSP00000284818,ENSP00000360266,ENSP00000367207,ENSP00000419692,ENSP00000445175	BCL6,C1QBP,CDK4,HTRA2,JUN,LDHA,LY96,MYC,RXRA
GO.0043901	negative regulation of multi-organism process	5	0.0077	ENSP00000225698,ENSP00000237289,ENSP00000357113,ENSP00000360266,ENSP00000362649	C1QBP,HDAC1,IFI16,JUN,TNFAIP3
GO.0033144	negative regulation of intracellular steroid hormone receptor signaling pathway	3	0.00794	ENSP00000300408,ENSP00000362649,ENSP00000418960	BRCA1,HDAC1,PHB
GO.0043086	negative regulation of catalytic activity	11	0.00794	ENSP00000237289,ENSP00000244741,ENSP00000261479,ENSP00000262662,ENSP00000263464,ENSP00000267163,ENSP00000278616,ENSP00000347979,ENSP00000355325,ENSP00000357113,ENSP00000405573	ATM,BIRC3,CDKN1A,CDKN2C,FAS,GPI,IFI16,PSMA6,PSMB5,RB1,TNFAIP3
GO.0051348	negative regulation of transferase activity	7	0.00794	ENSP00000237289,ENSP00000244741,ENSP00000261479,ENSP00000262662,ENSP00000267163,ENSP00000278616,ENSP00000355325	ATM,CDKN1A,CDKN2C,PSMA6,PSMB5,RB1,TNFAIP3
GO.0045824	negative regulation of innate immune response	3	0.00861	ENSP00000237289,ENSP00000243346,ENSP00000357113	IFI16,NMI,TNFAIP3
GO.0009967	positive regulation of signal transduction	14	0.00869	ENSP00000215754,ENSP00000225698,ENSP00000258080,ENSP00000261464,ENSP00000261479,ENSP00000263464,ENSP00000263640,ENSP00000278616,ENSP00000295025,ENSP00000300408,ENSP00000305355,ENSP00000309572,ENSP00000355325,ENSP00000363641	ACVR1,ATM,BIRC3,C1QBP,HTRA2,MIF,PHB,PRKCB,PSMA6,PSMB5,REL,TERT,TRAF5,TXN
GO.0030308	negative regulation of cell growth	5	0.0088	ENSP00000232014,ENSP00000234590,ENSP00000244741,ENSP00000262662,ENSP00000300408	BCL6,CDKN1A,CDKN2C,ENO1,PHB
GO.0051169	nuclear transport	6	0.009	ENSP00000164227,ENSP00000216797,ENSP00000232014,ENSP00000317992,ENSP00000360266,ENSP00000378323	BCL3,BCL6,JUN,NFKBIA,NOC2L,PPP3CA
GO.0002755	MyD88-dependent toll-like receptor signaling pathway	4	0.00915	ENSP00000216797,ENSP00000284818,ENSP00000358335,ENSP00000360266	JUN,LY96,MAP3K7,NFKBIA
GO.0009991	response to extracellular stimulus	8	0.00951	ENSP00000217426,ENSP00000244741,ENSP00000262643,ENSP00000351905,ENSP00000357113,ENSP00000360266,ENSP00000419692,ENSP00000445175	AHCY,CCNE1,CDKN1A,IFI16,JUN,LDHA,RXRA,TGFBR2
GO.0031666	positive regulation of lipopolysaccharide-mediated signaling pathway	2	0.00968	ENSP00000215754,ENSP00000284818	LY96,MIF
GO.0045084	positive regulation of interleukin-12 biosynthetic process	2	0.00968	ENSP00000295025,ENSP00000410481	LTB,REL
GO.0070424	regulation of nucleotide-binding oligomerization domain containing signaling pathway	2	0.00968	ENSP00000237289,ENSP00000263464	BIRC3,TNFAIP3
GO.0001933	negative regulation of protein phosphorylation	7	0.0103	ENSP00000237289,ENSP00000244741,ENSP00000262662,ENSP00000267163,ENSP00000300408,ENSP00000360266,ENSP00000367207	CDKN1A,CDKN2C,JUN,MYC,PHB,RB1,TNFAIP3
GO.0022603	regulation of anatomical structure morphogenesis	11	0.0105	ENSP00000225698,ENSP00000232014,ENSP00000237289,ENSP00000291232,ENSP00000305355,ENSP00000351905,ENSP00000360493,ENSP00000367207,ENSP00000378323,ENSP00000418960,ENSP00000419692	BCL6,BRCA1,C1QBP,MYC,PPP3CA,PRKCB,RUNX2,RXRA,TGFBR2,TNFAIP3,TNFRSF13C
GO.0002250	adaptive immune response	5	0.0106	ENSP00000164227,ENSP00000225698,ENSP00000232014,ENSP00000347979,ENSP00000398655	BCL3,BCL6,C1QBP,FAS,ITK
GO.0009743	response to carbohydrate	5	0.0106	ENSP00000305355,ENSP00000309595,ENSP00000351905,ENSP00000378323,ENSP00000445175	C10orf2,LDHA,PPP3CA,PRKCB,TGFBR2
GO.1901698	response to nitrogen compound	11	0.0107	ENSP00000216797,ENSP00000237289,ENSP00000244741,ENSP00000262643,ENSP00000305422,ENSP00000309572,ENSP00000360266,ENSP00000378323,ENSP00000418960,ENSP00000419692,ENSP00000445175	BRCA1,CCNE1,CDKN1A,CEBPB,JUN,LDHA,NFKBIA,PPP3CA,RXRA,TERT,TNFAIP3
GO.0043900	regulation of multi-organism process	8	0.0111	ENSP00000215754,ENSP00000225698,ENSP00000237289,ENSP00000263464,ENSP00000284818,ENSP00000357113,ENSP00000360266,ENSP00000362649	BIRC3,C1QBP,HDAC1,IFI16,JUN,LY96,MIF,TNFAIP3
GO.2001236	regulation of extrinsic apoptotic signaling pathway	5	0.0112	ENSP00000237289,ENSP00000258080,ENSP00000263640,ENSP00000309572,ENSP00000418960	ACVR1,BRCA1,HTRA2,TERT,TNFAIP3
GO.0032101	regulation of response to external stimulus	11	0.0115	ENSP00000215754,ENSP00000225698,ENSP00000232014,ENSP00000237289,ENSP00000258080,ENSP00000261479,ENSP00000263464,ENSP00000284818,ENSP00000300408,ENSP00000351905,ENSP00000365435	BCL6,BIRC3,C1QBP,HTRA2,LY96,MIF,PHB,PSMA6,TGFBR2,TNFAIP3,TNFRSF1B
GO.0001569	patterning of blood vessels	3	0.0116	ENSP00000227163,ENSP00000263640,ENSP00000351905	ACVR1,SPI1,TGFBR2
GO.0051402	neuron apoptotic process	3	0.0116	ENSP00000267163,ENSP00000278616,ENSP00000347979	ATM,FAS,RB1
GO.0000079	regulation of cyclin-dependent protein serine/threonine kinase activity	4	0.012	ENSP00000237289,ENSP00000261254,ENSP00000262662,ENSP00000303706	CCND2,CDC25A,CDKN2C,TNFAIP3
GO.0002467	germinal center formation	2	0.0123	ENSP00000164227,ENSP00000232014	BCL3,BCL6
GO.0006089	lactate metabolic process	2	0.0123	ENSP00000280704,ENSP00000445175	LDHA,LDHC
GO.1901990	regulation of mitotic cell cycle phase transition	6	0.0123	ENSP00000244741,ENSP00000257904,ENSP00000261479,ENSP00000267163,ENSP00000278616,ENSP00000355325	ATM,CDK4,CDKN1A,PSMA6,PSMB5,RB1
GO.0046394	carboxylic acid biosynthetic process	6	0.0127	ENSP00000215754,ENSP00000217426,ENSP00000253792,ENSP00000280704,ENSP00000333667,ENSP00000418960	ACLY,AHCY,BRCA1,LDHC,MIF,SHMT2
GO.0006367	transcription initiation from RNA polymerase II promoter	6	0.0129	ENSP00000360493,ENSP00000362649,ENSP00000363641,ENSP00000367207,ENSP00000405573,ENSP00000419692	GPI,HDAC1,MYC,RUNX2,RXRA,TXN
GO.2001237	negative regulation of extrinsic apoptotic signaling pathway	4	0.0129	ENSP00000237289,ENSP00000263640,ENSP00000309572,ENSP00000418960	ACVR1,BRCA1,TERT,TNFAIP3
GO.0042306	regulation of protein import into nucleus	5	0.0133	ENSP00000164227,ENSP00000216797,ENSP00000244741,ENSP00000363641,ENSP00000378323	BCL3,CDKN1A,NFKBIA,PPP3CA,TXN
GO.0034599	cellular response to oxidative stress	5	0.0136	ENSP00000237289,ENSP00000258080,ENSP00000353826,ENSP00000356022,ENSP00000363641	HTRA2,LONP1,SOD2,TNFAIP3,TXN
GO.0007093	mitotic cell cycle checkpoint	5	0.0139	ENSP00000244741,ENSP00000261479,ENSP00000267163,ENSP00000278616,ENSP00000355325	ATM,CDKN1A,PSMA6,PSMB5,RB1
GO.0031398	positive regulation of protein ubiquitination	5	0.0139	ENSP00000243346,ENSP00000261479,ENSP00000263464,ENSP00000355325,ENSP00000418960	BIRC3,BRCA1,NMI,PSMA6,PSMB5
GO.2000117	negative regulation of cysteine-type endopeptidase activity	4	0.0139	ENSP00000263464,ENSP00000347979,ENSP00000357113,ENSP00000405573	BIRC3,FAS,GPI,IFI16
GO.2001251	negative regulation of chromosome organization	4	0.0144	ENSP00000227163,ENSP00000278616,ENSP00000317992,ENSP00000418960	ATM,BRCA1,NOC2L,SPI1
GO.0007584	response to nutrient	5	0.0146	ENSP00000217426,ENSP00000262643,ENSP00000351905,ENSP00000419692,ENSP00000445175	AHCY,CCNE1,LDHA,RXRA,TGFBR2
GO.0060546	negative regulation of necroptotic process	2	0.0153	ENSP00000263464,ENSP00000358335	BIRC3,MAP3K7
GO.0002573	myeloid leukocyte differentiation	4	0.0155	ENSP00000227163,ENSP00000351905,ENSP00000357113,ENSP00000360266	IFI16,JUN,SPI1,TGFBR2
GO.0007566	embryo implantation	3	0.0163	ENSP00000001008,ENSP00000351905,ENSP00000419692	FKBP4,RXRA,TGFBR2
GO.2000378	negative regulation of reactive oxygen species metabolic process	3	0.0163	ENSP00000246957,ENSP00000290573,ENSP00000418960	BRCA1,HK2,TRAP1
GO.0000302	response to reactive oxygen species	5	0.0172	ENSP00000237289,ENSP00000356022,ENSP00000360266,ENSP00000363641,ENSP00000445175	JUN,LDHA,SOD2,TNFAIP3,TXN
GO.0007167	enzyme linked receptor protein signaling pathway	11	0.0172	ENSP00000216797,ENSP00000244741,ENSP00000263640,ENSP00000305355,ENSP00000351905,ENSP00000358335,ENSP00000360266,ENSP00000360493,ENSP00000362649,ENSP00000367207,ENSP00000398655	ACVR1,CDKN1A,HDAC1,ITK,JUN,MAP3K7,MYC,NFKBIA,PRKCB,RUNX2,TGFBR2
GO.0018107	peptidyl-threonine phosphorylation	3	0.0172	ENSP00000263640,ENSP00000305355,ENSP00000351905	ACVR1,PRKCB,TGFBR2
GO.0032480	negative regulation of type I interferon production	3	0.0172	ENSP00000237289,ENSP00000243346,ENSP00000295025	NMI,REL,TNFAIP3
GO.0032496	response to lipopolysaccharide	6	0.0179	ENSP00000216797,ENSP00000237289,ENSP00000284818,ENSP00000305422,ENSP00000360266,ENSP00000365435	CEBPB,JUN,LY96,NFKBIA,TNFAIP3,TNFRSF1B
GO.0043123	positive regulation of I-kappaB kinase/NF-kappaB signaling	5	0.018	ENSP00000261464,ENSP00000263464,ENSP00000295025,ENSP00000305355,ENSP00000358335	BIRC3,MAP3K7,PRKCB,REL,TRAF5
GO.0051128	regulation of cellular component organization	18	0.0182	ENSP00000225698,ENSP00000227163,ENSP00000234590,ENSP00000244741,ENSP00000258080,ENSP00000262662,ENSP00000267163,ENSP00000278616,ENSP00000300408,ENSP00000317992,ENSP00000319169,ENSP00000347979,ENSP00000353826,ENSP00000358335,ENSP00000360266,ENSP00000367207,ENSP00000378323,ENSP00000418960	ATM,BRCA1,C1QBP,CDKN1A,CDKN2C,ENO1,FAS,HTRA2,JUN,LONP1,MAP3K7,MYC,NOC2L,PHB,PPP3CA,PRMT5,RB1,SPI1
GO.0061077	chaperone-mediated protein folding	3	0.0182	ENSP00000001008,ENSP00000246957,ENSP00000449751	FKBP11,FKBP4,TRAP1
GO.0010243	response to organonitrogen compound	10	0.0184	ENSP00000216797,ENSP00000237289,ENSP00000244741,ENSP00000262643,ENSP00000305422,ENSP00000360266,ENSP00000378323,ENSP00000418960,ENSP00000419692,ENSP00000445175	BRCA1,CCNE1,CDKN1A,CEBPB,JUN,LDHA,NFKBIA,PPP3CA,RXRA,TNFAIP3
GO.0090239	regulation of histone H4 acetylation	2	0.0184	ENSP00000227163,ENSP00000418960	BRCA1,SPI1
GO.0034605	cellular response to heat	4	0.0188	ENSP00000001008,ENSP00000244741,ENSP00000258080,ENSP00000278616	ATM,CDKN1A,FKBP4,HTRA2
GO.0006366	transcription from RNA polymerase II promoter	10	0.019	ENSP00000227163,ENSP00000243346,ENSP00000295025,ENSP00000300408,ENSP00000360266,ENSP00000362649,ENSP00000363641,ENSP00000367207,ENSP00000405573,ENSP00000419692	GPI,HDAC1,JUN,MYC,NMI,PHB,REL,RXRA,SPI1,TXN
GO.0006417	regulation of translation	6	0.0201	ENSP00000164227,ENSP00000225698,ENSP00000246957,ENSP00000257904,ENSP00000302886,ENSP00000419692	BCL3,C1QBP,CDK4,PA2G4,RXRA,TRAP1
GO.0032655	regulation of interleukin-12 production	3	0.0204	ENSP00000225698,ENSP00000295025,ENSP00000410481	C1QBP,LTB,REL
GO.0002697	regulation of immune effector process	7	0.0205	ENSP00000215754,ENSP00000225698,ENSP00000232014,ENSP00000237289,ENSP00000263464,ENSP00000300408,ENSP00000358335	BCL6,BIRC3,C1QBP,MAP3K7,MIF,PHB,TNFAIP3
GO.0006468	protein phosphorylation	10	0.021	ENSP00000244741,ENSP00000257904,ENSP00000262643,ENSP00000263640,ENSP00000278616,ENSP00000305355,ENSP00000351905,ENSP00000360266,ENSP00000367207,ENSP00000398655	ACVR1,ATM,CCNE1,CDK4,CDKN1A,ITK,JUN,MYC,PRKCB,TGFBR2
GO.0032688	negative regulation of interferon-beta production	2	0.0216	ENSP00000243346,ENSP00000295025	NMI,REL
GO.0039535	regulation of RIG-I signaling pathway	2	0.0216	ENSP00000225698,ENSP00000263464	BIRC3,C1QBP
GO.0090399	replicative senescence	2	0.0216	ENSP00000278616,ENSP00000309572	ATM,TERT
GO.2000773	negative regulation of cellular senescence	2	0.0216	ENSP00000232014,ENSP00000309572	BCL6,TERT
GO.0042254	ribosome biogenesis	5	0.0221	ENSP00000221801,ENSP00000225698,ENSP00000274606,ENSP00000302886,ENSP00000346725	C1QBP,FBL,NHP2,PA2G4,PES1
GO.0043392	negative regulation of DNA binding	3	0.0225	ENSP00000216797,ENSP00000357113,ENSP00000360266	IFI16,JUN,NFKBIA
GO.0043523	regulation of neuron apoptotic process	5	0.0225	ENSP00000278616,ENSP00000305422,ENSP00000356022,ENSP00000360266,ENSP00000405573	ATM,CEBPB,GPI,JUN,SOD2
GO.0071479	cellular response to ionizing radiation	3	0.0225	ENSP00000244741,ENSP00000278616,ENSP00000357113	ATM,CDKN1A,IFI16
GO.1903533	regulation of protein targeting	6	0.0229	ENSP00000164227,ENSP00000216797,ENSP00000244741,ENSP00000258080,ENSP00000363641,ENSP00000378323	BCL3,CDKN1A,HTRA2,NFKBIA,PPP3CA,TXN
GO.0007005	mitochondrion organization	7	0.0231	ENSP00000258080,ENSP00000300408,ENSP00000309572,ENSP00000309595,ENSP00000353826,ENSP00000356022,ENSP00000360266	C10orf2,HTRA2,JUN,LONP1,PHB,SOD2,TERT
GO.0033365	protein localization to organelle	8	0.0232	ENSP00000164227,ENSP00000216797,ENSP00000232014,ENSP00000237289,ENSP00000267163,ENSP00000346725,ENSP00000360266,ENSP00000378323	BCL3,BCL6,JUN,NFKBIA,PES1,PPP3CA,RB1,TNFAIP3
GO.0071496	cellular response to external stimulus	6	0.0232	ENSP00000244741,ENSP00000262643,ENSP00000347979,ENSP00000357113,ENSP00000360266,ENSP00000445175	CCNE1,CDKN1A,FAS,IFI16,JUN,LDHA
GO.0048732	gland development	7	0.0234	ENSP00000001008,ENSP00000262643,ENSP00000290573,ENSP00000319169,ENSP00000351905,ENSP00000360266,ENSP00000419692	CCNE1,FKBP4,HK2,JUN,PRMT5,RXRA,TGFBR2
GO.0050777	negative regulation of immune response	4	0.0236	ENSP00000232014,ENSP00000237289,ENSP00000243346,ENSP00000357113	BCL6,IFI16,NMI,TNFAIP3
GO.2001239	regulation of extrinsic apoptotic signaling pathway in absence of ligand	3	0.0236	ENSP00000258080,ENSP00000309572,ENSP00000347979	FAS,HTRA2,TERT
GO.0043922	negative regulation by host of viral transcription	2	0.0249	ENSP00000360266,ENSP00000362649	HDAC1,JUN
GO.0060389	pathway-restricted SMAD protein phosphorylation	2	0.0249	ENSP00000263640,ENSP00000351905	ACVR1,TGFBR2
GO.0050851	antigen receptor-mediated signaling pathway	4	0.025	ENSP00000216797,ENSP00000305355,ENSP00000358335,ENSP00000398655	ITK,MAP3K7,NFKBIA,PRKCB
GO.0002460	adaptive immune response based on somatic recombination of immune receptors built from immunoglobulin superfamily domains	4	0.0258	ENSP00000164227,ENSP00000225698,ENSP00000232014,ENSP00000347979	BCL3,BCL6,C1QBP,FAS
GO.0002761	regulation of myeloid leukocyte differentiation	4	0.0258	ENSP00000267163,ENSP00000305422,ENSP00000360266,ENSP00000367207	CEBPB,JUN,MYC,RB1
GO.0002718	regulation of cytokine production involved in immune response	3	0.026	ENSP00000215754,ENSP00000232014,ENSP00000358335	BCL6,MAP3K7,MIF
GO.0000209	protein polyubiquitination	5	0.0261	ENSP00000237289,ENSP00000256996,ENSP00000261479,ENSP00000355325,ENSP00000418960	BRCA1,DDB2,PSMA6,PSMB5,TNFAIP3
GO.0001525	angiogenesis	6	0.0261	ENSP00000227163,ENSP00000263640,ENSP00000351905,ENSP00000358335,ENSP00000360266,ENSP00000405573	ACVR1,GPI,JUN,MAP3K7,SPI1,TGFBR2
GO.0031667	response to nutrient levels	7	0.027	ENSP00000217426,ENSP00000262643,ENSP00000351905,ENSP00000357113,ENSP00000360266,ENSP00000419692,ENSP00000445175	AHCY,CCNE1,IFI16,JUN,LDHA,RXRA,TGFBR2
GO.0046631	alpha-beta T cell activation	3	0.0273	ENSP00000164227,ENSP00000305422,ENSP00000398655	BCL3,CEBPB,ITK
GO.0055114	oxidation-reduction process	11	0.0273	ENSP00000226253,ENSP00000229270,ENSP00000234590,ENSP00000253792,ENSP00000290573,ENSP00000356022,ENSP00000362413,ENSP00000367207,ENSP00000384774,ENSP00000405573,ENSP00000445175	ACLY,ALDOC,ENO1,GPI,HK1,HK2,LDHA,MYC,PGK1,SOD2,TPI1
GO.0044763	single-organism cellular process	50	0.0275	ENSP00000013034,ENSP00000215754,ENSP00000216797,ENSP00000221801,ENSP00000225698,ENSP00000226253,ENSP00000229270,ENSP00000232014,ENSP00000234590,ENSP00000237289,ENSP00000243346,ENSP00000244741,ENSP00000257904,ENSP00000261254,ENSP00000261479,ENSP00000262133,ENSP00000262662,ENSP00000263464,ENSP00000263640,ENSP00000267163,ENSP00000278616,ENSP00000278968,ENSP00000280704,ENSP00000284818,ENSP00000295025…	ACVR1,ALDOC,ATM,BCL6,BIRC3,C1QBP,CCND2,CDC25A,CDK4,CDKN1A,CDKN2C,ENO1,FAS,FBL,HDAC1,HK1,IFI16,ISYNA1,ITK,JUN,LDHC,LIN9,LTB,LY96,MAP3K7,MIF,MPI,MYC,NFKBIA,NME1,NMI,NOC2L,PA2G4,PGK1,PHB,PPP3CA,PSMA6,PSMB5,RB1,RBL2,REL,RUNX2,RXRA,SOD2,TAGLN,TERT,TGFBR2,TNFAIP3,TPI1,TXN
GO.0007166	cell surface receptor signaling pathway	17	0.0279	ENSP00000215754,ENSP00000244741,ENSP00000261479,ENSP00000262643,ENSP00000263464,ENSP00000263640,ENSP00000284818,ENSP00000305355,ENSP00000351905,ENSP00000355325,ENSP00000358335,ENSP00000360266,ENSP00000360493,ENSP00000362649,ENSP00000367207,ENSP00000378323,ENSP00000398655	ACVR1,BIRC3,CCNE1,CDKN1A,HDAC1,ITK,JUN,LY96,MAP3K7,MIF,MYC,PPP3CA,PRKCB,PSMA6,PSMB5,RUNX2,TGFBR2
GO.0031056	regulation of histone modification	4	0.0279	ENSP00000227163,ENSP00000232014,ENSP00000317992,ENSP00000418960	BCL6,BRCA1,NOC2L,SPI1
GO.0001818	negative regulation of cytokine production	5	0.0283	ENSP00000225698,ENSP00000232014,ENSP00000237289,ENSP00000243346,ENSP00000295025	BCL6,C1QBP,NMI,REL,TNFAIP3
GO.0042176	regulation of protein catabolic process	7	0.0283	ENSP00000237289,ENSP00000261479,ENSP00000267163,ENSP00000278616,ENSP00000300408,ENSP00000355325,ENSP00000365435	ATM,PHB,PSMA6,PSMB5,RB1,TNFAIP3,TNFRSF1B
GO.0060766	negative regulation of androgen receptor signaling pathway	2	0.0285	ENSP00000300408,ENSP00000362649	HDAC1,PHB
GO.0097421	liver regeneration	2	0.0285	ENSP00000305422,ENSP00000319169	CEBPB,PRMT5
GO.0022613	ribonucleoprotein complex biogenesis	6	0.0299	ENSP00000221801,ENSP00000225698,ENSP00000274606,ENSP00000302886,ENSP00000319169,ENSP00000346725	C1QBP,FBL,NHP2,PA2G4,PES1,PRMT5
GO.1901135	carbohydrate derivative metabolic process	11	0.0299	ENSP00000013034,ENSP00000226253,ENSP00000229270,ENSP00000234590,ENSP00000253792,ENSP00000280704,ENSP00000290573,ENSP00000318318,ENSP00000362413,ENSP00000384774,ENSP00000445175	ACLY,ALDOC,ENO1,HK1,HK2,LDHA,LDHC,MPI,NME1,PGK1,TPI1
GO.1902041	regulation of extrinsic apoptotic signaling pathway via death domain receptors	3	0.03	ENSP00000237289,ENSP00000347979,ENSP00000418960	BRCA1,FAS,TNFAIP3
GO.0042221	response to chemical	25	0.0301	ENSP00000215754,ENSP00000227163,ENSP00000237289,ENSP00000262643,ENSP00000263640,ENSP00000267163,ENSP00000284818,ENSP00000295025,ENSP00000300408,ENSP00000305355,ENSP00000305422,ENSP00000309572,ENSP00000309595,ENSP00000351905,ENSP00000356022,ENSP00000358335,ENSP00000360266,ENSP00000360493,ENSP00000362649,ENSP00000363641,ENSP00000365435,ENSP00000367207,ENSP00000418960,ENSP00000419692,ENSP00000445175	ACVR1,BRCA1,C10orf2,CCNE1,CEBPB,HDAC1,JUN,LDHA,LY96,MAP3K7,MIF,MYC,PHB,PRKCB,RB1,REL,RUNX2,RXRA,SOD2,SPI1,TERT,TGFBR2,TNFAIP3,TNFRSF1B,TXN
GO.0051093	negative regulation of developmental process	10	0.0301	ENSP00000001008,ENSP00000215754,ENSP00000216797,ENSP00000227163,ENSP00000232014,ENSP00000309572,ENSP00000319169,ENSP00000351905,ENSP00000367207,ENSP00000378323	BCL6,FKBP4,MIF,MYC,NFKBIA,PPP3CA,PRMT5,SPI1,TERT,TGFBR2
GO.0065003	macromolecular complex assembly	12	0.0301	ENSP00000001008,ENSP00000215754,ENSP00000225698,ENSP00000237289,ENSP00000309595,ENSP00000317992,ENSP00000319169,ENSP00000333667,ENSP00000339566,ENSP00000353826,ENSP00000356022,ENSP00000419692	C10orf2,C1QBP,FKBP4,HIST1H1C,LONP1,MIF,NOC2L,PRMT5,RXRA,SHMT2,SOD2,TNFAIP3
GO.0051100	negative regulation of binding	4	0.0311	ENSP00000216797,ENSP00000357113,ENSP00000360266,ENSP00000378323	IFI16,JUN,NFKBIA,PPP3CA
GO.0045669	positive regulation of osteoblast differentiation	3	0.0314	ENSP00000263640,ENSP00000305422,ENSP00000360493	ACVR1,CEBPB,RUNX2
GO.0071495	cellular response to endogenous stimulus	11	0.0318	ENSP00000244741,ENSP00000263640,ENSP00000305422,ENSP00000351905,ENSP00000358335,ENSP00000360266,ENSP00000360493,ENSP00000362649,ENSP00000367207,ENSP00000418960,ENSP00000419692	ACVR1,BRCA1,CDKN1A,CEBPB,HDAC1,JUN,MAP3K7,MYC,RUNX2,RXRA,TGFBR2
GO.0009266	response to temperature stimulus	5	0.0322	ENSP00000001008,ENSP00000216797,ENSP00000244741,ENSP00000258080,ENSP00000278616	ATM,CDKN1A,FKBP4,HTRA2,NFKBIA
GO.0030154	cell differentiation	22	0.0322	ENSP00000001008,ENSP00000013034,ENSP00000164227,ENSP00000221801,ENSP00000226253,ENSP00000232014,ENSP00000244741,ENSP00000258080,ENSP00000262662,ENSP00000263640,ENSP00000278968,ENSP00000300408,ENSP00000319169,ENSP00000347979,ENSP00000351905,ENSP00000357113,ENSP00000360266,ENSP00000362413,ENSP00000362649,ENSP00000378323,ENSP00000398655,ENSP00000419692	ACVR1,ALDOC,BCL3,BCL6,CDKN1A,CDKN2C,FAS,FBL,FKBP4,HDAC1,HTRA2,IFI16,ITK,JUN,NME1,PGK1,PHB,PPP3CA,PRMT5,RXRA,TAGLN,TGFBR2
GO.0032495	response to muramyl dipeptide	2	0.0324	ENSP00000216797,ENSP00000237289	NFKBIA,TNFAIP3
GO.0045655	regulation of monocyte differentiation	2	0.0324	ENSP00000360266,ENSP00000367207	JUN,MYC
GO.0097284	hepatocyte apoptotic process	2	0.0324	ENSP00000267163,ENSP00000347979	FAS,RB1
GO.0030217	T cell differentiation	4	0.0326	ENSP00000164227,ENSP00000347979,ENSP00000360493,ENSP00000398655	BCL3,FAS,ITK,RUNX2
GO.0051289	protein homotetramerization	3	0.0326	ENSP00000333667,ENSP00000356022,ENSP00000419692	RXRA,SHMT2,SOD2
GO.0050896	response to stimulus	38	0.0332	ENSP00000215754,ENSP00000216797,ENSP00000225698,ENSP00000227163,ENSP00000234590,ENSP00000237289,ENSP00000243346,ENSP00000244741,ENSP00000246957,ENSP00000261479,ENSP00000263464,ENSP00000263640,ENSP00000267163,ENSP00000278616,ENSP00000284818,ENSP00000290573,ENSP00000295025,ENSP00000300408,ENSP00000303706,ENSP00000309572,ENSP00000309595,ENSP00000317992,ENSP00000347979,ENSP00000351905,ENSP00000356022…	ACVR1,ATM,BIRC3,BRCA1,C10orf2,C1QBP,CDC25A,CDKN1A,ENO1,FAS,GPI,HDAC1,HK2,IFI16,ITK,JUN,LDHA,LY96,MIF,MYC,NFKBIA,NMI,NOC2L,PHB,PPP3CA,PSMA6,RB1,REL,RUNX2,RXRA,SOD2,SPI1,TERT,TGFBR2,TNFAIP3,TNFRSF1B,TRAP1,TXN
GO.0009725	response to hormone	10	0.0333	ENSP00000244741,ENSP00000257904,ENSP00000262643,ENSP00000347979,ENSP00000351905,ENSP00000353826,ENSP00000360266,ENSP00000418960,ENSP00000419692,ENSP00000445175	BRCA1,CCNE1,CDK4,CDKN1A,FAS,JUN,LDHA,LONP1,RXRA,TGFBR2
GO.0002260	lymphocyte homeostasis	3	0.0342	ENSP00000237289,ENSP00000291232,ENSP00000347979	FAS,TNFAIP3,TNFRSF13C
GO.0009749	response to glucose	4	0.0343	ENSP00000309595,ENSP00000351905,ENSP00000378323,ENSP00000445175	C10orf2,LDHA,PPP3CA,TGFBR2
GO.0043280	positive regulation of cysteine-type endopeptidase activity involved in apoptotic process	4	0.0343	ENSP00000258080,ENSP00000284818,ENSP00000347979,ENSP00000367207	FAS,HTRA2,LY96,MYC
GO.0042113	B cell activation	4	0.0353	ENSP00000164227,ENSP00000232014,ENSP00000278616,ENSP00000305355	ATM,BCL3,BCL6,PRKCB
GO.0035295	tube development	8	0.0363	ENSP00000227163,ENSP00000244741,ENSP00000263640,ENSP00000267163,ENSP00000351905,ENSP00000358335,ENSP00000367207,ENSP00000419692	ACVR1,CDKN1A,MAP3K7,MYC,RB1,RXRA,SPI1,TGFBR2
GO.0071222	cellular response to lipopolysaccharide	4	0.0363	ENSP00000216797,ENSP00000237289,ENSP00000284818,ENSP00000365435	LY96,NFKBIA,TNFAIP3,TNFRSF1B
GO.0002544	chronic inflammatory response	2	0.0365	ENSP00000217426,ENSP00000305422	AHCY,CEBPB
GO.0030224	monocyte differentiation	2	0.0365	ENSP00000357113,ENSP00000360266	IFI16,JUN
GO.0032042	mitochondrial DNA metabolic process	2	0.0365	ENSP00000309595,ENSP00000353826	C10orf2,LONP1
GO.0031397	negative regulation of protein ubiquitination	4	0.0371	ENSP00000237289,ENSP00000261479,ENSP00000278616,ENSP00000355325	ATM,PSMA6,PSMB5,TNFAIP3
GO.0031668	cellular response to extracellular stimulus	5	0.0371	ENSP00000244741,ENSP00000262643,ENSP00000357113,ENSP00000360266,ENSP00000445175	CCNE1,CDKN1A,IFI16,JUN,LDHA
GO.2001022	positive regulation of response to DNA damage stimulus	3	0.0372	ENSP00000278616,ENSP00000367207,ENSP00000418960	ATM,BRCA1,MYC
GO.0002831	regulation of response to biotic stimulus	5	0.0392	ENSP00000215754,ENSP00000225698,ENSP00000237289,ENSP00000263464,ENSP00000284818	BIRC3,C1QBP,LY96,MIF,TNFAIP3
GO.0008637	apoptotic mitochondrial changes	3	0.0405	ENSP00000290573,ENSP00000356022,ENSP00000360266	HK2,JUN,SOD2
GO.0000154	rRNA modification	2	0.0407	ENSP00000221801,ENSP00000274606	FBL,NHP2
GO.0033158	regulation of protein import into nucleus, translocation	2	0.0407	ENSP00000244741,ENSP00000363641	CDKN1A,TXN
GO.0043524	negative regulation of neuron apoptotic process	4	0.0407	ENSP00000305422,ENSP00000356022,ENSP00000360266,ENSP00000405573	CEBPB,GPI,JUN,SOD2
GO.0007346	regulation of mitotic cell cycle	7	0.0418	ENSP00000244741,ENSP00000257904,ENSP00000261479,ENSP00000267163,ENSP00000278616,ENSP00000319169,ENSP00000355325	ATM,CDK4,CDKN1A,PRMT5,PSMA6,PSMB5,RB1
GO.0071322	cellular response to carbohydrate stimulus	3	0.0421	ENSP00000305355,ENSP00000309595,ENSP00000378323	C10orf2,PPP3CA,PRKCB
GO.0044085	cellular component biogenesis	16	0.0427	ENSP00000001008,ENSP00000215754,ENSP00000221801,ENSP00000225698,ENSP00000237289,ENSP00000274606,ENSP00000302886,ENSP00000309595,ENSP00000317992,ENSP00000319169,ENSP00000333667,ENSP00000339566,ENSP00000346725,ENSP00000353826,ENSP00000356022,ENSP00000419692	C10orf2,C1QBP,FBL,FKBP4,HIST1H1C,LONP1,MIF,NHP2,NOC2L,PA2G4,PES1,PRMT5,RXRA,SHMT2,SOD2,TNFAIP3
GO.0009987	cellular process	57	0.0429	ENSP00000013034,ENSP00000215754,ENSP00000216797,ENSP00000221801,ENSP00000225698,ENSP00000226253,ENSP00000229270,ENSP00000234590,ENSP00000237289,ENSP00000243346,ENSP00000244741,ENSP00000246957,ENSP00000257904,ENSP00000257915,ENSP00000261254,ENSP00000261479,ENSP00000262133,ENSP00000262662,ENSP00000263464,ENSP00000263640,ENSP00000267163,ENSP00000274606,ENSP00000278616,ENSP00000278968,ENSP00000280704…	ACVR1,ALDOC,ATM,BIRC3,BRCA1,C1QBP,CCND2,CDC25A,CDK4,CDKN1A,CDKN2C,ENO1,FAS,FBL,FKBP11,HDAC1,HIST1H1C,HK1,IFI16,ISYNA1,ITK,JUN,LDHC,LONP1,LTB,LY96,MAP3K7,MIF,MPI,MYC,NFKBIA,NHP2,NME1,NMI,NOC2L,PA2G4,PGK1,PHB,PPP3CA,PSMA6,PSMB5,RB1,RBL2,REL,RUNX2,RXRA,SOD2,TAGLN,TERT,TFCP2,TGFBR2,TNFAIP3,TNFRSF1B,TPI1,TRAP1,TRERF1,TXN
GO.2001020	regulation of response to DNA damage stimulus	4	0.0438	ENSP00000215754,ENSP00000278616,ENSP00000367207,ENSP00000418960	ATM,BRCA1,MIF,MYC
GO.0006364	rRNA processing	4	0.0448	ENSP00000221801,ENSP00000274606,ENSP00000302886,ENSP00000346725	FBL,NHP2,PA2G4,PES1
GO.0031103	axon regeneration	2	0.045	ENSP00000360266,ENSP00000419692	JUN,RXRA
GO.0071157	negative regulation of cell cycle arrest	2	0.045	ENSP00000215754,ENSP00000257904	CDK4,MIF
GO.2001241	positive regulation of extrinsic apoptotic signaling pathway in absence of ligand	2	0.045	ENSP00000258080,ENSP00000347979	FAS,HTRA2
GO.0048565	digestive tract development	4	0.0457	ENSP00000244741,ENSP00000267163,ENSP00000351905,ENSP00000419692	CDKN1A,RB1,RXRA,TGFBR2
GO.0007399	nervous system development	16	0.0469	ENSP00000001008,ENSP00000013034,ENSP00000232014,ENSP00000258080,ENSP00000262662,ENSP00000267163,ENSP00000278616,ENSP00000305422,ENSP00000319169,ENSP00000351905,ENSP00000358335,ENSP00000360266,ENSP00000360493,ENSP00000378323,ENSP00000419692,ENSP00000445175	ATM,BCL6,CDKN2C,CEBPB,FKBP4,HTRA2,JUN,LDHA,MAP3K7,NME1,PPP3CA,PRMT5,RB1,RUNX2,RXRA,TGFBR2
GO.0034146	toll-like receptor 5 signaling pathway	3	0.0471	ENSP00000216797,ENSP00000358335,ENSP00000360266	JUN,MAP3K7,NFKBIA
GO.0034166	toll-like receptor 10 signaling pathway	3	0.0471	ENSP00000216797,ENSP00000358335,ENSP00000360266	JUN,MAP3K7,NFKBIA
GO.0045732	positive regulation of protein catabolic process	5	0.0476	ENSP00000237289,ENSP00000261479,ENSP00000267163,ENSP00000355325,ENSP00000365435	PSMA6,PSMB5,RB1,TNFAIP3,TNFRSF1B
GO.0015949	nucleobase-containing small molecule interconversion	2	0.0498	ENSP00000013034,ENSP00000363641	NME1,TXN

## Sheet: Molecular Function (GO)
#pathway ID	pathway description	observed gene count	false discovery rate	matching proteins in your network (IDs)	matching proteins in your network (labels)
GO.0005515	protein binding	49	1.63e-10	ENSP00000001008,ENSP00000013034,ENSP00000164227,ENSP00000215754,ENSP00000216797,ENSP00000225698,ENSP00000226253,ENSP00000227163,ENSP00000229270,ENSP00000234590,ENSP00000237289,ENSP00000244741,ENSP00000246957,ENSP00000257904,ENSP00000257915,ENSP00000258080,ENSP00000261254,ENSP00000261464,ENSP00000261479,ENSP00000262643,ENSP00000262662,ENSP00000263640,ENSP00000267163,ENSP00000278616,ENSP00000300408…	ACVR1,ALDOC,ATM,BCL3,BRCA1,C10orf2,C1QBP,CCND2,CCNE1,CDC25A,CDK4,CDKN1A,CDKN2C,CEBPB,ENO1,FAS,FKBP4,GPI,HDAC1,HTRA2,IFI16,JUN,LONP1,LTB,MAP3K7,MIF,MYC,NFKBIA,NME1,NOC2L,PA2G4,PHB,PPP3CA,PRKCB,PRMT5,PSMA6,RB1,RXRA,SOD2,SPI1,TERT,TFCP2,TGFBR2,TNFAIP3,TNFRSF1B,TPI1,TRAF5,TRAP1,TRERF1
GO.0019899	enzyme binding	24	1.85e-07	ENSP00000216797,ENSP00000229270,ENSP00000234590,ENSP00000237289,ENSP00000244741,ENSP00000246957,ENSP00000261254,ENSP00000261464,ENSP00000262662,ENSP00000267163,ENSP00000300408,ENSP00000302886,ENSP00000303706,ENSP00000305355,ENSP00000309595,ENSP00000347979,ENSP00000353826,ENSP00000360266,ENSP00000362649,ENSP00000365435,ENSP00000378323,ENSP00000405573,ENSP00000418960,ENSP00000419692	BRCA1,C10orf2,CCND2,CDC25A,CDKN1A,CDKN2C,ENO1,FAS,GPI,HDAC1,JUN,LONP1,NFKBIA,PA2G4,PHB,PPP3CA,PRKCB,RB1,RXRA,TNFAIP3,TNFRSF1B,TPI1,TRAF5,TRAP1
GO.1901363	heterocyclic compound binding	48	2.83e-07	ENSP00000013034,ENSP00000164227,ENSP00000217426,ENSP00000221801,ENSP00000225698,ENSP00000227163,ENSP00000234590,ENSP00000237289,ENSP00000246957,ENSP00000253792,ENSP00000256996,ENSP00000257904,ENSP00000257915,ENSP00000261479,ENSP00000262133,ENSP00000263640,ENSP00000267163,ENSP00000274606,ENSP00000278616,ENSP00000290573,ENSP00000295025,ENSP00000300408,ENSP00000302886,ENSP00000305355,ENSP00000309572…	ACLY,ACVR1,AHCY,ATM,BCL3,BRCA1,C10orf2,C1QBP,CDK4,DDB2,ENO1,FBL,FKBP11,HDAC1,HIST1H1C,HK1,HK2,IFI16,ITK,JUN,LDHA,LONP1,MAP3K7,MYC,NHP2,NME1,NOC2L,PA2G4,PES1,PGK1,PHB,PRKCB,PRMT5,PSMA6,RB1,RBL2,REL,RUNX2,RXRA,SHMT2,SPI1,TERT,TFCP2,TGFBR2,TNFAIP3,TRAP1,TRERF1,TXN
GO.0097159	organic cyclic compound binding	48	3.43e-07	ENSP00000013034,ENSP00000164227,ENSP00000217426,ENSP00000221801,ENSP00000225698,ENSP00000227163,ENSP00000234590,ENSP00000237289,ENSP00000246957,ENSP00000253792,ENSP00000256996,ENSP00000257904,ENSP00000257915,ENSP00000261479,ENSP00000262133,ENSP00000263640,ENSP00000267163,ENSP00000274606,ENSP00000278616,ENSP00000290573,ENSP00000295025,ENSP00000300408,ENSP00000302886,ENSP00000305355,ENSP00000309572…	ACLY,ACVR1,AHCY,ATM,BCL3,BRCA1,C10orf2,C1QBP,CDK4,DDB2,ENO1,FBL,FKBP11,HDAC1,HIST1H1C,HK1,HK2,IFI16,ITK,JUN,LDHA,LONP1,MAP3K7,MYC,NHP2,NME1,NOC2L,PA2G4,PES1,PGK1,PHB,PRKCB,PRMT5,PSMA6,RB1,RBL2,REL,RUNX2,RXRA,SHMT2,SPI1,TERT,TFCP2,TGFBR2,TNFAIP3,TRAP1,TRERF1,TXN
GO.0008134	transcription factor binding	14	3.97e-07	ENSP00000164227,ENSP00000216797,ENSP00000225698,ENSP00000227163,ENSP00000261479,ENSP00000267163,ENSP00000309572,ENSP00000317992,ENSP00000357113,ENSP00000360266,ENSP00000362013,ENSP00000362649,ENSP00000367207,ENSP00000419692	BCL3,C1QBP,HDAC1,IFI16,JUN,MYC,NFKBIA,NOC2L,PSMA6,RB1,RXRA,SPI1,TERT,TRERF1
GO.0003676	nucleic acid binding	35	5.39e-05	ENSP00000001008,ENSP00000013034,ENSP00000164227,ENSP00000221801,ENSP00000225698,ENSP00000227163,ENSP00000234590,ENSP00000237289,ENSP00000246957,ENSP00000256996,ENSP00000257915,ENSP00000261479,ENSP00000262133,ENSP00000267163,ENSP00000274606,ENSP00000278616,ENSP00000295025,ENSP00000300408,ENSP00000302886,ENSP00000309572,ENSP00000309595,ENSP00000317992,ENSP00000319169,ENSP00000339566,ENSP00000346725…	ATM,BCL3,BRCA1,C10orf2,C1QBP,DDB2,ENO1,FBL,FKBP4,HDAC1,HIST1H1C,IFI16,JUN,LONP1,MYC,NHP2,NME1,NOC2L,PA2G4,PES1,PHB,PRMT5,PSMA6,RB1,RBL2,REL,RUNX2,RXRA,SPI1,TERT,TFCP2,TNFAIP3,TRAP1,TRERF1,TXN
GO.0003712	transcription cofactor activity	13	7.94e-05	ENSP00000225698,ENSP00000234590,ENSP00000243346,ENSP00000262643,ENSP00000267163,ENSP00000305355,ENSP00000317992,ENSP00000319169,ENSP00000360266,ENSP00000362013,ENSP00000362649,ENSP00000418960,ENSP00000419692	BRCA1,C1QBP,CCNE1,ENO1,HDAC1,JUN,NMI,NOC2L,PRKCB,PRMT5,RB1,RXRA,TRERF1
GO.0031625	ubiquitin protein ligase binding	9	7.94e-05	ENSP00000216797,ENSP00000229270,ENSP00000244741,ENSP00000261464,ENSP00000267163,ENSP00000302886,ENSP00000365435,ENSP00000405573,ENSP00000418960	BRCA1,CDKN1A,GPI,NFKBIA,PA2G4,RB1,TNFRSF1B,TPI1,TRAF5
GO.0044877	macromolecular complex binding	17	0.000198	ENSP00000013034,ENSP00000225698,ENSP00000263640,ENSP00000278616,ENSP00000295025,ENSP00000305355,ENSP00000305422,ENSP00000317992,ENSP00000319169,ENSP00000333667,ENSP00000339566,ENSP00000346725,ENSP00000360266,ENSP00000360493,ENSP00000362013,ENSP00000367207,ENSP00000419692	ACVR1,ATM,C1QBP,CEBPB,HIST1H1C,JUN,MYC,NME1,NOC2L,PES1,PRKCB,PRMT5,REL,RUNX2,RXRA,SHMT2,TRERF1
GO.0003677	DNA binding	25	0.000275	ENSP00000164227,ENSP00000227163,ENSP00000234590,ENSP00000237289,ENSP00000256996,ENSP00000257915,ENSP00000262133,ENSP00000267163,ENSP00000278616,ENSP00000295025,ENSP00000300408,ENSP00000302886,ENSP00000309572,ENSP00000309595,ENSP00000319169,ENSP00000339566,ENSP00000353826,ENSP00000357113,ENSP00000360266,ENSP00000360493,ENSP00000362013,ENSP00000362649,ENSP00000367207,ENSP00000418960,ENSP00000419692	ATM,BCL3,BRCA1,C10orf2,DDB2,ENO1,HDAC1,HIST1H1C,IFI16,JUN,LONP1,MYC,PA2G4,PHB,PRMT5,RB1,RBL2,REL,RUNX2,RXRA,SPI1,TERT,TFCP2,TNFAIP3,TRERF1
GO.0044212	transcription regulatory region DNA binding	13	0.000275	ENSP00000227163,ENSP00000267163,ENSP00000295025,ENSP00000300408,ENSP00000319169,ENSP00000353826,ENSP00000357113,ENSP00000360266,ENSP00000360493,ENSP00000362649,ENSP00000367207,ENSP00000418960,ENSP00000419692	BRCA1,HDAC1,IFI16,JUN,LONP1,MYC,PHB,PRMT5,RB1,REL,RUNX2,RXRA,SPI1
GO.0016538	cyclin-dependent protein serine/threonine kinase regulator activity	4	0.000346	ENSP00000244741,ENSP00000257904,ENSP00000262643,ENSP00000262662	CCNE1,CDK4,CDKN1A,CDKN2C
GO.0005488	binding	60	0.000359	ENSP00000013034,ENSP00000215754,ENSP00000216797,ENSP00000217426,ENSP00000221801,ENSP00000225698,ENSP00000226253,ENSP00000227163,ENSP00000229270,ENSP00000237289,ENSP00000244741,ENSP00000246957,ENSP00000253792,ENSP00000256996,ENSP00000257904,ENSP00000257915,ENSP00000258080,ENSP00000261254,ENSP00000261479,ENSP00000262133,ENSP00000262643,ENSP00000262662,ENSP00000263464,ENSP00000263640,ENSP00000267163…	ACLY,ACVR1,AHCY,ALDOC,ATM,BIRC3,BRCA1,C10orf2,C1QBP,CCND2,CCNE1,CDC25A,CDK4,CDKN1A,CDKN2C,DDB2,FAS,FBL,FKBP11,HDAC1,HIST1H1C,HK1,HK2,HTRA2,IFI16,ITK,JUN,LDHA,LONP1,LTB,MIF,MPI,MYC,NFKBIA,NHP2,NME1,NOB1,NOC2L,PA2G4,PES1,PGK1,PHB,PPP3CA,PRMT5,PSMA6,RB1,RBL2,REL,RUNX2,RXRA,SOD2,SPI1,TERT,TFCP2,TGFBR2,TNFAIP3,TNFRSF1B,TPI1,TRAP1,TXN
GO.0003824	catalytic activity	39	0.000601	ENSP00000001008,ENSP00000013034,ENSP00000215754,ENSP00000217426,ENSP00000221801,ENSP00000226253,ENSP00000229270,ENSP00000234590,ENSP00000237289,ENSP00000244741,ENSP00000257904,ENSP00000258080,ENSP00000261464,ENSP00000261479,ENSP00000262643,ENSP00000263464,ENSP00000263640,ENSP00000278616,ENSP00000280704,ENSP00000290573,ENSP00000303706,ENSP00000305355,ENSP00000309572,ENSP00000309595,ENSP00000318318…	ACVR1,AHCY,ALDOC,ATM,BIRC3,BRCA1,C10orf2,CCNE1,CDC25A,CDK4,CDKN1A,ENO1,FBL,FKBP11,FKBP4,HDAC1,HK1,HK2,HTRA2,ISYNA1,ITK,LDHA,LDHC,LONP1,MIF,MPI,NME1,PGK1,PPP3CA,PRKCB,PRMT5,PSMA6,PSMB5,SOD2,TERT,TGFBR2,TNFAIP3,TPI1,TRAF5
GO.0016861	intramolecular oxidoreductase activity, interconverting aldoses and ketoses	3	0.000731	ENSP00000229270,ENSP00000318318,ENSP00000405573	GPI,MPI,TPI1
GO.0003723	RNA binding	19	0.000989	ENSP00000001008,ENSP00000013034,ENSP00000221801,ENSP00000225698,ENSP00000227163,ENSP00000234590,ENSP00000246957,ENSP00000261479,ENSP00000274606,ENSP00000302886,ENSP00000309572,ENSP00000317992,ENSP00000339566,ENSP00000346725,ENSP00000353826,ENSP00000357113,ENSP00000360266,ENSP00000363641,ENSP00000418960	BRCA1,C1QBP,ENO1,FBL,FKBP4,HIST1H1C,IFI16,JUN,LONP1,NHP2,NME1,NOC2L,PA2G4,PES1,PSMA6,SPI1,TERT,TRAP1,TXN
GO.0003700	transcription factor activity, sequence-specific DNA binding	15	0.00136	ENSP00000164227,ENSP00000227163,ENSP00000232014,ENSP00000234590,ENSP00000257915,ENSP00000267163,ENSP00000295025,ENSP00000300408,ENSP00000302886,ENSP00000357113,ENSP00000360266,ENSP00000362013,ENSP00000362649,ENSP00000367207,ENSP00000419692	BCL3,BCL6,ENO1,HDAC1,IFI16,JUN,MYC,PA2G4,PHB,RB1,REL,RXRA,SPI1,TFCP2,TRERF1
GO.0016740	transferase activity	21	0.00249	ENSP00000013034,ENSP00000221801,ENSP00000237289,ENSP00000244741,ENSP00000253792,ENSP00000257904,ENSP00000261464,ENSP00000262643,ENSP00000263464,ENSP00000263640,ENSP00000278616,ENSP00000290573,ENSP00000305355,ENSP00000309572,ENSP00000319169,ENSP00000333667,ENSP00000351905,ENSP00000362413,ENSP00000384774,ENSP00000398655,ENSP00000418960	ACLY,ACVR1,ATM,BIRC3,BRCA1,CCNE1,CDK4,CDKN1A,FBL,HK1,HK2,ITK,NME1,PGK1,PRKCB,PRMT5,SHMT2,TERT,TGFBR2,TNFAIP3,TRAF5
GO.0050681	androgen receptor binding	4	0.00249	ENSP00000262643,ENSP00000267163,ENSP00000305355,ENSP00000418960	BRCA1,CCNE1,PRKCB,RB1
GO.0003682	chromatin binding	10	0.00263	ENSP00000295025,ENSP00000305355,ENSP00000305422,ENSP00000317992,ENSP00000333667,ENSP00000339566,ENSP00000360266,ENSP00000360493,ENSP00000362013,ENSP00000419692	CEBPB,HIST1H1C,JUN,NOC2L,PRKCB,REL,RUNX2,RXRA,SHMT2,TRERF1
GO.0030554	adenyl nucleotide binding	18	0.00263	ENSP00000001008,ENSP00000013034,ENSP00000217426,ENSP00000246957,ENSP00000253792,ENSP00000257904,ENSP00000263640,ENSP00000278616,ENSP00000290573,ENSP00000305355,ENSP00000309595,ENSP00000351905,ENSP00000353826,ENSP00000358335,ENSP00000360493,ENSP00000362413,ENSP00000384774,ENSP00000398655	ACLY,ACVR1,AHCY,ATM,C10orf2,CDK4,FKBP4,HK1,HK2,ITK,LONP1,MAP3K7,NME1,PGK1,PRKCB,RUNX2,TGFBR2,TRAP1
GO.0016853	isomerase activity	6	0.00295	ENSP00000001008,ENSP00000215754,ENSP00000229270,ENSP00000318318,ENSP00000337746,ENSP00000449751	FKBP11,FKBP4,ISYNA1,MIF,MPI,TPI1
GO.0043565	sequence-specific DNA binding	13	0.00295	ENSP00000227163,ENSP00000232014,ENSP00000257915,ENSP00000295025,ENSP00000309572,ENSP00000319169,ENSP00000353826,ENSP00000357113,ENSP00000360266,ENSP00000360493,ENSP00000362649,ENSP00000367207,ENSP00000419692	BCL6,HDAC1,IFI16,JUN,LONP1,MYC,PRMT5,REL,RUNX2,RXRA,SPI1,TERT,TFCP2
GO.0016301	kinase activity	12	0.00349	ENSP00000013034,ENSP00000244741,ENSP00000257904,ENSP00000262643,ENSP00000263640,ENSP00000278616,ENSP00000290573,ENSP00000305355,ENSP00000351905,ENSP00000362413,ENSP00000384774,ENSP00000398655	ACVR1,ATM,CCNE1,CDK4,CDKN1A,HK1,HK2,ITK,NME1,PGK1,PRKCB,TGFBR2
GO.0043566	structure-specific DNA binding	7	0.00349	ENSP00000232014,ENSP00000309595,ENSP00000339566,ENSP00000353826,ENSP00000357113,ENSP00000360266,ENSP00000419692	BCL6,C10orf2,HIST1H1C,IFI16,JUN,LONP1,RXRA
GO.0000976	transcription regulatory region sequence-specific DNA binding	10	0.00437	ENSP00000227163,ENSP00000232014,ENSP00000295025,ENSP00000319169,ENSP00000357113,ENSP00000360266,ENSP00000360493,ENSP00000362649,ENSP00000367207,ENSP00000419692	BCL6,HDAC1,IFI16,JUN,MYC,PRMT5,REL,RUNX2,RXRA,SPI1
GO.0016772	transferase activity, transferring phosphorus-containing groups	13	0.00437	ENSP00000013034,ENSP00000244741,ENSP00000257904,ENSP00000262643,ENSP00000263640,ENSP00000278616,ENSP00000290573,ENSP00000305355,ENSP00000309572,ENSP00000351905,ENSP00000362413,ENSP00000384774,ENSP00000398655	ACVR1,ATM,CCNE1,CDK4,CDKN1A,HK1,HK2,ITK,NME1,PGK1,PRKCB,TERT,TGFBR2
GO.0016860	intramolecular oxidoreductase activity	4	0.00437	ENSP00000215754,ENSP00000229270,ENSP00000318318,ENSP00000405573	GPI,MIF,MPI,TPI1
GO.0005524	ATP binding	17	0.00522	ENSP00000001008,ENSP00000013034,ENSP00000246957,ENSP00000253792,ENSP00000257904,ENSP00000263640,ENSP00000278616,ENSP00000290573,ENSP00000305355,ENSP00000309595,ENSP00000351905,ENSP00000353826,ENSP00000358335,ENSP00000360493,ENSP00000362413,ENSP00000384774,ENSP00000398655	ACLY,ACVR1,ATM,C10orf2,CDK4,FKBP4,HK1,HK2,ITK,LONP1,MAP3K7,NME1,PGK1,PRKCB,RUNX2,TGFBR2,TRAP1
GO.0035257	nuclear hormone receptor binding	5	0.0076	ENSP00000262643,ENSP00000267163,ENSP00000305355,ENSP00000418960,ENSP00000419692	BRCA1,CCNE1,PRKCB,RB1,RXRA
GO.0019158	mannokinase activity	2	0.0105	ENSP00000290573,ENSP00000384774	HK1,HK2
GO.0001047	core promoter binding	5	0.0142	ENSP00000267163,ENSP00000319169,ENSP00000357113,ENSP00000360493,ENSP00000362649	HDAC1,IFI16,PRMT5,RB1,RUNX2
GO.0004340	glucokinase activity	2	0.0142	ENSP00000290573,ENSP00000384774	HK1,HK2
GO.0004459	L-lactate dehydrogenase activity	2	0.0142	ENSP00000280704,ENSP00000445175	LDHA,LDHC
GO.0008865	fructokinase activity	2	0.0142	ENSP00000290573,ENSP00000384774	HK1,HK2
GO.0043021	ribonucleoprotein complex binding	4	0.0142	ENSP00000013034,ENSP00000225698,ENSP00000319169,ENSP00000346725	C1QBP,NME1,PES1,PRMT5
GO.0044822	poly(A) RNA binding	14	0.0142	ENSP00000001008,ENSP00000013034,ENSP00000221801,ENSP00000225698,ENSP00000234590,ENSP00000246957,ENSP00000274606,ENSP00000302886,ENSP00000317992,ENSP00000339566,ENSP00000346725,ENSP00000357113,ENSP00000360266,ENSP00000363641	C1QBP,ENO1,FBL,FKBP4,HIST1H1C,IFI16,JUN,NHP2,NME1,NOC2L,PA2G4,PES1,TRAP1,TXN
GO.0051059	NF-kappaB binding	3	0.0142	ENSP00000216797,ENSP00000261479,ENSP00000362649	HDAC1,NFKBIA,PSMA6
GO.0035639	purine ribonucleoside triphosphate binding	18	0.0152	ENSP00000001008,ENSP00000013034,ENSP00000246957,ENSP00000253792,ENSP00000257904,ENSP00000261479,ENSP00000263640,ENSP00000278616,ENSP00000290573,ENSP00000305355,ENSP00000309595,ENSP00000351905,ENSP00000353826,ENSP00000358335,ENSP00000360493,ENSP00000362413,ENSP00000384774,ENSP00000398655	ACLY,ACVR1,ATM,C10orf2,CDK4,FKBP4,HK1,HK2,ITK,LONP1,MAP3K7,NME1,PGK1,PRKCB,PSMA6,RUNX2,TGFBR2,TRAP1
GO.0003713	transcription coactivator activity	7	0.0155	ENSP00000262643,ENSP00000267163,ENSP00000305355,ENSP00000360266,ENSP00000362013,ENSP00000418960,ENSP00000419692	BRCA1,CCNE1,JUN,PRKCB,RB1,RXRA,TRERF1
GO.1901265	nucleoside phosphate binding	20	0.0363	ENSP00000001008,ENSP00000013034,ENSP00000217426,ENSP00000246957,ENSP00000253792,ENSP00000257904,ENSP00000261479,ENSP00000263640,ENSP00000278616,ENSP00000290573,ENSP00000305355,ENSP00000309595,ENSP00000351905,ENSP00000353826,ENSP00000358335,ENSP00000360493,ENSP00000362413,ENSP00000384774,ENSP00000398655,ENSP00000445175	ACLY,ACVR1,AHCY,ATM,C10orf2,CDK4,FKBP4,HK1,HK2,ITK,LDHA,LONP1,MAP3K7,NME1,PGK1,PRKCB,PSMA6,RUNX2,TGFBR2,TRAP1
GO.0000977	RNA polymerase II regulatory region sequence-specific DNA binding	8	0.0394	ENSP00000227163,ENSP00000232014,ENSP00000295025,ENSP00000357113,ENSP00000360266,ENSP00000360493,ENSP00000367207,ENSP00000419692	BCL6,IFI16,JUN,MYC,REL,RUNX2,RXRA,SPI1
GO.0003705	transcription factor activity, RNA polymerase II distal enhancer sequence-specific binding	4	0.0394	ENSP00000227163,ENSP00000295025,ENSP00000305422,ENSP00000360266	CEBPB,JUN,REL,SPI1
GO.0016832	aldehyde-lyase activity	2	0.0396	ENSP00000226253,ENSP00000333667	ALDOC,SHMT2
GO.0001846	opsonin binding	2	0.0461	ENSP00000225698,ENSP00000300408	C1QBP,PHB
GO.0005024	transforming growth factor beta-activated receptor activity	2	0.0461	ENSP00000263640,ENSP00000351905	ACVR1,TGFBR2

## Sheet: Cellular Component (GO)
#pathway ID	pathway description	observed gene count	false discovery rate	matching proteins in your network (IDs)	matching proteins in your network (labels)
GO.0005654	nucleoplasm	42	3.25e-13	ENSP00000001008,ENSP00000164227,ENSP00000215754,ENSP00000221801,ENSP00000243346,ENSP00000244741,ENSP00000246957,ENSP00000251289,ENSP00000253792,ENSP00000256996,ENSP00000257904,ENSP00000261254,ENSP00000262133,ENSP00000262643,ENSP00000263464,ENSP00000267163,ENSP00000274606,ENSP00000278616,ENSP00000295025,ENSP00000300408,ENSP00000302886,ENSP00000303706,ENSP00000305355,ENSP00000305422,ENSP00000309572…	ACLY,ATM,BCL3,BIRC3,BRCA1,CCND2,CCNE1,CDC25A,CDK4,CDKN1A,CEBPB,DDB2,FBL,FKBP4,GPI,HDAC1,IFI16,JUN,LIN9,MAP3K7,MIF,MYC,NHP2,NMI,NOC2L,PA2G4,PES1,PHB,PPP3CA,PRKCB,PRMT5,PSMB5,RB1,RBL2,REL,RUNX2,RXRA,TERT,TRAP1,TRERF1,TXN,WDR18
GO.0031974	membrane-enclosed lumen	49	6.28e-13	ENSP00000001008,ENSP00000164227,ENSP00000215754,ENSP00000221801,ENSP00000225698,ENSP00000227163,ENSP00000243346,ENSP00000244741,ENSP00000246957,ENSP00000251289,ENSP00000253792,ENSP00000256996,ENSP00000257904,ENSP00000258080,ENSP00000261254,ENSP00000261479,ENSP00000262133,ENSP00000262643,ENSP00000263464,ENSP00000267163,ENSP00000274606,ENSP00000278616,ENSP00000295025,ENSP00000300408,ENSP00000302886…	ACLY,ATM,BCL3,BIRC3,C10orf2,C1QBP,CCND2,CCNE1,CDC25A,CDK4,CDKN1A,DDB2,FBL,FKBP4,GPI,HDAC1,HIST1H1C,HTRA2,IFI16,JUN,LIN9,LONP1,MAP3K7,MIF,MYC,NHP2,NMI,NOC2L,PA2G4,PES1,PHB,PPP3CA,PRKCB,PRMT5,PSMA6,PSMB5,RB1,RBL2,REL,RUNX2,RXRA,SHMT2,SOD2,SPI1,TERT,TRAP1,TRERF1,TXN,WDR18
GO.0070013	intracellular organelle lumen	48	8.06e-13	ENSP00000001008,ENSP00000164227,ENSP00000215754,ENSP00000221801,ENSP00000225698,ENSP00000227163,ENSP00000243346,ENSP00000244741,ENSP00000246957,ENSP00000251289,ENSP00000253792,ENSP00000256996,ENSP00000257904,ENSP00000261254,ENSP00000261479,ENSP00000262133,ENSP00000262643,ENSP00000263464,ENSP00000267163,ENSP00000274606,ENSP00000278616,ENSP00000295025,ENSP00000300408,ENSP00000302886,ENSP00000303706…	ACLY,ATM,BCL3,BIRC3,C10orf2,C1QBP,CCND2,CCNE1,CDC25A,CDK4,CDKN1A,DDB2,FBL,FKBP4,GPI,HDAC1,HIST1H1C,IFI16,JUN,LIN9,LONP1,MAP3K7,MIF,MYC,NHP2,NMI,NOC2L,PA2G4,PES1,PHB,PPP3CA,PRKCB,PRMT5,PSMA6,PSMB5,RB1,RBL2,REL,RUNX2,RXRA,SHMT2,SOD2,SPI1,TERT,TRAP1,TRERF1,TXN,WDR18
GO.0031981	nuclear lumen	44	8.45e-13	ENSP00000001008,ENSP00000164227,ENSP00000215754,ENSP00000221801,ENSP00000225698,ENSP00000227163,ENSP00000243346,ENSP00000244741,ENSP00000246957,ENSP00000251289,ENSP00000253792,ENSP00000256996,ENSP00000257904,ENSP00000261254,ENSP00000261479,ENSP00000262133,ENSP00000262643,ENSP00000263464,ENSP00000267163,ENSP00000274606,ENSP00000278616,ENSP00000295025,ENSP00000300408,ENSP00000302886,ENSP00000303706…	ACLY,ATM,BCL3,BIRC3,C1QBP,CCND2,CCNE1,CDC25A,CDK4,CDKN1A,DDB2,FBL,FKBP4,GPI,HDAC1,HIST1H1C,IFI16,JUN,LIN9,MAP3K7,MIF,MYC,NHP2,NMI,NOC2L,PA2G4,PES1,PHB,PPP3CA,PRKCB,PRMT5,PSMA6,PSMB5,RB1,RBL2,REL,RUNX2,RXRA,SPI1,TERT,TRAP1,TRERF1,TXN,WDR18
GO.0005634	nucleus	59	9.59e-12	ENSP00000001008,ENSP00000013034,ENSP00000164227,ENSP00000215754,ENSP00000216797,ENSP00000217426,ENSP00000221801,ENSP00000225698,ENSP00000227163,ENSP00000232014,ENSP00000234590,ENSP00000237289,ENSP00000243346,ENSP00000244741,ENSP00000246957,ENSP00000251289,ENSP00000253792,ENSP00000256996,ENSP00000257904,ENSP00000257915,ENSP00000258080,ENSP00000261254,ENSP00000261479,ENSP00000262133,ENSP00000262643…	ACLY,AHCY,ATM,BCL3,BCL6,BIRC3,C1QBP,CCND2,CCNE1,CDC25A,CDK4,CDKN1A,CDKN2C,DDB2,ENO1,FAS,FBL,FKBP4,GPI,HDAC1,HIST1H1C,HTRA2,IFI16,JUN,LDHA,LDHC,LIN9,MAP3K7,MIF,MYC,NFKBIA,NHP2,NME1,NMI,NOB1,NOC2L,PA2G4,PES1,PHB,PPP3CA,PRKCB,PRMT5,PSMA6,PSMB5,RB1,RBL2,REL,RUNX2,RXRA,SPI1,TERT,TFCP2,TNFAIP3,TNFRSF1B,TRAP1,TRERF1,TXN,WDR11,WDR18
GO.0005829	cytosol	40	8.13e-11	ENSP00000001008,ENSP00000013034,ENSP00000216797,ENSP00000217426,ENSP00000225698,ENSP00000226253,ENSP00000229270,ENSP00000237289,ENSP00000244741,ENSP00000253792,ENSP00000257904,ENSP00000258080,ENSP00000261254,ENSP00000261464,ENSP00000261479,ENSP00000262643,ENSP00000262662,ENSP00000263464,ENSP00000290573,ENSP00000295025,ENSP00000303706,ENSP00000305355,ENSP00000318318,ENSP00000319169,ENSP00000337746…	ACLY,AHCY,ALDOC,BIRC3,C1QBP,CCND2,CCNE1,CDC25A,CDK4,CDKN1A,CDKN2C,FAS,FKBP4,GPI,HDAC1,HK1,HK2,HTRA2,IFI16,ISYNA1,ITK,JUN,LDHA,MAP3K7,MPI,MYC,NFKBIA,NME1,PGK1,PPP3CA,PRKCB,PRMT5,PSMA6,PSMB5,REL,TGFBR2,TNFAIP3,TPI1,TRAF5,TXN
GO.0043231	intracellular membrane-bounded organelle	65	3.73e-07	ENSP00000001008,ENSP00000013034,ENSP00000164227,ENSP00000215754,ENSP00000216797,ENSP00000217426,ENSP00000221801,ENSP00000225698,ENSP00000226253,ENSP00000227163,ENSP00000232014,ENSP00000234590,ENSP00000237289,ENSP00000243346,ENSP00000244741,ENSP00000246957,ENSP00000251289,ENSP00000256996,ENSP00000257904,ENSP00000257915,ENSP00000258080,ENSP00000261254,ENSP00000261479,ENSP00000262133,ENSP00000262643…	AHCY,ALDOC,ATM,BCL3,BCL6,BIRC3,C10orf2,C1QBP,CCND2,CCNE1,CDC25A,CDK4,CDKN1A,CDKN2C,DDB2,ENO1,FAS,FBL,FKBP11,FKBP4,GPI,HDAC1,HIST1H1C,HK1,HK2,HTRA2,IFI16,JUN,LDHC,LIN9,LONP1,LY96,MAP3K7,MIF,MYC,NFKBIA,NHP2,NME1,NMI,NOB1,NOC2L,PA2G4,PES1,PHB,PRKCB,PRMT5,PSMA6,PSMB5,RB1,RBL2,REL,RUNX2,RXRA,SHMT2,SOD2,SPI1,TERT,TFCP2,TNFAIP3,TNFRSF1B,TRAP1,TRERF1,TXN,WDR11,WDR18
GO.0044446	intracellular organelle part	53	4.18e-06	ENSP00000001008,ENSP00000164227,ENSP00000215754,ENSP00000221801,ENSP00000225698,ENSP00000227163,ENSP00000237289,ENSP00000243346,ENSP00000244741,ENSP00000246957,ENSP00000251289,ENSP00000253792,ENSP00000256996,ENSP00000257904,ENSP00000258080,ENSP00000261254,ENSP00000261464,ENSP00000261479,ENSP00000262133,ENSP00000263461,ENSP00000263464,ENSP00000267163,ENSP00000274606,ENSP00000284818,ENSP00000290573…	ACLY,BCL3,BIRC3,C10orf2,C1QBP,CCND2,CDC25A,CDK4,CDKN1A,DDB2,FBL,FKBP11,FKBP4,GPI,HDAC1,HK1,HK2,HTRA2,IFI16,JUN,LIN9,LONP1,LY96,MAP3K7,MIF,MYC,NHP2,NMI,NOC2L,PA2G4,PES1,PHB,PPP3CA,PRKCB,PRMT5,PSMA6,PSMB5,RB1,RBL2,REL,RUNX2,RXRA,SHMT2,SOD2,SPI1,TERT,TNFAIP3,TRAF5,TRAP1,TRERF1,TXN,WDR11,WDR18
GO.0044422	organelle part	53	9.12e-06	ENSP00000001008,ENSP00000164227,ENSP00000215754,ENSP00000221801,ENSP00000225698,ENSP00000227163,ENSP00000234590,ENSP00000237289,ENSP00000243346,ENSP00000244741,ENSP00000246957,ENSP00000251289,ENSP00000253792,ENSP00000256996,ENSP00000257904,ENSP00000258080,ENSP00000261254,ENSP00000261464,ENSP00000261479,ENSP00000262133,ENSP00000263461,ENSP00000263464,ENSP00000267163,ENSP00000274606,ENSP00000284818…	ACLY,BCL3,BIRC3,C10orf2,C1QBP,CCND2,CDC25A,CDK4,CDKN1A,DDB2,ENO1,FBL,FKBP11,FKBP4,GPI,HDAC1,HK2,HTRA2,IFI16,JUN,LDHA,LIN9,LONP1,LY96,MAP3K7,MIF,MYC,NHP2,NMI,NOC2L,PA2G4,PES1,PHB,PRKCB,PRMT5,PSMA6,PSMB5,RB1,RBL2,REL,RUNX2,RXRA,SHMT2,SOD2,SPI1,TERT,TNFAIP3,TRAF5,TRAP1,TRERF1,TXN,WDR11,WDR18
GO.0043232	intracellular non-membrane-bounded organelle	33	2.29e-05	ENSP00000001008,ENSP00000221801,ENSP00000225698,ENSP00000226253,ENSP00000227163,ENSP00000234590,ENSP00000237289,ENSP00000246957,ENSP00000257904,ENSP00000258080,ENSP00000261254,ENSP00000261464,ENSP00000261479,ENSP00000262133,ENSP00000262643,ENSP00000263461,ENSP00000274606,ENSP00000278616,ENSP00000302886,ENSP00000305422,ENSP00000309572,ENSP00000309595,ENSP00000317992,ENSP00000333667,ENSP00000353826…	ALDOC,ATM,C10orf2,C1QBP,CCND2,CCNE1,CDK4,CEBPB,ENO1,FBL,FKBP4,HDAC1,HTRA2,IFI16,JUN,LONP1,MYC,NHP2,NOC2L,PA2G4,PPP3CA,PSMA6,PSMB5,RBL2,RUNX2,RXRA,SHMT2,SPI1,TERT,TNFAIP3,TRAF5,TRAP1,WDR11
GO.0043227	membrane-bounded organelle	65	3.03e-05	ENSP00000001008,ENSP00000013034,ENSP00000164227,ENSP00000215754,ENSP00000216797,ENSP00000221801,ENSP00000225698,ENSP00000227163,ENSP00000232014,ENSP00000234590,ENSP00000237289,ENSP00000243346,ENSP00000244741,ENSP00000246957,ENSP00000251289,ENSP00000256996,ENSP00000257904,ENSP00000257915,ENSP00000258080,ENSP00000261254,ENSP00000261479,ENSP00000262133,ENSP00000262643,ENSP00000262662,ENSP00000263461…	ATM,BCL3,BCL6,BIRC3,C10orf2,C1QBP,CCND2,CCNE1,CDC25A,CDK4,CDKN1A,CDKN2C,DDB2,ENO1,FAS,FBL,FKBP11,FKBP4,GPI,HDAC1,HIST1H1C,HK1,HK2,HTRA2,IFI16,JUN,LDHC,LIN9,LONP1,LY96,MAP3K7,MIF,MPI,MYC,NFKBIA,NHP2,NME1,NMI,NOB1,NOC2L,PA2G4,PES1,PGK1,PHB,PRKCB,PRMT5,PSMA6,PSMB5,RB1,RBL2,REL,RUNX2,RXRA,SHMT2,SOD2,SPI1,TERT,TFCP2,TNFAIP3,TNFRSF1B,TRAP1,TRERF1,TXN,WDR11,WDR18
GO.1902911	protein kinase complex	6	3.03e-05	ENSP00000244741,ENSP00000257904,ENSP00000261254,ENSP00000262643,ENSP00000263640,ENSP00000351905	ACVR1,CCND2,CCNE1,CDK4,CDKN1A,TGFBR2
GO.0000307	cyclin-dependent protein kinase holoenzyme complex	4	3.4e-05	ENSP00000244741,ENSP00000257904,ENSP00000261254,ENSP00000262643	CCND2,CCNE1,CDK4,CDKN1A
GO.0005737	cytoplasm	59	8.65e-05	ENSP00000013034,ENSP00000164227,ENSP00000215754,ENSP00000216797,ENSP00000217426,ENSP00000225698,ENSP00000229270,ENSP00000237289,ENSP00000243346,ENSP00000246957,ENSP00000251289,ENSP00000258080,ENSP00000261254,ENSP00000261464,ENSP00000261479,ENSP00000262133,ENSP00000262643,ENSP00000262662,ENSP00000263461,ENSP00000263464,ENSP00000274606,ENSP00000278616,ENSP00000278968,ENSP00000280704,ENSP00000284818…	AHCY,ATM,BCL3,BIRC3,BRCA1,C10orf2,C1QBP,CCND2,CCNE1,CDC25A,CDKN2C,CEBPB,FAS,FKBP11,GPI,HDAC1,HK1,HK2,HTRA2,IFI16,ISYNA1,ITK,JUN,LDHC,LONP1,LY96,MAP3K7,MIF,MPI,MYC,NFKBIA,NHP2,NME1,NMI,PA2G4,PES1,PGK1,PHB,PRKCB,PRMT5,PSMA6,PSMB5,RBL2,REL,RUNX2,SHMT2,SOD2,TAGLN,TERT,TGFBR2,TNFAIP3,TNFRSF1B,TPI1,TRAF5,TRAP1,TRERF1,TXN,WDR11,WDR18
GO.0033256	I-kappaB/NF-kappaB complex	3	0.000202	ENSP00000164227,ENSP00000216797,ENSP00000295025	BCL3,NFKBIA,REL
GO.0043229	intracellular organelle	62	0.00023	ENSP00000001008,ENSP00000013034,ENSP00000164227,ENSP00000215754,ENSP00000216797,ENSP00000217426,ENSP00000221801,ENSP00000225698,ENSP00000226253,ENSP00000227163,ENSP00000232014,ENSP00000234590,ENSP00000237289,ENSP00000243346,ENSP00000244741,ENSP00000246957,ENSP00000251289,ENSP00000256996,ENSP00000257904,ENSP00000257915,ENSP00000258080,ENSP00000261254,ENSP00000261464,ENSP00000261479,ENSP00000262133…	AHCY,ALDOC,BCL3,BCL6,BIRC3,C10orf2,C1QBP,CCND2,CDC25A,CDK4,CDKN1A,CDKN2C,DDB2,ENO1,FAS,FBL,FKBP11,FKBP4,GPI,HDAC1,HK1,HK2,HTRA2,IFI16,JUN,LDHC,LIN9,LONP1,LY96,MAP3K7,MIF,MYC,NFKBIA,NHP2,NME1,NMI,NOB1,NOC2L,PA2G4,PHB,PRKCB,PRMT5,PSMA6,PSMB5,RB1,RBL2,REL,RUNX2,RXRA,SHMT2,SOD2,SPI1,TERT,TFCP2,TNFAIP3,TNFRSF1B,TRAF5,TRAP1,TRERF1,TXN,WDR11,WDR18
GO.0000785	chromatin	10	0.000259	ENSP00000227163,ENSP00000257904,ENSP00000258080,ENSP00000261254,ENSP00000267163,ENSP00000305422,ENSP00000360266,ENSP00000360493,ENSP00000362649,ENSP00000419692	CCND2,CDK4,CEBPB,HDAC1,HTRA2,JUN,RB1,RUNX2,RXRA,SPI1
GO.0032991	macromolecular complex	35	0.000439	ENSP00000001008,ENSP00000164227,ENSP00000216797,ENSP00000221801,ENSP00000227163,ENSP00000234590,ENSP00000244741,ENSP00000253792,ENSP00000256996,ENSP00000258080,ENSP00000261254,ENSP00000261464,ENSP00000261479,ENSP00000262133,ENSP00000262643,ENSP00000263640,ENSP00000267163,ENSP00000274606,ENSP00000284818,ENSP00000302886,ENSP00000309572,ENSP00000319169,ENSP00000329102,ENSP00000346725,ENSP00000347979…	ACLY,ACVR1,BCL3,BRCA1,CCND2,CCNE1,CDKN1A,DDB2,ENO1,FAS,FBL,FKBP4,HDAC1,HTRA2,JUN,LIN9,LY96,MAP3K7,MYC,NFKBIA,NHP2,PA2G4,PES1,PPP3CA,PRMT5,PSMA6,PSMB5,RB1,RBL2,RUNX2,RXRA,SPI1,TERT,TGFBR2,TRAF5
GO.0043234	protein complex	32	0.000439	ENSP00000001008,ENSP00000164227,ENSP00000216797,ENSP00000234590,ENSP00000244741,ENSP00000253792,ENSP00000256996,ENSP00000258080,ENSP00000261254,ENSP00000261464,ENSP00000261479,ENSP00000262133,ENSP00000262643,ENSP00000263640,ENSP00000267163,ENSP00000284818,ENSP00000305422,ENSP00000309572,ENSP00000319169,ENSP00000329102,ENSP00000339566,ENSP00000346725,ENSP00000347979,ENSP00000351905,ENSP00000355325…	ACLY,ACVR1,BCL3,BRCA1,CCND2,CCNE1,CDKN1A,CEBPB,DDB2,ENO1,FAS,FKBP4,HDAC1,HIST1H1C,HTRA2,LIN9,LY96,MAP3K7,MYC,NFKBIA,PES1,PPP3CA,PRMT5,PSMA6,PSMB5,RB1,RBL2,RUNX2,RXRA,TERT,TGFBR2,TRAF5
GO.0044444	cytoplasmic part	47	0.000444	ENSP00000013034,ENSP00000164227,ENSP00000216797,ENSP00000217426,ENSP00000225698,ENSP00000229270,ENSP00000237289,ENSP00000246957,ENSP00000258080,ENSP00000261254,ENSP00000261464,ENSP00000261479,ENSP00000262643,ENSP00000262662,ENSP00000263461,ENSP00000263464,ENSP00000278616,ENSP00000284818,ENSP00000290573,ENSP00000295025,ENSP00000300408,ENSP00000303706,ENSP00000305355,ENSP00000309572,ENSP00000309595…	AHCY,ATM,BCL3,BIRC3,BRCA1,C10orf2,C1QBP,CCND2,CCNE1,CDC25A,CDKN2C,FAS,FKBP11,GPI,HDAC1,HK1,HK2,HTRA2,IFI16,ISYNA1,ITK,JUN,LONP1,LY96,MAP3K7,MPI,MYC,NFKBIA,NME1,PGK1,PHB,PRKCB,PRMT5,PSMA6,PSMB5,REL,SHMT2,SOD2,TERT,TGFBR2,TNFAIP3,TNFRSF1B,TPI1,TRAF5,TRAP1,TXN,WDR11
GO.1902494	catalytic complex	14	0.000752	ENSP00000234590,ENSP00000244741,ENSP00000256996,ENSP00000257904,ENSP00000261254,ENSP00000262643,ENSP00000263640,ENSP00000309572,ENSP00000319169,ENSP00000351905,ENSP00000358335,ENSP00000362649,ENSP00000378323,ENSP00000418960	ACVR1,BRCA1,CCND2,CCNE1,CDK4,CDKN1A,DDB2,ENO1,HDAC1,MAP3K7,PPP3CA,PRMT5,TERT,TGFBR2
GO.0005667	transcription factor complex	8	0.00083	ENSP00000257904,ENSP00000262133,ENSP00000267163,ENSP00000295025,ENSP00000305422,ENSP00000360266,ENSP00000360493,ENSP00000419692	CDK4,CEBPB,JUN,RB1,RBL2,REL,RUNX2,RXRA
GO.0061695	transferase complex, transferring phosphorus-containing groups	7	0.00083	ENSP00000244741,ENSP00000257904,ENSP00000261254,ENSP00000262643,ENSP00000263640,ENSP00000309572,ENSP00000351905	ACVR1,CCND2,CCNE1,CDK4,CDKN1A,TERT,TGFBR2
GO.0042645	mitochondrial nucleoid	4	0.00106	ENSP00000309572,ENSP00000309595,ENSP00000333667,ENSP00000353826	C10orf2,LONP1,SHMT2,TERT
GO.1990234	transferase complex	11	0.00106	ENSP00000244741,ENSP00000256996,ENSP00000257904,ENSP00000261254,ENSP00000262643,ENSP00000263640,ENSP00000309572,ENSP00000319169,ENSP00000351905,ENSP00000358335,ENSP00000418960	ACVR1,BRCA1,CCND2,CCNE1,CDK4,CDKN1A,DDB2,MAP3K7,PRMT5,TERT,TGFBR2
GO.0000228	nuclear chromosome	9	0.00157	ENSP00000227163,ENSP00000305422,ENSP00000309572,ENSP00000339566,ENSP00000360266,ENSP00000360493,ENSP00000362649,ENSP00000418960,ENSP00000419692	BRCA1,CEBPB,HDAC1,HIST1H1C,JUN,RUNX2,RXRA,SPI1,TERT
GO.0044427	chromosomal part	11	0.00217	ENSP00000227163,ENSP00000257904,ENSP00000258080,ENSP00000261254,ENSP00000267163,ENSP00000305422,ENSP00000309572,ENSP00000360266,ENSP00000360493,ENSP00000362649,ENSP00000419692	CCND2,CDK4,CEBPB,HDAC1,HTRA2,JUN,RB1,RUNX2,RXRA,SPI1,TERT
GO.0000790	nuclear chromatin	7	0.00265	ENSP00000227163,ENSP00000305422,ENSP00000339566,ENSP00000360266,ENSP00000360493,ENSP00000362649,ENSP00000419692	CEBPB,HDAC1,HIST1H1C,JUN,RUNX2,RXRA,SPI1
GO.0044454	nuclear chromosome part	8	0.00377	ENSP00000227163,ENSP00000305422,ENSP00000309572,ENSP00000339566,ENSP00000360266,ENSP00000360493,ENSP00000362649,ENSP00000419692	CEBPB,HDAC1,HIST1H1C,JUN,RUNX2,RXRA,SPI1,TERT
GO.0070062	extracellular exosome	24	0.00394	ENSP00000001008,ENSP00000013034,ENSP00000215754,ENSP00000217426,ENSP00000221801,ENSP00000226253,ENSP00000234590,ENSP00000237289,ENSP00000246957,ENSP00000253792,ENSP00000262133,ENSP00000280704,ENSP00000300408,ENSP00000302886,ENSP00000305355,ENSP00000318318,ENSP00000333667,ENSP00000347979,ENSP00000355325,ENSP00000356022,ENSP00000362413,ENSP00000363641,ENSP00000405573,ENSP00000445175	ACLY,AHCY,ALDOC,ENO1,FAS,FBL,FKBP4,GPI,LDHA,LDHC,MIF,MPI,NME1,PA2G4,PGK1,PHB,PRKCB,PSMB5,RBL2,SHMT2,SOD2,TNFAIP3,TRAP1,TXN
GO.0005694	chromosome	11	0.00427	ENSP00000227163,ENSP00000257904,ENSP00000258080,ENSP00000261254,ENSP00000267163,ENSP00000305422,ENSP00000309572,ENSP00000360266,ENSP00000360493,ENSP00000362649,ENSP00000419692	CCND2,CDK4,CEBPB,HDAC1,HTRA2,JUN,RB1,RUNX2,RXRA,SPI1,TERT
GO.0005730	nucleolus	12	0.00427	ENSP00000221801,ENSP00000225698,ENSP00000257904,ENSP00000261254,ENSP00000262133,ENSP00000274606,ENSP00000302886,ENSP00000309572,ENSP00000317992,ENSP00000346725,ENSP00000357113,ENSP00000367207	C1QBP,CCND2,CDK4,FBL,IFI16,MYC,NHP2,NOC2L,PA2G4,PES1,RBL2,TERT
GO.0044424	intracellular part	63	0.00427	ENSP00000013034,ENSP00000164227,ENSP00000215754,ENSP00000216797,ENSP00000221801,ENSP00000225698,ENSP00000226253,ENSP00000227163,ENSP00000232014,ENSP00000237289,ENSP00000243346,ENSP00000244741,ENSP00000246957,ENSP00000251289,ENSP00000256996,ENSP00000257915,ENSP00000258080,ENSP00000261254,ENSP00000261464,ENSP00000261479,ENSP00000262662,ENSP00000263461,ENSP00000263464,ENSP00000267163,ENSP00000268802…	ALDOC,BCL3,BCL6,BIRC3,C10orf2,C1QBP,CCND2,CDC25A,CDKN1A,CDKN2C,DDB2,FAS,FBL,FKBP11,GPI,HDAC1,HK1,HK2,HTRA2,IFI16,ISYNA1,ITK,JUN,LDHC,LIN9,LONP1,LY96,MAP3K7,MIF,MPI,MYC,NFKBIA,NHP2,NME1,NMI,NOB1,NOC2L,PA2G4,PGK1,PHB,PRKCB,PRMT5,PSMA6,PSMB5,RB1,REL,RUNX2,RXRA,SHMT2,SOD2,SPI1,TAGLN,TERT,TFCP2,TGFBR2,TNFAIP3,TNFRSF1B,TRAF5,TRAP1,TRERF1,TXN,WDR11,WDR18
GO.0005739	mitochondrion	17	0.00444	ENSP00000001008,ENSP00000225698,ENSP00000226253,ENSP00000246957,ENSP00000253792,ENSP00000258080,ENSP00000290573,ENSP00000300408,ENSP00000309572,ENSP00000309595,ENSP00000333667,ENSP00000353826,ENSP00000356022,ENSP00000363641,ENSP00000378323,ENSP00000384774,ENSP00000445175	ACLY,ALDOC,C10orf2,C1QBP,FKBP4,HK1,HK2,HTRA2,LDHA,LONP1,PHB,PPP3CA,SHMT2,SOD2,TERT,TRAP1,TXN
GO.0044421	extracellular region part	28	0.00578	ENSP00000001008,ENSP00000013034,ENSP00000164227,ENSP00000215754,ENSP00000217426,ENSP00000221801,ENSP00000225698,ENSP00000226253,ENSP00000234590,ENSP00000237289,ENSP00000246957,ENSP00000253792,ENSP00000262133,ENSP00000280704,ENSP00000284818,ENSP00000300408,ENSP00000302886,ENSP00000305355,ENSP00000318318,ENSP00000333667,ENSP00000347979,ENSP00000355325,ENSP00000356022,ENSP00000362413,ENSP00000363641…	ACLY,AHCY,ALDOC,BCL3,C1QBP,ENO1,FAS,FBL,FKBP4,GPI,LDHA,LDHC,LTB,LY96,MIF,MPI,NME1,PA2G4,PGK1,PHB,PRKCB,PSMB5,RBL2,SHMT2,SOD2,TNFAIP3,TRAP1,TXN
GO.0005622	intracellular	63	0.0109	ENSP00000013034,ENSP00000164227,ENSP00000215754,ENSP00000216797,ENSP00000221801,ENSP00000225698,ENSP00000226253,ENSP00000227163,ENSP00000232014,ENSP00000237289,ENSP00000243346,ENSP00000244741,ENSP00000246957,ENSP00000251289,ENSP00000256996,ENSP00000257915,ENSP00000258080,ENSP00000261254,ENSP00000261464,ENSP00000261479,ENSP00000262662,ENSP00000263461,ENSP00000263464,ENSP00000267163,ENSP00000268802…	ALDOC,BCL3,BCL6,BIRC3,C10orf2,C1QBP,CCND2,CDC25A,CDKN1A,CDKN2C,DDB2,FAS,FBL,FKBP11,GPI,HDAC1,HK1,HK2,HTRA2,IFI16,ISYNA1,ITK,JUN,LDHC,LIN9,LONP1,LY96,MAP3K7,MIF,MPI,MYC,NFKBIA,NHP2,NME1,NMI,NOB1,NOC2L,PA2G4,PGK1,PHB,PRKCB,PRMT5,PSMA6,PSMB5,RB1,REL,RUNX2,RXRA,SHMT2,SOD2,SPI1,TAGLN,TERT,TFCP2,TGFBR2,TNFAIP3,TNFRSF1B,TRAF5,TRAP1,TRERF1,TXN,WDR11,WDR18
GO.0043226	organelle	60	0.0137	ENSP00000001008,ENSP00000013034,ENSP00000164227,ENSP00000215754,ENSP00000216797,ENSP00000221801,ENSP00000225698,ENSP00000226253,ENSP00000227163,ENSP00000232014,ENSP00000234590,ENSP00000237289,ENSP00000243346,ENSP00000244741,ENSP00000246957,ENSP00000251289,ENSP00000256996,ENSP00000257904,ENSP00000257915,ENSP00000258080,ENSP00000261254,ENSP00000261464,ENSP00000261479,ENSP00000262133,ENSP00000262662…	ALDOC,BCL3,BCL6,BIRC3,C10orf2,C1QBP,CCND2,CDC25A,CDK4,CDKN1A,CDKN2C,DDB2,ENO1,FAS,FBL,FKBP11,FKBP4,GPI,HDAC1,HK2,HTRA2,IFI16,JUN,LIN9,LONP1,LY96,MAP3K7,MIF,MPI,MYC,NFKBIA,NHP2,NME1,NMI,NOB1,NOC2L,PA2G4,PGK1,PHB,PRKCB,PRMT5,PSMA6,PSMB5,RB1,RBL2,REL,RUNX2,RXRA,SHMT2,SOD2,SPI1,TERT,TFCP2,TNFAIP3,TNFRSF1B,TRAF5,TRAP1,TRERF1,TXN,WDR18
GO.0044429	mitochondrial part	11	0.018	ENSP00000225698,ENSP00000246957,ENSP00000258080,ENSP00000290573,ENSP00000300408,ENSP00000309572,ENSP00000309595,ENSP00000333667,ENSP00000353826,ENSP00000356022,ENSP00000384774	C10orf2,C1QBP,HK1,HK2,HTRA2,LONP1,PHB,SHMT2,SOD2,TERT,TRAP1
GO.0005759	mitochondrial matrix	7	0.0196	ENSP00000225698,ENSP00000246957,ENSP00000309572,ENSP00000309595,ENSP00000333667,ENSP00000353826,ENSP00000356022	C10orf2,C1QBP,LONP1,SHMT2,SOD2,TERT,TRAP1
GO.0031988	membrane-bounded vesicle	25	0.0281	ENSP00000001008,ENSP00000013034,ENSP00000215754,ENSP00000217426,ENSP00000221801,ENSP00000226253,ENSP00000234590,ENSP00000237289,ENSP00000246957,ENSP00000253792,ENSP00000262133,ENSP00000278616,ENSP00000280704,ENSP00000300408,ENSP00000302886,ENSP00000305355,ENSP00000318318,ENSP00000333667,ENSP00000347979,ENSP00000355325,ENSP00000356022,ENSP00000362413,ENSP00000363641,ENSP00000405573,ENSP00000445175	ACLY,AHCY,ALDOC,ATM,ENO1,FAS,FBL,FKBP4,GPI,LDHA,LDHC,MIF,MPI,NME1,PA2G4,PGK1,PHB,PRKCB,PSMB5,RBL2,SHMT2,SOD2,TNFAIP3,TRAP1,TXN
GO.0035631	CD40 receptor complex	2	0.0296	ENSP00000258080,ENSP00000261464	HTRA2,TRAF5
GO.0043235	receptor complex	6	0.0296	ENSP00000258080,ENSP00000261464,ENSP00000263640,ENSP00000284818,ENSP00000351905,ENSP00000419692	ACVR1,HTRA2,LY96,RXRA,TGFBR2,TRAF5
GO.0005839	proteasome core complex	2	0.0403	ENSP00000261479,ENSP00000355325	PSMA6,PSMB5

## Sheet: KEGG pathway enrichment
#pathway ID	pathway description	observed gene count	false discovery rate	matching proteins in your network (IDs)	matching proteins in your network (labels)
5202	Transcriptional misregulation in cancer	14	1.21e-12	ENSP00000227163,ENSP00000232014,ENSP00000244741,ENSP00000261254,ENSP00000262662,ENSP00000263464,ENSP00000278616,ENSP00000295025,ENSP00000305422,ENSP00000351905,ENSP00000360493,ENSP00000362649,ENSP00000367207,ENSP00000419692	ATM,BCL6,BIRC3,CCND2,CDKN1A,CDKN2C,CEBPB,HDAC1,MYC,REL,RUNX2,RXRA,SPI1,TGFBR2
4064	NF-kappa B signaling pathway	10	1.59e-10	ENSP00000216797,ENSP00000237289,ENSP00000261464,ENSP00000263464,ENSP00000278616,ENSP00000284818,ENSP00000291232,ENSP00000305355,ENSP00000358335,ENSP00000410481	ATM,BIRC3,LTB,LY96,MAP3K7,NFKBIA,PRKCB,TNFAIP3,TNFRSF13C,TRAF5
4110	Cell cycle	11	1.59e-10	ENSP00000244741,ENSP00000257904,ENSP00000261254,ENSP00000262133,ENSP00000262643,ENSP00000262662,ENSP00000267163,ENSP00000278616,ENSP00000303706,ENSP00000362649,ENSP00000367207	ATM,CCND2,CCNE1,CDC25A,CDK4,CDKN1A,CDKN2C,HDAC1,MYC,RB1,RBL2
5166	HTLV-I infection	14	1.59e-10	ENSP00000216797,ENSP00000227163,ENSP00000244741,ENSP00000257904,ENSP00000261254,ENSP00000262662,ENSP00000267163,ENSP00000278616,ENSP00000291232,ENSP00000309572,ENSP00000351905,ENSP00000360266,ENSP00000367207,ENSP00000378323	ATM,CCND2,CDK4,CDKN1A,CDKN2C,JUN,MYC,NFKBIA,PPP3CA,RB1,SPI1,TERT,TGFBR2,TNFRSF13C
5200	Pathways in cancer	15	1.59e-10	ENSP00000216797,ENSP00000227163,ENSP00000244741,ENSP00000257904,ENSP00000261464,ENSP00000262643,ENSP00000263464,ENSP00000267163,ENSP00000305355,ENSP00000347979,ENSP00000351905,ENSP00000360266,ENSP00000362649,ENSP00000367207,ENSP00000419692	BIRC3,CCNE1,CDK4,CDKN1A,FAS,HDAC1,JUN,MYC,NFKBIA,PRKCB,RB1,RXRA,SPI1,TGFBR2,TRAF5
5161	Hepatitis B	11	4.86e-10	ENSP00000216797,ENSP00000244741,ENSP00000256996,ENSP00000257904,ENSP00000262643,ENSP00000267163,ENSP00000305355,ENSP00000347979,ENSP00000356087,ENSP00000360266,ENSP00000367207	CCNE1,CDK4,CDKN1A,DDB2,FAS,IKBKE,JUN,MYC,NFKBIA,PRKCB,RB1
4668	TNF signaling pathway	10	6.59e-10	ENSP00000164227,ENSP00000216797,ENSP00000237289,ENSP00000261464,ENSP00000263464,ENSP00000305422,ENSP00000347979,ENSP00000358335,ENSP00000360266,ENSP00000365435	BCL3,BIRC3,CEBPB,FAS,JUN,MAP3K7,NFKBIA,TNFAIP3,TNFRSF1B,TRAF5
5203	Viral carcinogenesis	11	6.39e-09	ENSP00000216797,ENSP00000244741,ENSP00000257904,ENSP00000261254,ENSP00000261464,ENSP00000262133,ENSP00000262643,ENSP00000267163,ENSP00000295025,ENSP00000360266,ENSP00000362649	CCND2,CCNE1,CDK4,CDKN1A,HDAC1,JUN,NFKBIA,RB1,RBL2,REL,TRAF5
5222	Small cell lung cancer	8	5.63e-08	ENSP00000216797,ENSP00000257904,ENSP00000261464,ENSP00000262643,ENSP00000263464,ENSP00000267163,ENSP00000367207,ENSP00000419692	BIRC3,CCNE1,CDK4,MYC,NFKBIA,RB1,RXRA,TRAF5
10	Glycolysis / Gluconeogenesis	7	1.26e-07	ENSP00000226253,ENSP00000229270,ENSP00000280704,ENSP00000290573,ENSP00000362413,ENSP00000384774,ENSP00000405573	ALDOC,GPI,HK1,HK2,LDHC,PGK1,TPI1
5169	Epstein-Barr virus infection	10	1.26e-07	ENSP00000216797,ENSP00000227163,ENSP00000237289,ENSP00000244741,ENSP00000261464,ENSP00000267163,ENSP00000358335,ENSP00000360266,ENSP00000362649,ENSP00000367207	CDKN1A,HDAC1,JUN,MAP3K7,MYC,NFKBIA,RB1,SPI1,TNFAIP3,TRAF5
5206	MicroRNAs in cancer	9	1.57e-07	ENSP00000244741,ENSP00000261254,ENSP00000262643,ENSP00000278616,ENSP00000303706,ENSP00000305355,ENSP00000362649,ENSP00000367207,ENSP00000418960	ATM,BRCA1,CCND2,CCNE1,CDC25A,CDKN1A,HDAC1,MYC,PRKCB
4115	p53 signaling pathway	7	1.98e-07	ENSP00000244741,ENSP00000256996,ENSP00000257904,ENSP00000261254,ENSP00000262643,ENSP00000278616,ENSP00000347979	ATM,CCND2,CCNE1,CDK4,CDKN1A,DDB2,FAS
5220	Chronic myeloid leukemia	7	2.53e-07	ENSP00000216797,ENSP00000244741,ENSP00000257904,ENSP00000267163,ENSP00000351905,ENSP00000362649,ENSP00000367207	CDK4,CDKN1A,HDAC1,MYC,NFKBIA,RB1,TGFBR2
5162	Measles	8	1.02e-06	ENSP00000216797,ENSP00000237289,ENSP00000257904,ENSP00000261254,ENSP00000262643,ENSP00000347979,ENSP00000356087,ENSP00000358335	CCND2,CCNE1,CDK4,FAS,IKBKE,MAP3K7,NFKBIA,TNFAIP3
51	Fructose and mannose metabolism	5	3.2e-06	ENSP00000226253,ENSP00000229270,ENSP00000290573,ENSP00000318318,ENSP00000384774	ALDOC,HK1,HK2,MPI,TPI1
1200	Carbon metabolism	7	3.2e-06	ENSP00000226253,ENSP00000229270,ENSP00000290573,ENSP00000333667,ENSP00000362413,ENSP00000384774,ENSP00000405573	ALDOC,GPI,HK1,HK2,PGK1,SHMT2,TPI1
5168	Herpes simplex infection	8	8.52e-06	ENSP00000216797,ENSP00000225698,ENSP00000261464,ENSP00000346206,ENSP00000347979,ENSP00000356087,ENSP00000358335,ENSP00000360266	C1QBP,FAS,IKBKE,JUN,MAP3K7,NFKBIA,TAP1,TRAF5
4068	FoxO signaling pathway	7	8.69e-06	ENSP00000232014,ENSP00000244741,ENSP00000261254,ENSP00000262133,ENSP00000278616,ENSP00000351905,ENSP00000356022	ATM,BCL6,CCND2,CDKN1A,RBL2,SOD2,TGFBR2
4660	T cell receptor signaling pathway	6	4.16e-05	ENSP00000216797,ENSP00000257904,ENSP00000358335,ENSP00000360266,ENSP00000378323,ENSP00000398655	CDK4,ITK,JUN,MAP3K7,NFKBIA,PPP3CA
4380	Osteoclast differentiation	6	0.000148	ENSP00000216797,ENSP00000227163,ENSP00000351905,ENSP00000358335,ENSP00000360266,ENSP00000378323	JUN,MAP3K7,NFKBIA,PPP3CA,SPI1,TGFBR2
5219	Bladder cancer	4	0.000196	ENSP00000244741,ENSP00000257904,ENSP00000267163,ENSP00000367207	CDK4,CDKN1A,MYC,RB1
4310	Wnt signaling pathway	6	0.000229	ENSP00000261254,ENSP00000305355,ENSP00000358335,ENSP00000360266,ENSP00000367207,ENSP00000378323	CCND2,JUN,MAP3K7,MYC,PPP3CA,PRKCB
4210	Apoptosis	5	0.000279	ENSP00000216797,ENSP00000263464,ENSP00000278616,ENSP00000347979,ENSP00000378323	ATM,BIRC3,FAS,NFKBIA,PPP3CA
520	Amino sugar and nucleotide sugar metabolism	4	0.000414	ENSP00000290573,ENSP00000318318,ENSP00000384774,ENSP00000405573	GPI,HK1,HK2,MPI
4620	Toll-like receptor signaling pathway	5	0.000627	ENSP00000216797,ENSP00000284818,ENSP00000356087,ENSP00000358335,ENSP00000360266	IKBKE,JUN,LY96,MAP3K7,NFKBIA
4066	HIF-1 signaling pathway	5	0.000663	ENSP00000244741,ENSP00000290573,ENSP00000305355,ENSP00000362413,ENSP00000384774	CDKN1A,HK1,HK2,PGK1,PRKCB
4151	PI3K-Akt signaling pathway	8	0.000676	ENSP00000244741,ENSP00000257904,ENSP00000261254,ENSP00000262133,ENSP00000262643,ENSP00000367207,ENSP00000418960,ENSP00000419692	BRCA1,CCND2,CCNE1,CDK4,CDKN1A,MYC,RBL2,RXRA
5223	Non-small cell lung cancer	4	0.000676	ENSP00000257904,ENSP00000267163,ENSP00000305355,ENSP00000419692	CDK4,PRKCB,RB1,RXRA
4010	MAPK signaling pathway	7	0.000692	ENSP00000305355,ENSP00000347979,ENSP00000351905,ENSP00000358335,ENSP00000360266,ENSP00000367207,ENSP00000378323	FAS,JUN,MAP3K7,MYC,PPP3CA,PRKCB,TGFBR2
4621	NOD-like receptor signaling pathway	4	0.00073	ENSP00000216797,ENSP00000237289,ENSP00000263464,ENSP00000358335	BIRC3,MAP3K7,NFKBIA,TNFAIP3
5214	Glioma	4	0.000989	ENSP00000244741,ENSP00000257904,ENSP00000267163,ENSP00000305355	CDK4,CDKN1A,PRKCB,RB1
5031	Amphetamine addiction	4	0.00123	ENSP00000305355,ENSP00000360266,ENSP00000362649,ENSP00000378323	HDAC1,JUN,PPP3CA,PRKCB
524	Butirosin and neomycin biosynthesis	2	0.00136	ENSP00000290573,ENSP00000384774	HK1,HK2
4662	B cell receptor signaling pathway	4	0.00142	ENSP00000216797,ENSP00000305355,ENSP00000360266,ENSP00000378323	JUN,NFKBIA,PPP3CA,PRKCB
5140	Leishmaniasis	4	0.00142	ENSP00000216797,ENSP00000305355,ENSP00000358335,ENSP00000360266	JUN,MAP3K7,NFKBIA,PRKCB
1230	Biosynthesis of amino acids	4	0.00146	ENSP00000226253,ENSP00000229270,ENSP00000333667,ENSP00000362413	ALDOC,PGK1,SHMT2,TPI1
4012	ErbB signaling pathway	4	0.00274	ENSP00000244741,ENSP00000305355,ENSP00000360266,ENSP00000367207	CDKN1A,JUN,MYC,PRKCB
5215	Prostate cancer	4	0.00292	ENSP00000216797,ENSP00000244741,ENSP00000262643,ENSP00000267163	CCNE1,CDKN1A,NFKBIA,RB1
4973	Carbohydrate digestion and absorption	3	0.00352	ENSP00000290573,ENSP00000305355,ENSP00000384774	HK1,HK2,PRKCB
5164	Influenza A	5	0.00404	ENSP00000216797,ENSP00000305355,ENSP00000347979,ENSP00000356087,ENSP00000360266	FAS,IKBKE,JUN,NFKBIA,PRKCB
5142	Chagas disease (American trypanosomiasis)	4	0.00431	ENSP00000216797,ENSP00000347979,ENSP00000351905,ENSP00000360266	FAS,JUN,NFKBIA,TGFBR2
4060	Cytokine-cytokine receptor interaction	6	0.00442	ENSP00000263640,ENSP00000291232,ENSP00000347979,ENSP00000351905,ENSP00000365435,ENSP00000410481	ACVR1,FAS,LTB,TGFBR2,TNFRSF13C,TNFRSF1B
1100	Metabolic pathways	13	0.00502	ENSP00000013034,ENSP00000217426,ENSP00000226253,ENSP00000229270,ENSP00000253792,ENSP00000280704,ENSP00000290573,ENSP00000318318,ENSP00000333667,ENSP00000337746,ENSP00000362413,ENSP00000384774,ENSP00000405573	ACLY,AHCY,ALDOC,GPI,HK1,HK2,ISYNA1,LDHC,MPI,NME1,PGK1,SHMT2,TPI1
500	Starch and sucrose metabolism	3	0.007	ENSP00000290573,ENSP00000384774,ENSP00000405573	GPI,HK1,HK2
5145	Toxoplasmosis	4	0.007	ENSP00000216797,ENSP00000263464,ENSP00000284818,ENSP00000358335	BIRC3,LY96,MAP3K7,NFKBIA
4919	Thyroid hormone signaling pathway	4	0.00756	ENSP00000305355,ENSP00000362649,ENSP00000367207,ENSP00000419692	HDAC1,MYC,PRKCB,RXRA
5210	Colorectal cancer	3	0.00962	ENSP00000351905,ENSP00000360266,ENSP00000367207	JUN,MYC,TGFBR2
5160	Hepatitis C	4	0.0107	ENSP00000216797,ENSP00000244741,ENSP00000356087,ENSP00000419692	CDKN1A,IKBKE,NFKBIA,RXRA
5212	Pancreatic cancer	3	0.0112	ENSP00000257904,ENSP00000267163,ENSP00000351905	CDK4,RB1,TGFBR2
4920	Adipocytokine signaling pathway	3	0.0144	ENSP00000216797,ENSP00000365435,ENSP00000419692	NFKBIA,RXRA,TNFRSF1B
4622	RIG-I-like receptor signaling pathway	3	0.0151	ENSP00000216797,ENSP00000356087,ENSP00000358335	IKBKE,MAP3K7,NFKBIA
5218	Melanoma	3	0.0151	ENSP00000244741,ENSP00000257904,ENSP00000267163	CDK4,CDKN1A,RB1
3008	Ribosome biogenesis in eukaryotes	3	0.0174	ENSP00000221801,ENSP00000268802,ENSP00000274606	FBL,NHP2,NOB1
4921	Oxytocin signaling pathway	4	0.0178	ENSP00000244741,ENSP00000305355,ENSP00000360266,ENSP00000378323	CDKN1A,JUN,PPP3CA,PRKCB
4350	TGF-beta signaling pathway	3	0.0195	ENSP00000263640,ENSP00000351905,ENSP00000367207	ACVR1,MYC,TGFBR2
30	Pentose phosphate pathway	2	0.025	ENSP00000226253,ENSP00000405573	ALDOC,GPI
5216	Thyroid cancer	2	0.0264	ENSP00000367207,ENSP00000419692	MYC,RXRA
52	Galactose metabolism	2	0.032	ENSP00000290573,ENSP00000384774	HK1,HK2
5143	African trypanosomiasis	2	0.0379	ENSP00000305355,ENSP00000347979	FAS,PRKCB
5340	Primary immunodeficiency	2	0.0417	ENSP00000291232,ENSP00000346206	TAP1,TNFRSF13C
270	Cysteine and methionine metabolism	2	0.0427	ENSP00000217426,ENSP00000280704	AHCY,LDHC
4510	Focal adhesion	4	0.0427	ENSP00000261254,ENSP00000263464,ENSP00000305355,ENSP00000360266	BIRC3,CCND2,JUN,PRKCB
