# Supplementary material for: IL-21 Stimulates the expression and activation of cell cycle regulators and promotes cell proliferation in EBV-positive diffuse large B cell lymphoma
Source: Sci Rep. 2020 Jul 23;10:12326. doi: 10.1038/s41598-020-69227-0 (PMC7378064; doi:10.1038/s41598-020-69227-0)
Supplement: Supplementary file 8 — Supplementary Table 7. [file 41598_2020_69227_MOESM8_ESM.xlsx]

## Sheet: Biological Process (GO)
#pathway ID	pathway description	observed gene count	false discovery rate	matching proteins in your network (IDs)	matching proteins in your network (labels)
GO.0051726	regulation of cell cycle	12	1.53e-06	ENSP00000244741,ENSP00000257904,ENSP00000261254,ENSP00000261479,ENSP00000262133,ENSP00000262643,ENSP00000267163,ENSP00000302886,ENSP00000346725,ENSP00000355325,ENSP00000362649,ENSP00000367207	CCND2,CCNE1,CDK4,CDKN1A,HDAC1,MYC,PA2G4,PES1,PSMA6,PSMB5,RB1,RBL2
GO.0000082	G1/S transition of mitotic cell cycle	7	3.39e-06	ENSP00000244741,ENSP00000257904,ENSP00000261479,ENSP00000262643,ENSP00000263640,ENSP00000267163,ENSP00000355325	ACVR1,CCNE1,CDK4,CDKN1A,PSMA6,PSMB5,RB1
GO.0051247	positive regulation of protein metabolic process	13	3.39e-06	ENSP00000244741,ENSP00000257904,ENSP00000261254,ENSP00000261479,ENSP00000263464,ENSP00000263640,ENSP00000267163,ENSP00000291232,ENSP00000351905,ENSP00000355325,ENSP00000365435,ENSP00000367207,ENSP00000410481	ACVR1,BIRC3,CCND2,CDK4,CDKN1A,LTB,MYC,PSMA6,PSMB5,RB1,TGFBR2,TNFRSF13C,TNFRSF1B
GO.0051246	regulation of protein metabolic process	15	8.91e-06	ENSP00000244741,ENSP00000261254,ENSP00000261479,ENSP00000262643,ENSP00000263464,ENSP00000263640,ENSP00000267163,ENSP00000291232,ENSP00000302886,ENSP00000317992,ENSP00000351905,ENSP00000355325,ENSP00000365435,ENSP00000367207,ENSP00000410481	ACVR1,BIRC3,CCND2,CCNE1,CDKN1A,LTB,MYC,NOC2L,PA2G4,PSMA6,PSMB5,RB1,TGFBR2,TNFRSF13C,TNFRSF1B
GO.0007049	cell cycle	12	1.12e-05	ENSP00000244741,ENSP00000257904,ENSP00000261254,ENSP00000261479,ENSP00000262133,ENSP00000262643,ENSP00000263640,ENSP00000267163,ENSP00000302886,ENSP00000355325,ENSP00000362649,ENSP00000367207	ACVR1,CCND2,CCNE1,CDK4,CDKN1A,HDAC1,MYC,PA2G4,PSMA6,PSMB5,RB1,RBL2
GO.0010604	positive regulation of macromolecule metabolic process	15	2.03e-05	ENSP00000244741,ENSP00000257904,ENSP00000261254,ENSP00000261479,ENSP00000262643,ENSP00000263464,ENSP00000263640,ENSP00000267163,ENSP00000291232,ENSP00000351905,ENSP00000355325,ENSP00000362649,ENSP00000365435,ENSP00000367207,ENSP00000410481	ACVR1,BIRC3,CCND2,CCNE1,CDK4,CDKN1A,HDAC1,LTB,MYC,PSMA6,PSMB5,RB1,TGFBR2,TNFRSF13C,TNFRSF1B
GO.0031325	positive regulation of cellular metabolic process	15	2.94e-05	ENSP00000244741,ENSP00000257904,ENSP00000261254,ENSP00000261479,ENSP00000262643,ENSP00000263464,ENSP00000263640,ENSP00000267163,ENSP00000291232,ENSP00000351905,ENSP00000355325,ENSP00000362649,ENSP00000365435,ENSP00000367207,ENSP00000410481	ACVR1,BIRC3,CCND2,CCNE1,CDK4,CDKN1A,HDAC1,LTB,MYC,PSMA6,PSMB5,RB1,TGFBR2,TNFRSF13C,TNFRSF1B
GO.0045786	negative regulation of cell cycle	8	2.94e-05	ENSP00000244741,ENSP00000257904,ENSP00000261479,ENSP00000267163,ENSP00000302886,ENSP00000355325,ENSP00000362649,ENSP00000367207	CDK4,CDKN1A,HDAC1,MYC,PA2G4,PSMA6,PSMB5,RB1
GO.0061621	canonical glycolysis	4	2.94e-05	ENSP00000226253,ENSP00000229270,ENSP00000234590,ENSP00000362413	ALDOC,ENO1,PGK1,TPI1
GO.0031399	regulation of protein modification process	12	3.04e-05	ENSP00000244741,ENSP00000257904,ENSP00000261254,ENSP00000261479,ENSP00000262643,ENSP00000263464,ENSP00000263640,ENSP00000267163,ENSP00000317992,ENSP00000351905,ENSP00000355325,ENSP00000367207	ACVR1,BIRC3,CCND2,CCNE1,CDK4,CDKN1A,MYC,NOC2L,PSMA6,PSMB5,RB1,TGFBR2
GO.0032270	positive regulation of cellular protein metabolic process	11	4.15e-05	ENSP00000244741,ENSP00000257904,ENSP00000261254,ENSP00000261479,ENSP00000263464,ENSP00000263640,ENSP00000267163,ENSP00000351905,ENSP00000355325,ENSP00000365435,ENSP00000367207	ACVR1,BIRC3,CCND2,CDK4,CDKN1A,MYC,PSMA6,PSMB5,RB1,TGFBR2,TNFRSF1B
GO.0000278	mitotic cell cycle	9	9.79e-05	ENSP00000244741,ENSP00000257904,ENSP00000261479,ENSP00000262133,ENSP00000262643,ENSP00000263640,ENSP00000267163,ENSP00000355325,ENSP00000362649	ACVR1,CCNE1,CDK4,CDKN1A,HDAC1,PSMA6,PSMB5,RB1,RBL2
GO.0032268	regulation of cellular protein metabolic process	13	9.79e-05	ENSP00000244741,ENSP00000261254,ENSP00000261479,ENSP00000262643,ENSP00000263464,ENSP00000263640,ENSP00000267163,ENSP00000302886,ENSP00000317992,ENSP00000351905,ENSP00000355325,ENSP00000365435,ENSP00000367207	ACVR1,BIRC3,CCND2,CCNE1,CDKN1A,MYC,NOC2L,PA2G4,PSMA6,PSMB5,RB1,TGFBR2,TNFRSF1B
GO.0043066	negative regulation of apoptotic process	9	0.000106	ENSP00000244741,ENSP00000261479,ENSP00000263464,ENSP00000263640,ENSP00000302886,ENSP00000317992,ENSP00000355325,ENSP00000362649,ENSP00000367207	ACVR1,BIRC3,CDKN1A,HDAC1,MYC,NOC2L,PA2G4,PSMA6,PSMB5
GO.0006094	gluconeogenesis	4	0.000116	ENSP00000226253,ENSP00000229270,ENSP00000234590,ENSP00000362413	ALDOC,ENO1,PGK1,TPI1
GO.0051338	regulation of transferase activity	9	0.000142	ENSP00000244741,ENSP00000257904,ENSP00000261254,ENSP00000261479,ENSP00000262133,ENSP00000262643,ENSP00000267163,ENSP00000351905,ENSP00000355325	CCND2,CCNE1,CDK4,CDKN1A,PSMA6,PSMB5,RB1,RBL2,TGFBR2
GO.0060255	regulation of macromolecule metabolic process	18	0.000143	ENSP00000234590,ENSP00000244741,ENSP00000257904,ENSP00000261254,ENSP00000261479,ENSP00000262133,ENSP00000263464,ENSP00000263640,ENSP00000267163,ENSP00000291232,ENSP00000302886,ENSP00000317992,ENSP00000351905,ENSP00000355325,ENSP00000362649,ENSP00000365435,ENSP00000367207,ENSP00000410481	ACVR1,BIRC3,CCND2,CDK4,CDKN1A,ENO1,HDAC1,LTB,MYC,NOC2L,PA2G4,PSMA6,PSMB5,RB1,RBL2,TGFBR2,TNFRSF13C,TNFRSF1B
GO.0022402	cell cycle process	9	0.000342	ENSP00000244741,ENSP00000257904,ENSP00000261479,ENSP00000262643,ENSP00000263640,ENSP00000267163,ENSP00000302886,ENSP00000355325,ENSP00000367207	ACVR1,CCNE1,CDK4,CDKN1A,MYC,PA2G4,PSMA6,PSMB5,RB1
GO.0042981	regulation of apoptotic process	10	0.000342	ENSP00000244741,ENSP00000257904,ENSP00000261479,ENSP00000263464,ENSP00000263640,ENSP00000302886,ENSP00000317992,ENSP00000355325,ENSP00000362649,ENSP00000367207	ACVR1,BIRC3,CDK4,CDKN1A,HDAC1,MYC,NOC2L,PA2G4,PSMA6,PSMB5
GO.0045787	positive regulation of cell cycle	6	0.000367	ENSP00000244741,ENSP00000257904,ENSP00000261254,ENSP00000261479,ENSP00000267163,ENSP00000355325	CCND2,CDK4,CDKN1A,PSMA6,PSMB5,RB1
GO.0016310	phosphorylation	9	0.000421	ENSP00000226253,ENSP00000229270,ENSP00000234590,ENSP00000244741,ENSP00000257904,ENSP00000263640,ENSP00000351905,ENSP00000362413,ENSP00000367207	ACVR1,ALDOC,CDK4,CDKN1A,ENO1,MYC,PGK1,TGFBR2,TPI1
GO.0031100	organ regeneration	4	0.000512	ENSP00000244741,ENSP00000257904,ENSP00000262643,ENSP00000351905	CCNE1,CDK4,CDKN1A,TGFBR2
GO.0010468	regulation of gene expression	15	0.000564	ENSP00000234590,ENSP00000244741,ENSP00000257904,ENSP00000261479,ENSP00000262133,ENSP00000262643,ENSP00000263464,ENSP00000263640,ENSP00000267163,ENSP00000302886,ENSP00000317992,ENSP00000351905,ENSP00000362649,ENSP00000365435,ENSP00000367207	ACVR1,BIRC3,CCNE1,CDK4,CDKN1A,ENO1,HDAC1,MYC,NOC2L,PA2G4,PSMA6,RB1,RBL2,TGFBR2,TNFRSF1B
GO.0071704	organic substance metabolic process	21	0.000607	ENSP00000221801,ENSP00000226253,ENSP00000229270,ENSP00000234590,ENSP00000244741,ENSP00000257904,ENSP00000261479,ENSP00000262133,ENSP00000263464,ENSP00000263640,ENSP00000267163,ENSP00000274606,ENSP00000302886,ENSP00000317992,ENSP00000346725,ENSP00000351905,ENSP00000355325,ENSP00000362413,ENSP00000362649,ENSP00000367207,ENSP00000410481	ACVR1,ALDOC,BIRC3,CDK4,CDKN1A,ENO1,FBL,HDAC1,LTB,MYC,NHP2,NOC2L,PA2G4,PES1,PGK1,PSMA6,PSMB5,RB1,RBL2,TGFBR2,TPI1
GO.0006325	chromatin organization	7	0.00124	ENSP00000221801,ENSP00000257904,ENSP00000262133,ENSP00000267163,ENSP00000317992,ENSP00000362649,ENSP00000367207	CDK4,FBL,HDAC1,MYC,NOC2L,RB1,RBL2
GO.0042325	regulation of phosphorylation	9	0.00124	ENSP00000244741,ENSP00000257904,ENSP00000261254,ENSP00000262133,ENSP00000262643,ENSP00000263640,ENSP00000267163,ENSP00000351905,ENSP00000367207	ACVR1,CCND2,CCNE1,CDK4,CDKN1A,MYC,RB1,RBL2,TGFBR2
GO.2000134	negative regulation of G1/S transition of mitotic cell cycle	4	0.00148	ENSP00000244741,ENSP00000261479,ENSP00000267163,ENSP00000355325	CDKN1A,PSMA6,PSMB5,RB1
GO.0010948	negative regulation of cell cycle process	5	0.00154	ENSP00000244741,ENSP00000257904,ENSP00000261479,ENSP00000267163,ENSP00000355325	CDK4,CDKN1A,PSMA6,PSMB5,RB1
GO.0048522	positive regulation of cellular process	15	0.00154	ENSP00000244741,ENSP00000257904,ENSP00000261254,ENSP00000261479,ENSP00000263464,ENSP00000263640,ENSP00000267163,ENSP00000291232,ENSP00000302886,ENSP00000351905,ENSP00000355325,ENSP00000362649,ENSP00000365435,ENSP00000367207,ENSP00000410481	ACVR1,BIRC3,CCND2,CDK4,CDKN1A,HDAC1,LTB,MYC,PA2G4,PSMA6,PSMB5,RB1,TGFBR2,TNFRSF13C,TNFRSF1B
GO.0048585	negative regulation of response to stimulus	9	0.00154	ENSP00000261479,ENSP00000263640,ENSP00000267163,ENSP00000317992,ENSP00000351905,ENSP00000355325,ENSP00000362649,ENSP00000365435,ENSP00000367207	ACVR1,HDAC1,MYC,NOC2L,PSMA6,PSMB5,RB1,TGFBR2,TNFRSF1B
GO.0010556	regulation of macromolecule biosynthetic process	14	0.00155	ENSP00000234590,ENSP00000244741,ENSP00000257904,ENSP00000261479,ENSP00000262133,ENSP00000262643,ENSP00000263640,ENSP00000267163,ENSP00000291232,ENSP00000302886,ENSP00000317992,ENSP00000362649,ENSP00000367207,ENSP00000410481	ACVR1,CCNE1,CDK4,CDKN1A,ENO1,HDAC1,LTB,MYC,NOC2L,PA2G4,PSMA6,RB1,RBL2,TNFRSF13C
GO.0044237	cellular metabolic process	20	0.00173	ENSP00000221801,ENSP00000226253,ENSP00000229270,ENSP00000234590,ENSP00000244741,ENSP00000257904,ENSP00000261479,ENSP00000262133,ENSP00000263464,ENSP00000263640,ENSP00000267163,ENSP00000274606,ENSP00000302886,ENSP00000317992,ENSP00000346725,ENSP00000351905,ENSP00000355325,ENSP00000362413,ENSP00000362649,ENSP00000367207	ACVR1,ALDOC,BIRC3,CDK4,CDKN1A,ENO1,FBL,HDAC1,MYC,NHP2,NOC2L,PA2G4,PES1,PGK1,PSMA6,PSMB5,RB1,RBL2,TGFBR2,TPI1
GO.0071156	regulation of cell cycle arrest	4	0.00173	ENSP00000244741,ENSP00000257904,ENSP00000261479,ENSP00000355325	CDK4,CDKN1A,PSMA6,PSMB5
GO.0090068	positive regulation of cell cycle process	5	0.00173	ENSP00000244741,ENSP00000257904,ENSP00000261479,ENSP00000267163,ENSP00000355325	CDK4,CDKN1A,PSMA6,PSMB5,RB1
GO.0050790	regulation of catalytic activity	11	0.00181	ENSP00000244741,ENSP00000257904,ENSP00000261254,ENSP00000261479,ENSP00000262133,ENSP00000262643,ENSP00000263464,ENSP00000267163,ENSP00000351905,ENSP00000355325,ENSP00000367207	BIRC3,CCND2,CCNE1,CDK4,CDKN1A,MYC,PSMA6,PSMB5,RB1,RBL2,TGFBR2
GO.1901990	regulation of mitotic cell cycle phase transition	5	0.00183	ENSP00000244741,ENSP00000257904,ENSP00000261479,ENSP00000267163,ENSP00000355325	CDK4,CDKN1A,PSMA6,PSMB5,RB1
GO.0044238	primary metabolic process	20	0.00213	ENSP00000221801,ENSP00000226253,ENSP00000229270,ENSP00000234590,ENSP00000244741,ENSP00000257904,ENSP00000261479,ENSP00000262133,ENSP00000263464,ENSP00000263640,ENSP00000267163,ENSP00000274606,ENSP00000302886,ENSP00000317992,ENSP00000346725,ENSP00000351905,ENSP00000355325,ENSP00000362413,ENSP00000362649,ENSP00000367207	ACVR1,ALDOC,BIRC3,CDK4,CDKN1A,ENO1,FBL,HDAC1,MYC,NHP2,NOC2L,PA2G4,PES1,PGK1,PSMA6,PSMB5,RB1,RBL2,TGFBR2,TPI1
GO.0034641	cellular nitrogen compound metabolic process	16	0.00223	ENSP00000221801,ENSP00000226253,ENSP00000229270,ENSP00000234590,ENSP00000261479,ENSP00000262133,ENSP00000262643,ENSP00000267163,ENSP00000274606,ENSP00000302886,ENSP00000317992,ENSP00000346725,ENSP00000355325,ENSP00000362413,ENSP00000362649,ENSP00000367207	ALDOC,CCNE1,ENO1,FBL,HDAC1,MYC,NHP2,NOC2L,PA2G4,PES1,PGK1,PSMA6,PSMB5,RB1,RBL2,TPI1
GO.0043549	regulation of kinase activity	7	0.00226	ENSP00000244741,ENSP00000257904,ENSP00000261254,ENSP00000262133,ENSP00000262643,ENSP00000267163,ENSP00000351905	CCND2,CCNE1,CDK4,CDKN1A,RB1,RBL2,TGFBR2
GO.0009968	negative regulation of signal transduction	8	0.00228	ENSP00000261479,ENSP00000263640,ENSP00000267163,ENSP00000317992,ENSP00000351905,ENSP00000355325,ENSP00000362649,ENSP00000367207	ACVR1,HDAC1,MYC,NOC2L,PSMA6,PSMB5,RB1,TGFBR2
GO.0031326	regulation of cellular biosynthetic process	14	0.00228	ENSP00000234590,ENSP00000244741,ENSP00000257904,ENSP00000261479,ENSP00000262133,ENSP00000262643,ENSP00000263640,ENSP00000267163,ENSP00000291232,ENSP00000302886,ENSP00000317992,ENSP00000362649,ENSP00000367207,ENSP00000410481	ACVR1,CCNE1,CDK4,CDKN1A,ENO1,HDAC1,LTB,MYC,NOC2L,PA2G4,PSMA6,RB1,RBL2,TNFRSF13C
GO.0043412	macromolecule modification	12	0.00233	ENSP00000221801,ENSP00000244741,ENSP00000257904,ENSP00000261479,ENSP00000262643,ENSP00000263464,ENSP00000263640,ENSP00000274606,ENSP00000351905,ENSP00000355325,ENSP00000362649,ENSP00000367207	ACVR1,BIRC3,CCNE1,CDK4,CDKN1A,FBL,HDAC1,MYC,NHP2,PSMA6,PSMB5,TGFBR2
GO.0080090	regulation of primary metabolic process	16	0.00286	ENSP00000234590,ENSP00000244741,ENSP00000261254,ENSP00000261479,ENSP00000263464,ENSP00000263640,ENSP00000267163,ENSP00000291232,ENSP00000302886,ENSP00000317992,ENSP00000351905,ENSP00000355325,ENSP00000362649,ENSP00000365435,ENSP00000367207,ENSP00000410481	ACVR1,BIRC3,CCND2,CDKN1A,ENO1,HDAC1,LTB,MYC,NOC2L,PA2G4,PSMA6,PSMB5,RB1,TGFBR2,TNFRSF13C,TNFRSF1B
GO.0006364	rRNA processing	4	0.00312	ENSP00000221801,ENSP00000274606,ENSP00000302886,ENSP00000346725	FBL,NHP2,PA2G4,PES1
GO.0007179	transforming growth factor beta receptor signaling pathway	4	0.00312	ENSP00000263640,ENSP00000351905,ENSP00000362649,ENSP00000367207	ACVR1,HDAC1,MYC,TGFBR2
GO.0007050	cell cycle arrest	4	0.00343	ENSP00000244741,ENSP00000267163,ENSP00000302886,ENSP00000367207	CDKN1A,MYC,PA2G4,RB1
GO.0002684	positive regulation of immune system process	7	0.00366	ENSP00000244741,ENSP00000261479,ENSP00000263464,ENSP00000267163,ENSP00000291232,ENSP00000351905,ENSP00000355325	BIRC3,CDKN1A,PSMA6,PSMB5,RB1,TGFBR2,TNFRSF13C
GO.0019222	regulation of metabolic process	17	0.00387	ENSP00000234590,ENSP00000244741,ENSP00000257904,ENSP00000261254,ENSP00000261479,ENSP00000263464,ENSP00000263640,ENSP00000267163,ENSP00000291232,ENSP00000302886,ENSP00000317992,ENSP00000351905,ENSP00000355325,ENSP00000362649,ENSP00000365435,ENSP00000367207,ENSP00000410481	ACVR1,BIRC3,CCND2,CDK4,CDKN1A,ENO1,HDAC1,LTB,MYC,NOC2L,PA2G4,PSMA6,PSMB5,RB1,TGFBR2,TNFRSF13C,TNFRSF1B
GO.0031323	regulation of cellular metabolic process	16	0.00392	ENSP00000234590,ENSP00000244741,ENSP00000261254,ENSP00000261479,ENSP00000263464,ENSP00000263640,ENSP00000267163,ENSP00000291232,ENSP00000302886,ENSP00000317992,ENSP00000351905,ENSP00000355325,ENSP00000362649,ENSP00000365435,ENSP00000367207,ENSP00000410481	ACVR1,BIRC3,CCND2,CDKN1A,ENO1,HDAC1,LTB,MYC,NOC2L,PA2G4,PSMA6,PSMB5,RB1,TGFBR2,TNFRSF13C,TNFRSF1B
GO.0001932	regulation of protein phosphorylation	8	0.00396	ENSP00000244741,ENSP00000257904,ENSP00000261254,ENSP00000262643,ENSP00000263640,ENSP00000267163,ENSP00000351905,ENSP00000367207	ACVR1,CCND2,CCNE1,CDK4,CDKN1A,MYC,RB1,TGFBR2
GO.0048146	positive regulation of fibroblast proliferation	3	0.00486	ENSP00000244741,ENSP00000257904,ENSP00000367207	CDK4,CDKN1A,MYC
GO.0031400	negative regulation of protein modification process	6	0.00509	ENSP00000244741,ENSP00000261479,ENSP00000267163,ENSP00000317992,ENSP00000355325,ENSP00000367207	CDKN1A,MYC,NOC2L,PSMA6,PSMB5,RB1
GO.0051276	chromosome organization	7	0.00509	ENSP00000221801,ENSP00000257904,ENSP00000262133,ENSP00000267163,ENSP00000317992,ENSP00000362649,ENSP00000367207	CDK4,FBL,HDAC1,MYC,NOC2L,RB1,RBL2
GO.0043170	macromolecule metabolic process	18	0.00514	ENSP00000221801,ENSP00000234590,ENSP00000244741,ENSP00000257904,ENSP00000261479,ENSP00000262133,ENSP00000263464,ENSP00000263640,ENSP00000267163,ENSP00000274606,ENSP00000302886,ENSP00000317992,ENSP00000346725,ENSP00000351905,ENSP00000355325,ENSP00000362649,ENSP00000367207,ENSP00000410481	ACVR1,BIRC3,CDK4,CDKN1A,ENO1,FBL,HDAC1,LTB,MYC,NHP2,NOC2L,PA2G4,PES1,PSMA6,PSMB5,RB1,RBL2,TGFBR2
GO.0007093	mitotic cell cycle checkpoint	4	0.00533	ENSP00000244741,ENSP00000261479,ENSP00000267163,ENSP00000355325	CDKN1A,PSMA6,PSMB5,RB1
GO.0034644	cellular response to UV	3	0.00537	ENSP00000244741,ENSP00000317992,ENSP00000367207	CDKN1A,MYC,NOC2L
GO.0045862	positive regulation of proteolysis	5	0.00596	ENSP00000261479,ENSP00000267163,ENSP00000355325,ENSP00000365435,ENSP00000367207	MYC,PSMA6,PSMB5,RB1,TNFRSF1B
GO.0006464	cellular protein modification process	11	0.00625	ENSP00000221801,ENSP00000244741,ENSP00000257904,ENSP00000261479,ENSP00000262643,ENSP00000263464,ENSP00000263640,ENSP00000351905,ENSP00000355325,ENSP00000362649,ENSP00000367207	ACVR1,BIRC3,CCNE1,CDK4,CDKN1A,FBL,HDAC1,MYC,PSMA6,PSMB5,TGFBR2
GO.0071560	cellular response to transforming growth factor beta stimulus	4	0.0067	ENSP00000263640,ENSP00000351905,ENSP00000362649,ENSP00000367207	ACVR1,HDAC1,MYC,TGFBR2
GO.0006139	nucleobase-containing compound metabolic process	14	0.00719	ENSP00000221801,ENSP00000226253,ENSP00000229270,ENSP00000234590,ENSP00000262133,ENSP00000262643,ENSP00000267163,ENSP00000274606,ENSP00000302886,ENSP00000317992,ENSP00000346725,ENSP00000362413,ENSP00000362649,ENSP00000367207	ALDOC,CCNE1,ENO1,FBL,HDAC1,MYC,NHP2,NOC2L,PA2G4,PES1,PGK1,RB1,RBL2,TPI1
GO.0044260	cellular macromolecule metabolic process	17	0.00719	ENSP00000221801,ENSP00000234590,ENSP00000244741,ENSP00000257904,ENSP00000261479,ENSP00000262133,ENSP00000263464,ENSP00000263640,ENSP00000267163,ENSP00000274606,ENSP00000302886,ENSP00000317992,ENSP00000346725,ENSP00000351905,ENSP00000355325,ENSP00000362649,ENSP00000367207	ACVR1,BIRC3,CDK4,CDKN1A,ENO1,FBL,HDAC1,MYC,NHP2,NOC2L,PA2G4,PES1,PSMA6,PSMB5,RB1,RBL2,TGFBR2
GO.0071363	cellular response to growth factor stimulus	6	0.00719	ENSP00000244741,ENSP00000263640,ENSP00000351905,ENSP00000362649,ENSP00000365435,ENSP00000367207	ACVR1,CDKN1A,HDAC1,MYC,TGFBR2,TNFRSF1B
GO.0006977	DNA damage response, signal transduction by p53 class mediator resulting in cell cycle arrest	3	0.00729	ENSP00000244741,ENSP00000261479,ENSP00000355325	CDKN1A,PSMA6,PSMB5
GO.0042254	ribosome biogenesis	4	0.00729	ENSP00000221801,ENSP00000274606,ENSP00000302886,ENSP00000346725	FBL,NHP2,PA2G4,PES1
GO.0010605	negative regulation of macromolecule metabolic process	10	0.00732	ENSP00000234590,ENSP00000244741,ENSP00000261479,ENSP00000263464,ENSP00000267163,ENSP00000302886,ENSP00000317992,ENSP00000355325,ENSP00000362649,ENSP00000367207	BIRC3,CDKN1A,ENO1,HDAC1,MYC,NOC2L,PA2G4,PSMA6,PSMB5,RB1
GO.0032269	negative regulation of cellular protein metabolic process	7	0.00732	ENSP00000244741,ENSP00000261479,ENSP00000263464,ENSP00000267163,ENSP00000317992,ENSP00000355325,ENSP00000367207	BIRC3,CDKN1A,MYC,NOC2L,PSMA6,PSMB5,RB1
GO.0031324	negative regulation of cellular metabolic process	10	0.00746	ENSP00000234590,ENSP00000244741,ENSP00000261479,ENSP00000263464,ENSP00000267163,ENSP00000302886,ENSP00000317992,ENSP00000355325,ENSP00000362649,ENSP00000367207	BIRC3,CDKN1A,ENO1,HDAC1,MYC,NOC2L,PA2G4,PSMA6,PSMB5,RB1
GO.0060429	epithelium development	7	0.00767	ENSP00000226253,ENSP00000244741,ENSP00000263640,ENSP00000351905,ENSP00000362413,ENSP00000362649,ENSP00000367207	ACVR1,ALDOC,CDKN1A,HDAC1,MYC,PGK1,TGFBR2
GO.0006091	generation of precursor metabolites and energy	5	0.00817	ENSP00000226253,ENSP00000229270,ENSP00000234590,ENSP00000362413,ENSP00000367207	ALDOC,ENO1,MYC,PGK1,TPI1
GO.0035556	intracellular signal transduction	9	0.00886	ENSP00000244741,ENSP00000261479,ENSP00000263464,ENSP00000263640,ENSP00000267163,ENSP00000351905,ENSP00000355325,ENSP00000365435,ENSP00000367207	ACVR1,BIRC3,CDKN1A,MYC,PSMA6,PSMB5,RB1,TGFBR2,TNFRSF1B
GO.0045859	regulation of protein kinase activity	6	0.00886	ENSP00000244741,ENSP00000257904,ENSP00000261254,ENSP00000262643,ENSP00000267163,ENSP00000351905	CCND2,CCNE1,CDK4,CDKN1A,RB1,TGFBR2
GO.0060389	pathway-restricted SMAD protein phosphorylation	2	0.00886	ENSP00000263640,ENSP00000351905	ACVR1,TGFBR2
GO.0051171	regulation of nitrogen compound metabolic process	13	0.00906	ENSP00000234590,ENSP00000244741,ENSP00000257904,ENSP00000261479,ENSP00000262133,ENSP00000262643,ENSP00000263640,ENSP00000267163,ENSP00000302886,ENSP00000317992,ENSP00000355325,ENSP00000362649,ENSP00000367207	ACVR1,CCNE1,CDK4,CDKN1A,ENO1,HDAC1,MYC,NOC2L,PA2G4,PSMA6,PSMB5,RB1,RBL2
GO.0010467	gene expression	13	0.00915	ENSP00000221801,ENSP00000234590,ENSP00000261479,ENSP00000262133,ENSP00000267163,ENSP00000274606,ENSP00000302886,ENSP00000317992,ENSP00000346725,ENSP00000355325,ENSP00000362649,ENSP00000367207,ENSP00000410481	ENO1,FBL,HDAC1,LTB,MYC,NHP2,NOC2L,PA2G4,PES1,PSMA6,PSMB5,RB1,RBL2
GO.0031571	mitotic G1 DNA damage checkpoint	3	0.00915	ENSP00000244741,ENSP00000261479,ENSP00000355325	CDKN1A,PSMA6,PSMB5
GO.0042493	response to drug	5	0.00915	ENSP00000244741,ENSP00000257904,ENSP00000262643,ENSP00000351905,ENSP00000367207	CCNE1,CDK4,CDKN1A,MYC,TGFBR2
GO.0010629	negative regulation of gene expression	8	0.00945	ENSP00000234590,ENSP00000244741,ENSP00000263464,ENSP00000267163,ENSP00000302886,ENSP00000317992,ENSP00000362649,ENSP00000367207	BIRC3,CDKN1A,ENO1,HDAC1,MYC,NOC2L,PA2G4,RB1
GO.0031401	positive regulation of protein modification process	7	0.00966	ENSP00000244741,ENSP00000261254,ENSP00000261479,ENSP00000263464,ENSP00000263640,ENSP00000351905,ENSP00000355325	ACVR1,BIRC3,CCND2,CDKN1A,PSMA6,PSMB5,TGFBR2
GO.0006915	apoptotic process	7	0.0111	ENSP00000261479,ENSP00000263464,ENSP00000267163,ENSP00000317992,ENSP00000355325,ENSP00000365435,ENSP00000367207	BIRC3,MYC,NOC2L,PSMA6,PSMB5,RB1,TNFRSF1B
GO.0045732	positive regulation of protein catabolic process	4	0.0124	ENSP00000261479,ENSP00000267163,ENSP00000355325,ENSP00000365435	PSMA6,PSMB5,RB1,TNFRSF1B
GO.0097285	cell-type specific apoptotic process	3	0.0124	ENSP00000267163,ENSP00000351905,ENSP00000367207	MYC,RB1,TGFBR2
GO.0051094	positive regulation of developmental process	7	0.0129	ENSP00000262643,ENSP00000263640,ENSP00000267163,ENSP00000291232,ENSP00000302886,ENSP00000351905,ENSP00000367207	ACVR1,CCNE1,MYC,PA2G4,RB1,TGFBR2,TNFRSF13C
GO.0030162	regulation of proteolysis	6	0.0131	ENSP00000261479,ENSP00000263464,ENSP00000267163,ENSP00000355325,ENSP00000365435,ENSP00000367207	BIRC3,MYC,PSMA6,PSMB5,RB1,TNFRSF1B
GO.0048519	negative regulation of biological process	13	0.0132	ENSP00000234590,ENSP00000244741,ENSP00000257904,ENSP00000261479,ENSP00000263464,ENSP00000263640,ENSP00000267163,ENSP00000302886,ENSP00000317992,ENSP00000355325,ENSP00000362649,ENSP00000365435,ENSP00000367207	ACVR1,BIRC3,CDK4,CDKN1A,ENO1,HDAC1,MYC,NOC2L,PA2G4,PSMA6,PSMB5,RB1,TNFRSF1B
GO.0000154	rRNA modification	2	0.0133	ENSP00000221801,ENSP00000274606	FBL,NHP2
GO.0002376	immune system process	9	0.0136	ENSP00000244741,ENSP00000261479,ENSP00000263464,ENSP00000267163,ENSP00000291232,ENSP00000351905,ENSP00000355325,ENSP00000365435,ENSP00000410481	BIRC3,CDKN1A,LTB,PSMA6,PSMB5,RB1,TGFBR2,TNFRSF13C,TNFRSF1B
GO.0044763	single-organism cellular process	20	0.0139	ENSP00000221801,ENSP00000226253,ENSP00000229270,ENSP00000234590,ENSP00000244741,ENSP00000257904,ENSP00000261254,ENSP00000261479,ENSP00000262133,ENSP00000263464,ENSP00000263640,ENSP00000267163,ENSP00000302886,ENSP00000317992,ENSP00000351905,ENSP00000355325,ENSP00000362413,ENSP00000362649,ENSP00000367207,ENSP00000410481	ACVR1,ALDOC,BIRC3,CCND2,CDK4,CDKN1A,ENO1,FBL,HDAC1,LTB,MYC,NOC2L,PA2G4,PGK1,PSMA6,PSMB5,RB1,RBL2,TGFBR2,TPI1
GO.0009888	tissue development	8	0.0146	ENSP00000226253,ENSP00000244741,ENSP00000263640,ENSP00000267163,ENSP00000351905,ENSP00000362413,ENSP00000362649,ENSP00000367207	ACVR1,ALDOC,CDKN1A,HDAC1,MYC,PGK1,RB1,TGFBR2
GO.0009987	cellular process	22	0.0149	ENSP00000221801,ENSP00000226253,ENSP00000229270,ENSP00000234590,ENSP00000244741,ENSP00000257904,ENSP00000261254,ENSP00000261479,ENSP00000262133,ENSP00000263464,ENSP00000263640,ENSP00000267163,ENSP00000274606,ENSP00000302886,ENSP00000317992,ENSP00000351905,ENSP00000355325,ENSP00000362413,ENSP00000362649,ENSP00000365435,ENSP00000367207,ENSP00000410481	ACVR1,ALDOC,BIRC3,CCND2,CDK4,CDKN1A,ENO1,FBL,HDAC1,LTB,MYC,NHP2,NOC2L,PA2G4,PGK1,PSMA6,PSMB5,RB1,RBL2,TGFBR2,TNFRSF1B,TPI1
GO.2000112	regulation of cellular macromolecule biosynthetic process	12	0.0149	ENSP00000234590,ENSP00000244741,ENSP00000257904,ENSP00000261479,ENSP00000262133,ENSP00000262643,ENSP00000263640,ENSP00000267163,ENSP00000302886,ENSP00000317992,ENSP00000362649,ENSP00000367207	ACVR1,CCNE1,CDK4,CDKN1A,ENO1,HDAC1,MYC,NOC2L,PA2G4,PSMA6,RB1,RBL2
GO.0006468	protein phosphorylation	6	0.0163	ENSP00000244741,ENSP00000257904,ENSP00000262643,ENSP00000263640,ENSP00000351905,ENSP00000367207	ACVR1,CCNE1,CDK4,CDKN1A,MYC,TGFBR2
GO.0008284	positive regulation of cell proliferation	6	0.0163	ENSP00000244741,ENSP00000257904,ENSP00000291232,ENSP00000351905,ENSP00000362649,ENSP00000367207	CDK4,CDKN1A,HDAC1,MYC,TGFBR2,TNFRSF13C
GO.0007166	cell surface receptor signaling pathway	9	0.0169	ENSP00000244741,ENSP00000261479,ENSP00000262643,ENSP00000263464,ENSP00000263640,ENSP00000351905,ENSP00000355325,ENSP00000362649,ENSP00000367207	ACVR1,BIRC3,CCNE1,CDKN1A,HDAC1,MYC,PSMA6,PSMB5,TGFBR2
GO.0030855	epithelial cell differentiation	5	0.0169	ENSP00000226253,ENSP00000244741,ENSP00000263640,ENSP00000362413,ENSP00000362649	ACVR1,ALDOC,CDKN1A,HDAC1,PGK1
GO.0010557	positive regulation of macromolecule biosynthetic process	8	0.0175	ENSP00000257904,ENSP00000261479,ENSP00000262643,ENSP00000263640,ENSP00000291232,ENSP00000362649,ENSP00000367207,ENSP00000410481	ACVR1,CCNE1,CDK4,HDAC1,LTB,MYC,PSMA6,TNFRSF13C
GO.0010499	proteasomal ubiquitin-independent protein catabolic process	2	0.0206	ENSP00000261479,ENSP00000355325	PSMA6,PSMB5
GO.0051412	response to corticosterone	2	0.0206	ENSP00000244741,ENSP00000262643	CCNE1,CDKN1A
GO.0016568	chromatin modification	5	0.0211	ENSP00000221801,ENSP00000262133,ENSP00000267163,ENSP00000362649,ENSP00000367207	FBL,HDAC1,MYC,RB1,RBL2
GO.0006357	regulation of transcription from RNA polymerase II promoter	8	0.0218	ENSP00000234590,ENSP00000262133,ENSP00000262643,ENSP00000263640,ENSP00000267163,ENSP00000317992,ENSP00000362649,ENSP00000367207	ACVR1,CCNE1,ENO1,HDAC1,MYC,NOC2L,RB1,RBL2
GO.1904031	positive regulation of cyclin-dependent protein kinase activity	2	0.0222	ENSP00000244741,ENSP00000261254	CCND2,CDKN1A
GO.0048523	negative regulation of cellular process	12	0.0251	ENSP00000234590,ENSP00000244741,ENSP00000257904,ENSP00000261479,ENSP00000263464,ENSP00000263640,ENSP00000267163,ENSP00000302886,ENSP00000317992,ENSP00000355325,ENSP00000362649,ENSP00000367207	ACVR1,BIRC3,CDK4,CDKN1A,ENO1,HDAC1,MYC,NOC2L,PA2G4,PSMA6,PSMB5,RB1
GO.0031328	positive regulation of cellular biosynthetic process	8	0.0258	ENSP00000257904,ENSP00000261479,ENSP00000262643,ENSP00000263640,ENSP00000291232,ENSP00000362649,ENSP00000367207,ENSP00000410481	ACVR1,CCNE1,CDK4,HDAC1,LTB,MYC,PSMA6,TNFRSF13C
GO.1904019	epithelial cell apoptotic process	2	0.0258	ENSP00000267163,ENSP00000351905	RB1,TGFBR2
GO.0048583	regulation of response to stimulus	11	0.026	ENSP00000244741,ENSP00000261479,ENSP00000263464,ENSP00000263640,ENSP00000267163,ENSP00000291232,ENSP00000317992,ENSP00000355325,ENSP00000362649,ENSP00000365435,ENSP00000367207	ACVR1,BIRC3,CDKN1A,HDAC1,MYC,NOC2L,PSMA6,PSMB5,RB1,TNFRSF13C,TNFRSF1B
GO.0051347	positive regulation of transferase activity	5	0.0263	ENSP00000244741,ENSP00000261254,ENSP00000261479,ENSP00000351905,ENSP00000355325	CCND2,CDKN1A,PSMA6,PSMB5,TGFBR2
GO.0044767	single-organism developmental process	13	0.0274	ENSP00000221801,ENSP00000226253,ENSP00000229270,ENSP00000244741,ENSP00000257904,ENSP00000262643,ENSP00000263640,ENSP00000351905,ENSP00000362413,ENSP00000362649,ENSP00000365435,ENSP00000367207,ENSP00000410481	ACVR1,ALDOC,CCNE1,CDK4,CDKN1A,FBL,HDAC1,LTB,MYC,PGK1,TGFBR2,TNFRSF1B,TPI1
GO.0035295	tube development	5	0.0286	ENSP00000244741,ENSP00000263640,ENSP00000267163,ENSP00000351905,ENSP00000367207	ACVR1,CDKN1A,MYC,RB1,TGFBR2
GO.0000083	regulation of transcription involved in G1/S transition of mitotic cell cycle	2	0.0289	ENSP00000262643,ENSP00000267163	CCNE1,RB1
GO.0097305	response to alcohol	4	0.029	ENSP00000244741,ENSP00000257904,ENSP00000262643,ENSP00000351905	CCNE1,CDK4,CDKN1A,TGFBR2
GO.0051348	negative regulation of transferase activity	4	0.031	ENSP00000244741,ENSP00000261479,ENSP00000267163,ENSP00000355325	CDKN1A,PSMA6,PSMB5,RB1
GO.1901654	response to ketone	3	0.0323	ENSP00000244741,ENSP00000257904,ENSP00000262643	CCNE1,CDK4,CDKN1A
GO.0002682	regulation of immune system process	7	0.0325	ENSP00000261479,ENSP00000263464,ENSP00000267163,ENSP00000291232,ENSP00000351905,ENSP00000355325,ENSP00000367207	BIRC3,MYC,PSMA6,PSMB5,RB1,TGFBR2,TNFRSF13C
GO.0048565	digestive tract development	3	0.0342	ENSP00000244741,ENSP00000267163,ENSP00000351905	CDKN1A,RB1,TGFBR2
GO.0055093	response to hyperoxia	2	0.0363	ENSP00000244741,ENSP00000257904	CDK4,CDKN1A
GO.0009966	regulation of signal transduction	9	0.0413	ENSP00000261479,ENSP00000263464,ENSP00000263640,ENSP00000267163,ENSP00000317992,ENSP00000351905,ENSP00000355325,ENSP00000362649,ENSP00000367207	ACVR1,BIRC3,HDAC1,MYC,NOC2L,PSMA6,PSMB5,RB1,TGFBR2
GO.0048754	branching morphogenesis of an epithelial tube	3	0.0416	ENSP00000263640,ENSP00000351905,ENSP00000367207	ACVR1,MYC,TGFBR2
GO.0055123	digestive system development	3	0.0416	ENSP00000244741,ENSP00000267163,ENSP00000351905	CDKN1A,RB1,TGFBR2
GO.0002053	positive regulation of mesenchymal cell proliferation	2	0.0449	ENSP00000351905,ENSP00000367207	MYC,TGFBR2
GO.0050794	regulation of cellular process	18	0.0449	ENSP00000234590,ENSP00000244741,ENSP00000257904,ENSP00000261254,ENSP00000261479,ENSP00000263464,ENSP00000263640,ENSP00000267163,ENSP00000291232,ENSP00000302886,ENSP00000317992,ENSP00000346725,ENSP00000351905,ENSP00000355325,ENSP00000362649,ENSP00000365435,ENSP00000367207,ENSP00000410481	ACVR1,BIRC3,CCND2,CDK4,CDKN1A,ENO1,HDAC1,LTB,MYC,NOC2L,PA2G4,PES1,PSMA6,PSMB5,RB1,TGFBR2,TNFRSF13C,TNFRSF1B
GO.1903034	regulation of response to wounding	4	0.0462	ENSP00000261479,ENSP00000263464,ENSP00000351905,ENSP00000365435	BIRC3,PSMA6,TGFBR2,TNFRSF1B
GO.0006338	chromatin remodeling	3	0.0473	ENSP00000267163,ENSP00000362649,ENSP00000367207	HDAC1,MYC,RB1
GO.1903052	positive regulation of proteolysis involved in cellular protein catabolic process	3	0.0473	ENSP00000261479,ENSP00000267163,ENSP00000355325	PSMA6,PSMB5,RB1
GO.0001569	patterning of blood vessels	2	0.0492	ENSP00000263640,ENSP00000351905	ACVR1,TGFBR2
GO.0030890	positive regulation of B cell proliferation	2	0.0492	ENSP00000244741,ENSP00000291232	CDKN1A,TNFRSF13C
GO.0042127	regulation of cell proliferation	7	0.0492	ENSP00000244741,ENSP00000257904,ENSP00000267163,ENSP00000291232,ENSP00000351905,ENSP00000362649,ENSP00000367207	CDK4,CDKN1A,HDAC1,MYC,RB1,TGFBR2,TNFRSF13C

## Sheet: Molecular Function (GO)
#pathway ID	pathway description	observed gene count	false discovery rate	matching proteins in your network (IDs)	matching proteins in your network (labels)
GO.0005515	protein binding	17	0.00211	ENSP00000226253,ENSP00000229270,ENSP00000234590,ENSP00000244741,ENSP00000257904,ENSP00000261254,ENSP00000261479,ENSP00000262643,ENSP00000263640,ENSP00000267163,ENSP00000302886,ENSP00000317992,ENSP00000351905,ENSP00000362649,ENSP00000365435,ENSP00000367207,ENSP00000410481	ACVR1,ALDOC,CCND2,CCNE1,CDK4,CDKN1A,ENO1,HDAC1,LTB,MYC,NOC2L,PA2G4,PSMA6,RB1,TGFBR2,TNFRSF1B,TPI1
GO.0016538	cyclin-dependent protein serine/threonine kinase regulator activity	3	0.00435	ENSP00000244741,ENSP00000257904,ENSP00000262643	CCNE1,CDK4,CDKN1A
GO.0031625	ubiquitin protein ligase binding	5	0.00502	ENSP00000229270,ENSP00000244741,ENSP00000267163,ENSP00000302886,ENSP00000365435	CDKN1A,PA2G4,RB1,TNFRSF1B,TPI1
GO.0005488	binding	22	0.0153	ENSP00000221801,ENSP00000226253,ENSP00000229270,ENSP00000244741,ENSP00000257904,ENSP00000261254,ENSP00000261479,ENSP00000262133,ENSP00000262643,ENSP00000263464,ENSP00000263640,ENSP00000267163,ENSP00000274606,ENSP00000302886,ENSP00000317992,ENSP00000346725,ENSP00000351905,ENSP00000362413,ENSP00000362649,ENSP00000365435,ENSP00000367207,ENSP00000410481	ACVR1,ALDOC,BIRC3,CCND2,CCNE1,CDK4,CDKN1A,FBL,HDAC1,LTB,MYC,NHP2,NOC2L,PA2G4,PES1,PGK1,PSMA6,RB1,RBL2,TGFBR2,TNFRSF1B,TPI1
GO.0070491	repressing transcription factor binding	3	0.0173	ENSP00000317992,ENSP00000362649,ENSP00000367207	HDAC1,MYC,NOC2L
GO.0005024	transforming growth factor beta-activated receptor activity	2	0.0377	ENSP00000263640,ENSP00000351905	ACVR1,TGFBR2
GO.0008134	transcription factor binding	5	0.042	ENSP00000261479,ENSP00000267163,ENSP00000317992,ENSP00000362649,ENSP00000367207	HDAC1,MYC,NOC2L,PSMA6,RB1
GO.0019899	enzyme binding	8	0.042	ENSP00000229270,ENSP00000234590,ENSP00000244741,ENSP00000261254,ENSP00000267163,ENSP00000302886,ENSP00000362649,ENSP00000365435	CCND2,CDKN1A,ENO1,HDAC1,PA2G4,RB1,TNFRSF1B,TPI1

## Sheet: Cellular Component (GO)
#pathway ID	pathway description	observed gene count	false discovery rate	matching proteins in your network (IDs)	matching proteins in your network (labels)
GO.1902911	protein kinase complex	6	2.47e-07	ENSP00000244741,ENSP00000257904,ENSP00000261254,ENSP00000262643,ENSP00000263640,ENSP00000351905	ACVR1,CCND2,CCNE1,CDK4,CDKN1A,TGFBR2
GO.0000307	cyclin-dependent protein kinase holoenzyme complex	4	1.92e-06	ENSP00000244741,ENSP00000257904,ENSP00000261254,ENSP00000262643	CCND2,CCNE1,CDK4,CDKN1A
GO.0005654	nucleoplasm	15	2.07e-05	ENSP00000221801,ENSP00000244741,ENSP00000257904,ENSP00000261254,ENSP00000262133,ENSP00000262643,ENSP00000263464,ENSP00000267163,ENSP00000274606,ENSP00000302886,ENSP00000317992,ENSP00000346725,ENSP00000355325,ENSP00000362649,ENSP00000367207	BIRC3,CCND2,CCNE1,CDK4,CDKN1A,FBL,HDAC1,MYC,NHP2,NOC2L,PA2G4,PES1,PSMB5,RB1,RBL2
GO.0031981	nuclear lumen	16	2.07e-05	ENSP00000221801,ENSP00000244741,ENSP00000257904,ENSP00000261254,ENSP00000261479,ENSP00000262133,ENSP00000262643,ENSP00000263464,ENSP00000267163,ENSP00000274606,ENSP00000302886,ENSP00000317992,ENSP00000346725,ENSP00000355325,ENSP00000362649,ENSP00000367207	BIRC3,CCND2,CCNE1,CDK4,CDKN1A,FBL,HDAC1,MYC,NHP2,NOC2L,PA2G4,PES1,PSMA6,PSMB5,RB1,RBL2
GO.0005730	nucleolus	9	6.17e-05	ENSP00000221801,ENSP00000257904,ENSP00000261254,ENSP00000262133,ENSP00000274606,ENSP00000302886,ENSP00000317992,ENSP00000346725,ENSP00000367207	CCND2,CDK4,FBL,MYC,NHP2,NOC2L,PA2G4,PES1,RBL2
GO.0032991	macromolecular complex	16	0.000413	ENSP00000221801,ENSP00000234590,ENSP00000244741,ENSP00000261254,ENSP00000261479,ENSP00000262133,ENSP00000262643,ENSP00000263640,ENSP00000267163,ENSP00000274606,ENSP00000302886,ENSP00000346725,ENSP00000351905,ENSP00000355325,ENSP00000362649,ENSP00000367207	ACVR1,CCND2,CCNE1,CDKN1A,ENO1,FBL,HDAC1,MYC,NHP2,PA2G4,PES1,PSMA6,PSMB5,RB1,RBL2,TGFBR2
GO.0043232	intracellular non-membrane-bounded organelle	14	0.000696	ENSP00000221801,ENSP00000226253,ENSP00000234590,ENSP00000257904,ENSP00000261254,ENSP00000261479,ENSP00000262133,ENSP00000262643,ENSP00000274606,ENSP00000302886,ENSP00000317992,ENSP00000355325,ENSP00000362649,ENSP00000367207	ALDOC,CCND2,CCNE1,CDK4,ENO1,FBL,HDAC1,MYC,NHP2,NOC2L,PA2G4,PSMA6,PSMB5,RBL2
GO.1902494	catalytic complex	8	0.000741	ENSP00000234590,ENSP00000244741,ENSP00000257904,ENSP00000261254,ENSP00000262643,ENSP00000263640,ENSP00000351905,ENSP00000362649	ACVR1,CCND2,CCNE1,CDK4,CDKN1A,ENO1,HDAC1,TGFBR2
GO.0005829	cytosol	13	0.0014	ENSP00000226253,ENSP00000229270,ENSP00000244741,ENSP00000257904,ENSP00000261254,ENSP00000261479,ENSP00000262643,ENSP00000263464,ENSP00000351905,ENSP00000355325,ENSP00000362413,ENSP00000362649,ENSP00000367207	ALDOC,BIRC3,CCND2,CCNE1,CDK4,CDKN1A,HDAC1,MYC,PGK1,PSMA6,PSMB5,TGFBR2,TPI1
GO.0005634	nucleus	18	0.00249	ENSP00000221801,ENSP00000234590,ENSP00000244741,ENSP00000257904,ENSP00000261254,ENSP00000261479,ENSP00000262133,ENSP00000262643,ENSP00000263464,ENSP00000267163,ENSP00000274606,ENSP00000302886,ENSP00000317992,ENSP00000346725,ENSP00000355325,ENSP00000362649,ENSP00000365435,ENSP00000367207	BIRC3,CCND2,CCNE1,CDK4,CDKN1A,ENO1,FBL,HDAC1,MYC,NHP2,NOC2L,PA2G4,PES1,PSMA6,PSMB5,RB1,RBL2,TNFRSF1B
GO.0043234	protein complex	13	0.00936	ENSP00000234590,ENSP00000244741,ENSP00000261254,ENSP00000261479,ENSP00000262133,ENSP00000262643,ENSP00000263640,ENSP00000267163,ENSP00000346725,ENSP00000351905,ENSP00000355325,ENSP00000362649,ENSP00000367207	ACVR1,CCND2,CCNE1,CDKN1A,ENO1,HDAC1,MYC,PES1,PSMA6,PSMB5,RB1,RBL2,TGFBR2
GO.0005839	proteasome core complex	2	0.00955	ENSP00000261479,ENSP00000355325	PSMA6,PSMB5
GO.0005732	small nucleolar ribonucleoprotein complex	2	0.0158	ENSP00000221801,ENSP00000274606	FBL,NHP2

## Sheet: KEGG pathway enrichment
#pathway ID	pathway description	observed gene count	false discovery rate	matching proteins in your network (IDs)	matching proteins in your network (labels)
4110	Cell cycle	8	3.38e-10	ENSP00000244741,ENSP00000257904,ENSP00000261254,ENSP00000262133,ENSP00000262643,ENSP00000267163,ENSP00000362649,ENSP00000367207	CCND2,CCNE1,CDK4,CDKN1A,HDAC1,MYC,RB1,RBL2
5220	Chronic myeloid leukemia	6	2.85e-08	ENSP00000244741,ENSP00000257904,ENSP00000267163,ENSP00000351905,ENSP00000362649,ENSP00000367207	CDK4,CDKN1A,HDAC1,MYC,RB1,TGFBR2
5203	Viral carcinogenesis	7	1.52e-07	ENSP00000244741,ENSP00000257904,ENSP00000261254,ENSP00000262133,ENSP00000262643,ENSP00000267163,ENSP00000362649	CCND2,CCNE1,CDK4,CDKN1A,HDAC1,RB1,RBL2
5200	Pathways in cancer	8	2.02e-07	ENSP00000244741,ENSP00000257904,ENSP00000262643,ENSP00000263464,ENSP00000267163,ENSP00000351905,ENSP00000362649,ENSP00000367207	BIRC3,CCNE1,CDK4,CDKN1A,HDAC1,MYC,RB1,TGFBR2
5166	HTLV-I infection	7	8.56e-07	ENSP00000244741,ENSP00000257904,ENSP00000261254,ENSP00000267163,ENSP00000291232,ENSP00000351905,ENSP00000367207	CCND2,CDK4,CDKN1A,MYC,RB1,TGFBR2,TNFRSF13C
5202	Transcriptional misregulation in cancer	6	1.81e-06	ENSP00000244741,ENSP00000261254,ENSP00000263464,ENSP00000351905,ENSP00000362649,ENSP00000367207	BIRC3,CCND2,CDKN1A,HDAC1,MYC,TGFBR2
5222	Small cell lung cancer	5	2.11e-06	ENSP00000257904,ENSP00000262643,ENSP00000263464,ENSP00000267163,ENSP00000367207	BIRC3,CCNE1,CDK4,MYC,RB1
5219	Bladder cancer	4	4e-06	ENSP00000244741,ENSP00000257904,ENSP00000267163,ENSP00000367207	CDK4,CDKN1A,MYC,RB1
5161	Hepatitis B	5	2.05e-05	ENSP00000244741,ENSP00000257904,ENSP00000262643,ENSP00000267163,ENSP00000367207	CCNE1,CDK4,CDKN1A,MYC,RB1
5206	MicroRNAs in cancer	5	2.12e-05	ENSP00000244741,ENSP00000261254,ENSP00000262643,ENSP00000362649,ENSP00000367207	CCND2,CCNE1,CDKN1A,HDAC1,MYC
4115	p53 signaling pathway	4	3.1e-05	ENSP00000244741,ENSP00000257904,ENSP00000261254,ENSP00000262643	CCND2,CCNE1,CDK4,CDKN1A
4151	PI3K-Akt signaling pathway	6	6.11e-05	ENSP00000244741,ENSP00000257904,ENSP00000261254,ENSP00000262133,ENSP00000262643,ENSP00000367207	CCND2,CCNE1,CDK4,CDKN1A,MYC,RBL2
4060	Cytokine-cytokine receptor interaction	5	0.000282	ENSP00000263640,ENSP00000291232,ENSP00000351905,ENSP00000365435,ENSP00000410481	ACVR1,LTB,TGFBR2,TNFRSF13C,TNFRSF1B
4068	FoxO signaling pathway	4	0.000282	ENSP00000244741,ENSP00000261254,ENSP00000262133,ENSP00000351905	CCND2,CDKN1A,RBL2,TGFBR2
10	Glycolysis / Gluconeogenesis	3	0.000935	ENSP00000226253,ENSP00000229270,ENSP00000362413	ALDOC,PGK1,TPI1
5212	Pancreatic cancer	3	0.000935	ENSP00000257904,ENSP00000267163,ENSP00000351905	CDK4,RB1,TGFBR2
5214	Glioma	3	0.000935	ENSP00000244741,ENSP00000257904,ENSP00000267163	CDK4,CDKN1A,RB1
1230	Biosynthesis of amino acids	3	0.0012	ENSP00000226253,ENSP00000229270,ENSP00000362413	ALDOC,PGK1,TPI1
5169	Epstein-Barr virus infection	4	0.0012	ENSP00000244741,ENSP00000267163,ENSP00000362649,ENSP00000367207	CDKN1A,HDAC1,MYC,RB1
5218	Melanoma	3	0.0012	ENSP00000244741,ENSP00000257904,ENSP00000267163	CDK4,CDKN1A,RB1
4350	TGF-beta signaling pathway	3	0.00152	ENSP00000263640,ENSP00000351905,ENSP00000367207	ACVR1,MYC,TGFBR2
5215	Prostate cancer	3	0.00194	ENSP00000244741,ENSP00000262643,ENSP00000267163	CCNE1,CDKN1A,RB1
4064	NF-kappa B signaling pathway	3	0.00206	ENSP00000263464,ENSP00000291232,ENSP00000410481	BIRC3,LTB,TNFRSF13C
1200	Carbon metabolism	3	0.00306	ENSP00000226253,ENSP00000229270,ENSP00000362413	ALDOC,PGK1,TPI1
5162	Measles	3	0.00584	ENSP00000257904,ENSP00000261254,ENSP00000262643	CCND2,CCNE1,CDK4
51	Fructose and mannose metabolism	2	0.00768	ENSP00000226253,ENSP00000229270	ALDOC,TPI1
4390	Hippo signaling pathway	3	0.00776	ENSP00000261254,ENSP00000351905,ENSP00000367207	CCND2,MYC,TGFBR2
3050	Proteasome	2	0.0129	ENSP00000261479,ENSP00000355325	PSMA6,PSMB5
5223	Non-small cell lung cancer	2	0.0195	ENSP00000257904,ENSP00000267163	CDK4,RB1
5210	Colorectal cancer	2	0.021	ENSP00000351905,ENSP00000367207	MYC,TGFBR2
3008	Ribosome biogenesis in eukaryotes	2	0.0331	ENSP00000221801,ENSP00000274606	FBL,NHP2
4012	ErbB signaling pathway	2	0.0412	ENSP00000244741,ENSP00000367207	CDKN1A,MYC
